# Supplementary material for: Crystal structure of (E)-3-(2-hy­droxy-4-methyl­phen­yl)-1-(2,4,6-tri­meth­oxy­phen­yl)prop-2-en-1-one
Source: Acta Crystallogr E Crystallogr Commun. 2019 Aug 30;75(Pt 9):1379–82. doi: 10.1107/S2056989019011289 (PMC6727044; doi:10.1107/S2056989019011289)
Supplement: Supplementary file 1 [file e-75-01379-sup1.cif]

##############################################################################
#                                                                            #
# This CIF contains the data in a paper accepted for publication in          #
# Acta Crystallographica Section E. It conforms to the requirements of       #
# Notes for Authors for Acta Crystallographica Section E, and has been       #
# peer reviewed under the auspices of the IUCr Commission on Journals.       #
#                                                                            #
# Full details of the Crystallographic Information File format               #
# are given in the paper "The Crystallographic Information File (CIF):       #
# a New Standard Archive File for Crystallography" by S. R. Hall, F. H.      #
# Allen and I. D. Brown [Acta Cryst. (1991), A47, 655-685].                  #
#                                                                            #
# The current version of the core CIF dictionary is obtainable from          #
# ftp://ftp.iucr.org/pub/cif_core.dic.                                       #
#                                                                            #
# Software is freely available for graphical display of the structure(s)     #
# in this CIF. For information consult the CIF software page                 #
# http://www.iucr.org/resources/cif/software.                                #
#                                                                            #
# This file may be used for bona fide research purposes within the           #
# scientific community so long as proper attribution is given to the journal # 
# article from which it was obtained.                                        #
#                                                                            #
##############################################################################
data_I
_audit_creation_method     'SHELXL-2018/3'
_journal_date_recd_electronic     2019-07-24
_journal_date_accepted     2019-08-13
_journal_name_full     'Acta Crystallographica, Section E'
_journal_year     2019
_journal_volume     75
_journal_issue      9
_journal_page_first     1379
_journal_page_last     1382
_journal_paper_category     GO
_journal_paper_doi     10.1107/S2056989019011289
_journal_coeditor_code     JJ2214
_publ_contact_author_name     'Assoc. Prof. Dr. Melati Khairuddean'
_publ_contact_author_address
;
School of Chemical Sciences,
Universiti Sains Malaysia,
Penang 11800 USM,
Malaysia
;
_publ_contact_author_email     'melati@usm.my'
_publ_contact_author_fax     '(+604)657 4854'
_publ_contact_author_phone     '(+604)657 4653'
_publ_section_title
;\
Crystal structure of
(<i>E</i>)-3-(2-hydroxy-4-methylphenyl)-1-(2,4,6-trimethoxyphenyl)prop-2-en-\
1-one
;
loop_
    _publ_author_name
    _publ_author_footnote
    _publ_author_address
    'Jumaah, Maadh' .
;
School of Chemical Sciences,
Universiti Sains Malaysia,
Penang 11800 USM,
Malaysia
;
    'Kwong, Huey Chong' .
;
Department of Chemistry
Faculty of Science
Universiti Putra Malaysia
43400 UPM Serdang
Selangor Darul Ehsan
Malaysia
;
    'Khairuddean, Melati' .
;
School of Chemical Sciences,
Universiti Sains Malaysia,
Penang 11800 USM,
Malaysia
;
_publ_section_synopsis
;
The title compound consists  of a 2-hydroxy-4-methylphenyl ring, a
2,4,6-trimethoxyphenyl ring and a prop-2-en-1-one connecting bridge. The
overall conformations of the title compound are discussed and compared with
those of related structures. In the crystal, molecules are consolidated by
O---H...O hydrogen bonds and weak C---H...O interactions.
;
_chemical_name_systematic
;\
(<i>E</i>)-3-(2-Hydroxy-4-methylphenyl)-1-(2,4,6-trimethoxyphenyl)\
prop-2-en-1-one
;
_chemical_name_common     ?
_chemical_formula_moiety     'C19 H20 O5'
_chemical_formula_sum     'C19 H20 O5'
_chemical_formula_iupac     'C19 H20 O5'
_chemical_formula_weight     328.35
_chemical_melting_point     ?
_space_group_crystal_system     triclinic
_space_group_name_H-M_alt     'P -1'
_space_group_name_Hall     '-P 1'
loop_
    _space_group_symop_operation_xyz
    'x, y, z'
    '-x, -y, -z'
_cell_length_a     6.8072(3)
_cell_length_b     8.5792(4)
_cell_length_c     15.8010(7)
_cell_angle_alpha     100.3650(10)
_cell_angle_beta     99.4330(10)
_cell_angle_gamma     104.9840(10)
_cell_volume     855.09(7)
_cell_formula_units_Z     2
_cell_measurement_reflns_used     6606
_cell_measurement_theta_min     2.53
_cell_measurement_theta_max     25.68
_cell_measurement_temperature     296
_exptl_crystal_description     'Block'
_exptl_crystal_colour     'brown'
_exptl_crystal_size_max     0.572
_exptl_crystal_size_mid     0.249
_exptl_crystal_size_min     0.212
_exptl_crystal_density_diffrn     1.275
_exptl_crystal_density_meas     ?
_exptl_crystal_density_method     ?
_exptl_crystal_F_000     348
_exptl_absorpt_coefficient_mu     0.092
_exptl_absorpt_correction_type     multi-scan
_exptl_absorpt_process_details
;
(SADABS; Bruker, 2012)
;
_exptl_absorpt_correction_T_min     0.9079
_exptl_absorpt_correction_T_max     0.9497
_diffrn_ambient_temperature     296
_diffrn_radiation_type     MoK\a
_diffrn_radiation_wavelength     0.71073
_diffrn_radiation_source     'fine-focus sealed tube'
_diffrn_radiation_monochromator     graphite
_diffrn_measurement_device_type
;
Bruker APEXII DUO CCD area-detector
;
_diffrn_measurement_method     '\f and \w scans'
_diffrn_detector_area_resol_mean     .
_diffrn_reflns_number     33448
_diffrn_reflns_av_R_equivalents     0.0299
_diffrn_reflns_av_unetI/netI     0.0202
_diffrn_reflns_theta_min     1.343
_diffrn_reflns_theta_max     30.116
_diffrn_reflns_theta_full     25.242
_diffrn_measured_fraction_theta_max     0.993
_diffrn_measured_fraction_theta_full     1.000
_diffrn_reflns_limit_h_min     -9
_diffrn_reflns_limit_h_max     9
_diffrn_reflns_limit_k_min     -12
_diffrn_reflns_limit_k_max     12
_diffrn_reflns_limit_l_min     -22
_diffrn_reflns_limit_l_max     22
_refine_special_details     ?
_reflns_number_total     5018
_reflns_number_gt     3199
_reflns_threshold_expression     'I > 2\s(I)'
_refine_ls_structure_factor_coef     Fsqd
_refine_ls_matrix_type     full
_refine_ls_R_factor_all     0.0825
_refine_ls_R_factor_gt     0.0522
_refine_ls_wR_factor_gt     0.1450
_refine_ls_wR_factor_ref     0.1706
_refine_ls_goodness_of_fit_ref     1.053
_refine_ls_restrained_S_all     1.053
_refine_ls_number_reflns     5018
_refine_ls_number_parameters     217
_refine_ls_number_restraints     0
_refine_ls_hydrogen_treatment     constr
_refine_ls_weighting_scheme     calc
_refine_ls_weighting_details
              'w=1/[\s^2^(Fo^2^)+(0.0776P)^2^+0.1331P] where P=(Fo^2^+2Fc^2^)/3'
_atom_sites_solution_hydrogens     geom
_atom_sites_solution_primary     ?
_atom_sites_solution_secondary     ?
_refine_ls_shift/su_max     0.000
_refine_ls_shift/su_mean     0.000
_refine_diff_density_max     0.269
_refine_diff_density_min     -0.188
_refine_ls_extinction_method     none
_refine_ls_extinction_coef     .
loop_
    _atom_type_symbol
    _atom_type_description
    _atom_type_scat_dispersion_real
    _atom_type_scat_dispersion_imag
    _atom_type_scat_source
    'C' 'C' 0.0033 0.0016
                         'International Tables Vol C Tables 4.2.6.8 and 6.1.1.4'
    'H' 'H' 0.0000 0.0000
                         'International Tables Vol C Tables 4.2.6.8 and 6.1.1.4'
    'O' 'O' 0.0106 0.0060
                         'International Tables Vol C Tables 4.2.6.8 and 6.1.1.4'
_computing_data_collection
;
APEX2 (Bruker, 2012)
;
_computing_cell_refinement
;
SAINT (Bruker, 2012)
;
_computing_data_reduction
;
SAINT (Bruker, 2012)
;
_computing_structure_solution
;
SHELXS97 (Sheldrick, 2008)
;
_computing_structure_refinement
;
SHELXL2013 (Sheldrick, 2015)
;
_computing_molecular_graphics
;
SHELXL2013 (Sheldrick, 2015) and Mercury (Macrae <i>et al.</i>,
2006)
;
_computing_publication_material
;
SHELXL2013 (Sheldrick, 2015) and PLATON (Spek, 2009)
;
loop_
    _atom_site_type_symbol
    _atom_site_label
    _atom_site_fract_x
    _atom_site_fract_y
    _atom_site_fract_z
    _atom_site_U_iso_or_equiv
    _atom_site_adp_type
    _atom_site_calc_flag
    _atom_site_occupancy
    _atom_site_disorder_assembly
    _atom_site_disorder_group
    O O1 0.64130(18) 0.04792(12) 0.33273(7) 0.0582(3) Uani d 1 . .
    H H1B 0.622234 -0.051206 0.330607 0.087 Uiso calc 1 . .
    O O2 0.5594(2) 0.71937(13) 0.28620(9) 0.0750(4) Uani d 1 . .
    O O3 0.82818(19) 0.58546(15) 0.17162(8) 0.0718(4) Uani d 1 . .
    O O4 0.3336(2) 0.11733(16) -0.04471(7) 0.0741(4) Uani d 1 . .
    O O5 0.18978(18) 0.33623(15) 0.22860(8) 0.0653(3) Uani d 1 . .
    C C1 0.7621(3) 0.3898(2) 0.52362(11) 0.0587(4) Uani d 1 . .
    H H1A 0.765072 0.500561 0.536913 0.070 Uiso calc 1 . .
    C C2 0.8168(3) 0.3175(2) 0.59089(11) 0.0636(4) Uani d 1 . .
    H H2A 0.856694 0.379893 0.648810 0.076 Uiso calc 1 . .
    C C3 0.8134(2) 0.1518(2) 0.57349(10) 0.0576(4) Uani d 1 . .
    C C4 0.7548(2) 0.0621(2) 0.48690(10) 0.0536(4) Uani d 1 . .
    H H4A 0.752792 -0.048531 0.474238 0.064 Uiso calc 1 . .
    C C5 0.6988(2) 0.13422(17) 0.41849(9) 0.0462(3) Uani d 1 . .
    C C6 0.7017(2) 0.30075(17) 0.43524(9) 0.0461(3) Uani d 1 . .
    C C7 0.6399(2) 0.37021(17) 0.36199(9) 0.0462(3) Uani d 1 . .
    H H7A 0.600214 0.297697 0.306638 0.055 Uiso calc 1 . .
    C C8 0.6322(2) 0.52507(17) 0.36314(10) 0.0530(4) Uani d 1 . .
    H H8A 0.670606 0.601882 0.417082 0.064 Uiso calc 1 . .
    C C9 0.5668(2) 0.57758(17) 0.28428(10) 0.0506(3) Uani d 1 . .
    C C10 0.5066(2) 0.45590(17) 0.19626(10) 0.0474(3) Uani d 1 . .
    C C11 0.3145(2) 0.33383(18) 0.16927(10) 0.0496(3) Uani d 1 . .
    C C12 0.2590(2) 0.2222(2) 0.08827(10) 0.0553(4) Uani d 1 . .
    H H12A 0.130137 0.141133 0.070877 0.066 Uiso calc 1 . .
    C C13 0.3996(3) 0.23348(19) 0.03331(10) 0.0539(4) Uani d 1 . .
    C C14 0.5911(2) 0.35440(19) 0.05781(10) 0.0528(4) Uani d 1 . .
    H H14A 0.683280 0.361673 0.020255 0.063 Uiso calc 1 . .
    C C15 0.6426(2) 0.46422(18) 0.13936(10) 0.0502(3) Uani d 1 . .
    C C16 0.9764(3) 0.6078(3) 0.11824(14) 0.0747(5) Uani d 1 . .
    H H16A 1.098130 0.697163 0.149806 0.112 Uiso calc 1 . .
    H H16B 1.014327 0.507669 0.103655 0.112 Uiso calc 1 . .
    H H16C 0.917128 0.633866 0.065061 0.112 Uiso calc 1 . .
    C C17 0.4721(4) 0.1217(3) -0.10396(12) 0.0798(6) Uani d 1 . .
    H H17A 0.408006 0.034279 -0.156077 0.120 Uiso calc 1 . .
    H H17B 0.501338 0.226820 -0.119882 0.120 Uiso calc 1 . .
    H H17C 0.599756 0.106887 -0.075655 0.120 Uiso calc 1 . .
    C C18 -0.0021(3) 0.2085(3) 0.21029(14) 0.0741(5) Uani d 1 . .
    H H18A -0.072792 0.225952 0.257352 0.111 Uiso calc 1 . .
    H H18B -0.087708 0.210054 0.155938 0.111 Uiso calc 1 . .
    H H18C 0.024368 0.102923 0.205183 0.111 Uiso calc 1 . .
    C C19 0.8715(3) 0.0699(3) 0.64692(12) 0.0785(6) Uani d 1 . .
    H H19A 0.908022 0.148913 0.702583 0.118 Uiso calc 1 . .
    H H19B 0.755129 -0.021899 0.646508 0.118 Uiso calc 1 . .
    H H19C 0.988302 0.030616 0.638320 0.118 Uiso calc 1 . .
loop_
    _atom_site_aniso_label
    _atom_site_aniso_U_11
    _atom_site_aniso_U_22
    _atom_site_aniso_U_33
    _atom_site_aniso_U_12
    _atom_site_aniso_U_13
    _atom_site_aniso_U_23
    O1 0.0834(8) 0.0397(5) 0.0461(6) 0.0191(5) 0.0077(5) 0.0007(4)
    O2 0.1156(11) 0.0394(6) 0.0798(8) 0.0294(6) 0.0388(8) 0.0135(5)
    O3 0.0660(7) 0.0665(7) 0.0692(8) -0.0007(6) 0.0305(6) -0.0029(6)
    O4 0.0803(9) 0.0796(8) 0.0461(6) 0.0084(7) 0.0123(6) -0.0022(6)
    O5 0.0577(7) 0.0702(7) 0.0659(7) 0.0118(5) 0.0271(6) 0.0090(6)
    C1 0.0631(9) 0.0534(8) 0.0508(8) 0.0140(7) 0.0116(7) -0.0047(7)
    C2 0.0594(9) 0.0766(11) 0.0441(8) 0.0141(8) 0.0094(7) -0.0018(7)
    C3 0.0434(8) 0.0790(11) 0.0486(8) 0.0153(7) 0.0102(6) 0.0146(7)
    C4 0.0527(8) 0.0538(8) 0.0543(8) 0.0169(7) 0.0119(7) 0.0113(7)
    C5 0.0454(7) 0.0463(7) 0.0431(7) 0.0118(6) 0.0099(6) 0.0030(6)
    C6 0.0432(7) 0.0440(7) 0.0464(7) 0.0097(5) 0.0117(6) 0.0018(6)
    C7 0.0476(7) 0.0406(7) 0.0466(7) 0.0112(5) 0.0130(6) 0.0009(5)
    C8 0.0607(9) 0.0413(7) 0.0523(8) 0.0129(6) 0.0163(7) -0.0009(6)
    C9 0.0586(8) 0.0357(6) 0.0600(9) 0.0137(6) 0.0246(7) 0.0074(6)
    C10 0.0557(8) 0.0403(7) 0.0507(8) 0.0185(6) 0.0173(6) 0.0108(6)
    C11 0.0525(8) 0.0491(8) 0.0530(8) 0.0198(6) 0.0169(6) 0.0152(6)
    C12 0.0529(8) 0.0563(9) 0.0522(8) 0.0117(7) 0.0082(7) 0.0113(7)
    C13 0.0638(9) 0.0550(8) 0.0426(7) 0.0206(7) 0.0073(7) 0.0103(6)
    C14 0.0597(9) 0.0568(8) 0.0475(8) 0.0214(7) 0.0192(7) 0.0136(7)
    C15 0.0539(8) 0.0446(7) 0.0543(8) 0.0156(6) 0.0169(7) 0.0113(6)
    C16 0.0663(11) 0.0762(12) 0.0799(13) 0.0099(9) 0.0345(10) 0.0137(10)
    C17 0.1025(15) 0.0791(12) 0.0497(10) 0.0168(11) 0.0256(10) 0.0018(8)
    C18 0.0613(10) 0.0826(13) 0.0820(13) 0.0132(9) 0.0271(9) 0.0297(10)
    C19 0.0684(11) 0.1119(16) 0.0570(11) 0.0267(11) 0.0087(9) 0.0291(10)
_geom_special_details
;
 All esds (except the esd in the dihedral angle between two l.s. planes)
 are estimated using the full covariance matrix.  The cell esds are taken
 into account individually in the estimation of esds in distances, angles
 and torsion angles; correlations between esds in cell parameters are only
 used when they are defined by crystal symmetry.  An approximate (isotropic)
 treatment of cell esds is used for estimating esds involving l.s. planes.
;
loop_
    _geom_bond_atom_site_label_1
    _geom_bond_atom_site_label_2
    _geom_bond_site_symmetry_2
    _geom_bond_distance
    _geom_bond_publ_flag
    O1 C5 . 1.3613(16) ?
    O1 H1B . 0.8200 ?
    O2 C9 . 1.2255(17) ?
    O3 C15 . 1.3626(19) ?
    O3 C16 . 1.4151(19) ?
    O4 C13 . 1.3636(18) ?
    O4 C17 . 1.432(2) ?
    O5 C11 . 1.3651(18) ?
    O5 C18 . 1.419(2) ?
    C1 C2 . 1.371(2) ?
    C1 C6 . 1.403(2) ?
    C1 H1A . 0.9300 ?
    C2 C3 . 1.392(3) ?
    C2 H2A . 0.9300 ?
    C3 C4 . 1.381(2) ?
    C3 C19 . 1.511(2) ?
    C4 C5 . 1.387(2) ?
    C4 H4A . 0.9300 ?
    C5 C6 . 1.3998(19) ?
    C6 C7 . 1.446(2) ?
    C7 C8 . 1.340(2) ?
    C7 H7A . 0.9300 ?
    C8 C9 . 1.441(2) ?
    C8 H8A . 0.9300 ?
    C9 C10 . 1.504(2) ?
    C10 C15 . 1.390(2) ?
    C10 C11 . 1.392(2) ?
    C11 C12 . 1.383(2) ?
    C12 C13 . 1.391(2) ?
    C12 H12A . 0.9300 ?
    C13 C14 . 1.385(2) ?
    C14 C15 . 1.384(2) ?
    C14 H14A . 0.9300 ?
    C16 H16A . 0.9600 ?
    C16 H16B . 0.9600 ?
    C16 H16C . 0.9600 ?
    C17 H17A . 0.9600 ?
    C17 H17B . 0.9600 ?
    C17 H17C . 0.9600 ?
    C18 H18A . 0.9600 ?
    C18 H18B . 0.9600 ?
    C18 H18C . 0.9600 ?
    C19 H19A . 0.9600 ?
    C19 H19B . 0.9600 ?
    C19 H19C . 0.9600 ?
loop_
    _geom_angle_atom_site_label_1
    _geom_angle_atom_site_label_2
    _geom_angle_atom_site_label_3
    _geom_angle_site_symmetry_1
    _geom_angle_site_symmetry_3
    _geom_angle
    _geom_angle_publ_flag
    C5 O1 H1B . . 109.5 ?
    C15 O3 C16 . . 119.21(13) ?
    C13 O4 C17 . . 117.54(14) ?
    C11 O5 C18 . . 118.63(14) ?
    C2 C1 C6 . . 121.65(15) ?
    C2 C1 H1A . . 119.2 ?
    C6 C1 H1A . . 119.2 ?
    C1 C2 C3 . . 120.75(15) ?
    C1 C2 H2A . . 119.6 ?
    C3 C2 H2A . . 119.6 ?
    C4 C3 C2 . . 118.51(15) ?
    C4 C3 C19 . . 120.07(17) ?
    C2 C3 C19 . . 121.41(16) ?
    C3 C4 C5 . . 121.08(15) ?
    C3 C4 H4A . . 119.5 ?
    C5 C4 H4A . . 119.5 ?
    O1 C5 C4 . . 121.92(13) ?
    O1 C5 C6 . . 117.19(12) ?
    C4 C5 C6 . . 120.89(13) ?
    C5 C6 C1 . . 117.12(14) ?
    C5 C6 C7 . . 118.98(12) ?
    C1 C6 C7 . . 123.89(13) ?
    C8 C7 C6 . . 128.71(13) ?
    C8 C7 H7A . . 115.6 ?
    C6 C7 H7A . . 115.6 ?
    C7 C8 C9 . . 122.77(13) ?
    C7 C8 H8A . . 118.6 ?
    C9 C8 H8A . . 118.6 ?
    O2 C9 C8 . . 122.17(14) ?
    O2 C9 C10 . . 118.36(14) ?
    C8 C9 C10 . . 119.47(12) ?
    C15 C10 C11 . . 118.35(13) ?
    C15 C10 C9 . . 120.27(13) ?
    C11 C10 C9 . . 121.37(13) ?
    O5 C11 C12 . . 124.18(14) ?
    O5 C11 C10 . . 114.43(13) ?
    C12 C11 C10 . . 121.39(14) ?
    C11 C12 C13 . . 118.68(15) ?
    C11 C12 H12A . . 120.7 ?
    C13 C12 H12A . . 120.7 ?
    O4 C13 C14 . . 123.74(14) ?
    O4 C13 C12 . . 114.86(14) ?
    C14 C13 C12 . . 121.39(14) ?
    C15 C14 C13 . . 118.62(14) ?
    C15 C14 H14A . . 120.7 ?
    C13 C14 H14A . . 120.7 ?
    O3 C15 C14 . . 123.97(13) ?
    O3 C15 C10 . . 114.45(13) ?
    C14 C15 C10 . . 121.57(14) ?
    O3 C16 H16A . . 109.5 ?
    O3 C16 H16B . . 109.5 ?
    H16A C16 H16B . . 109.5 ?
    O3 C16 H16C . . 109.5 ?
    H16A C16 H16C . . 109.5 ?
    H16B C16 H16C . . 109.5 ?
    O4 C17 H17A . . 109.5 ?
    O4 C17 H17B . . 109.5 ?
    H17A C17 H17B . . 109.5 ?
    O4 C17 H17C . . 109.5 ?
    H17A C17 H17C . . 109.5 ?
    H17B C17 H17C . . 109.5 ?
    O5 C18 H18A . . 109.5 ?
    O5 C18 H18B . . 109.5 ?
    H18A C18 H18B . . 109.5 ?
    O5 C18 H18C . . 109.5 ?
    H18A C18 H18C . . 109.5 ?
    H18B C18 H18C . . 109.5 ?
    C3 C19 H19A . . 109.5 ?
    C3 C19 H19B . . 109.5 ?
    H19A C19 H19B . . 109.5 ?
    C3 C19 H19C . . 109.5 ?
    H19A C19 H19C . . 109.5 ?
    H19B C19 H19C . . 109.5 ?
loop_
    _geom_torsion_atom_site_label_1
    _geom_torsion_atom_site_label_2
    _geom_torsion_atom_site_label_3
    _geom_torsion_atom_site_label_4
    _geom_torsion_site_symmetry_1
    _geom_torsion_site_symmetry_2
    _geom_torsion_site_symmetry_3
    _geom_torsion_site_symmetry_4
    _geom_torsion
    _geom_torsion_publ_flag
    C6 C1 C2 C3 . . . . -0.3(3) ?
    C1 C2 C3 C4 . . . . 0.4(2) ?
    C1 C2 C3 C19 . . . . -179.49(16) ?
    C2 C3 C4 C5 . . . . -0.5(2) ?
    C19 C3 C4 C5 . . . . 179.37(14) ?
    C3 C4 C5 O1 . . . . 179.78(14) ?
    C3 C4 C5 C6 . . . . 0.5(2) ?
    O1 C5 C6 C1 . . . . -179.66(13) ?
    C4 C5 C6 C1 . . . . -0.3(2) ?
    O1 C5 C6 C7 . . . . 1.36(19) ?
    C4 C5 C6 C7 . . . . -179.32(13) ?
    C2 C1 C6 C5 . . . . 0.2(2) ?
    C2 C1 C6 C7 . . . . 179.15(14) ?
    C5 C6 C7 C8 . . . . -179.68(14) ?
    C1 C6 C7 C8 . . . . 1.4(2) ?
    C6 C7 C8 C9 . . . . -179.96(14) ?
    C7 C8 C9 O2 . . . . 179.67(15) ?
    C7 C8 C9 C10 . . . . -0.8(2) ?
    O2 C9 C10 C15 . . . . 75.90(19) ?
    C8 C9 C10 C15 . . . . -103.68(16) ?
    O2 C9 C10 C11 . . . . -103.56(17) ?
    C8 C9 C10 C11 . . . . 76.87(19) ?
    C18 O5 C11 C12 . . . . 5.6(2) ?
    C18 O5 C11 C10 . . . . -174.96(14) ?
    C15 C10 C11 O5 . . . . -179.09(12) ?
    C9 C10 C11 O5 . . . . 0.4(2) ?
    C15 C10 C11 C12 . . . . 0.4(2) ?
    C9 C10 C11 C12 . . . . 179.85(13) ?
    O5 C11 C12 C13 . . . . 179.48(13) ?
    C10 C11 C12 C13 . . . . 0.1(2) ?
    C17 O4 C13 C14 . . . . 0.2(2) ?
    C17 O4 C13 C12 . . . . -179.57(15) ?
    C11 C12 C13 O4 . . . . 179.14(13) ?
    C11 C12 C13 C14 . . . . -0.6(2) ?
    O4 C13 C14 C15 . . . . -178.99(14) ?
    C12 C13 C14 C15 . . . . 0.8(2) ?
    C16 O3 C15 C14 . . . . 3.0(2) ?
    C16 O3 C15 C10 . . . . -178.38(15) ?
    C13 C14 C15 O3 . . . . 178.26(14) ?
    C13 C14 C15 C10 . . . . -0.3(2) ?
    C11 C10 C15 O3 . . . . -178.96(13) ?
    C9 C10 C15 O3 . . . . 1.6(2) ?
    C11 C10 C15 C14 . . . . -0.3(2) ?
    C9 C10 C15 C14 . . . . -179.73(13) ?
loop_
    _geom_hbond_atom_site_label_D
    _geom_hbond_atom_site_label_H
    _geom_hbond_atom_site_label_A
    _geom_hbond_site_symmetry_A
    _geom_hbond_distance_DH
    _geom_hbond_distance_HA
    _geom_hbond_distance_DA
    _geom_hbond_angle_DHA
    _geom_hbond_publ_flag
    O1 H1B O2 1_545 0.8200 1.8800 2.6653(15) 161.00 yes
    C17 H17A O1 2_655 0.9600 2.7000 3.520(2) 144.00 yes
_shelx_space_group_comment
;
The symmetry employed for this shelxl refinement is uniquely defined
by the following loop, which should always be used as a source of
symmetry information in preference to the above space-group names.
They are only intended as comments.
;
_shelx_estimated_absorpt_T_min     0.949
_shelx_estimated_absorpt_T_max     0.981
_shelx_hkl_file
;
  -1   0   0 1844.27 37.3318   7
  -1   0   0 1863.43 37.5505   9
  -1   0   0 1905.18 37.6610   2
  -1   0   0 1887.25 37.3557   4
  -1   0   0 1948.27 37.3329   5
   1   0   0 1890.77 36.9804   5
   1   0   0 1902.79 37.0690   1
   1   0   0 1848.48 37.3391   3
   1   0   0 1928.26 37.6254   9
   1   0   0 1874.57 37.8376   6
   1   0   0 1861.98 37.0683   8
  -2   0   0 562.726 11.8717   7
  -2   0   0 562.613 11.7966   5
  -2   0   0 567.357 11.8445   4
  -2   0   0 566.988 11.6408   2
  -2   0   0 578.016 12.1011   9
   2   0   0 567.970 11.5649   6
   2   0   0 561.674 12.0595   9
   2   0   0 555.450 11.9843   8
   2   0   0 552.698 11.8176   3
   2   0   0 559.756 11.7671   5
   2   0   0 551.393 11.9495   1
  -3   0   0 86.3158 2.90710   7
  -3   0   0 92.2434 3.14752   9
  -3   0   0 89.1990 2.81671   5
  -3   0   0 92.5836 2.71366   2
  -3   0   0 88.5304 2.89105   4
   3   0   0 84.5780 2.97399   1
   3   0   0 86.8644 3.04065   8
   3   0   0 88.2842 2.54684   6
   3   0   0 90.3208 2.90479   3
  -4   0   0 7.03561 0.89314   2
  -4   0   0 7.71824 1.00664   5
  -4   0   0 8.19235 1.21811   9
  -4   0   0 6.69274 1.02749   4
  -4   0   0 6.88311 1.05027   7
   4   0   0 9.71347 1.19325   3
   4   0   0 7.97048 0.84331   6
   4   0   0 6.54514 1.07048   8
   4   0   0 8.27244 1.17359   1
  -5   0   0 48.5595 2.37563   5
  -5   0   0 56.5791 2.69968   4
  -5   0   0 55.6290 2.41444   2
  -5   0   0 59.3159 3.07928   9
  -5   0   0 46.2645 2.59475   7
   5   0   0 54.3094 2.10539   6
   5   0   0 52.3680 2.63770   3
   5   0   0 54.7096 2.81061   1
   5   0   0 54.4332 2.90164   8
  -6   0   0 39.2554 2.55243   4
  -6   0   0 38.6646 2.27276   5
  -6   0   0 36.9154 2.64988   9
  -6   0   0 35.3704 2.49984   7
   6   0   0 39.9702 2.87612   8
   6   0   0 42.2298 2.70205   1
   6   0   0 40.5515 2.54845   3
  -7   0   0 0.01572 0.68730   5
  -7   0   0 -0.0203 0.56548   4
  -7   0   0 0.80083 0.81740   7
   7   0   0 -0.0397 0.59138   8
   7   0   0 -0.2288 0.81979   1
   7   0   0 -0.0942 0.71719   3
  -8   0   0 0.09114 0.88112   7
  -8   0   0 -0.0099 0.94621   4
   8   0   0 0.75552 1.08965   8
   8   0   0 0.12018 0.69581   3
  -9   0   0 0.94828 1.34534   7
  -9   0   0 0.08210 0.87222   4
   9   0   0 -1.0366 1.50345   8
   9   0   0 -0.7643 1.01970   3
   9  -1   0 0.55120 1.11148   3
   9  -1   0 -0.6274 1.42890   8
  -9   1   0 1.00177 1.40306   4
  -9   1   0 1.77752 1.40489   7
   8  -1   0 -0.1705 0.77950   3
   8  -1   0 -0.9133 0.94404   8
   8  -1   0 -0.4681 0.97713   1
  -8   1   0 0.06379 0.92226   5
  -8   1   0 1.52528 1.08227   7
  -8   1   0 -0.5223 1.07102   4
   7  -1   0 2.10514 1.22676   8
   7  -1   0 2.92637 1.10924   1
   7  -1   0 2.42463 0.97364   3
  -7   1   0 3.12326 1.05201   5
  -7   1   0 1.36231 1.06744   4
  -7   1   0 3.69974 1.17265   7
   6  -1   0 5.96468 1.24007   3
   6  -1   0 5.74082 1.30337   1
   6  -1   0 6.83236 1.40980   8
  -6   1   0 7.16535 1.31121   7
  -6   1   0 4.12741 1.25519   9
  -6   1   0 4.64383 1.07973   5
  -6   1   0 5.68935 1.21221   4
   5  -1   0 4.35278 0.57788   6
   5  -1   0 4.56219 1.06402   1
   5  -1   0 5.03674 1.10346   8
   5  -1   0 5.67086 1.03662   3
  -5   1   0 4.34382 0.94464   5
  -5   1   0 3.02144 0.96122   9
  -5   1   0 5.76278 1.00066   7
  -5   1   0 6.87329 1.14546   4
  -5   1   0 4.47626 0.77295   2
   4  -1   0 14.8182 1.16879   3
   4  -1   0 15.5287 1.20150   5
   4  -1   0 18.8455 1.48981   1
   4  -1   0 14.0643 1.56609   8
   4  -1   0 15.3613 0.80627   6
  -4   1   0 15.5818 1.59359   9
  -4   1   0 15.6270 1.20273   4
  -4   1   0 16.0013 1.24370   5
  -4   1   0 15.4093 0.87083   2
  -4   1   0 17.5671 1.27977   7
   3  -1   0 181.833 5.21698   1
   3  -1   0 184.990 4.97509   5
   3  -1   0 186.670 4.81509   3
   3  -1   0 188.208 5.20446   8
   3  -1   0 187.430 4.15709   6
  -3   1   0 186.277 4.77416   7
  -3   1   0 190.577 5.17033   9
  -3   1   0 186.338 4.18852   2
  -3   1   0 185.764 4.87420   4
  -3   1   0 186.038 5.02372   5
   2  -1   0 275.461 5.76076   6
   2  -1   0 276.808 6.54985   8
   2  -1   0 277.180 6.47228   5
   2  -1   0 278.688 6.25309   3
  -2   1   0 281.621 5.67971   2
  -2   1   0 272.221 6.48356   5
  -2   1   0 288.543 6.35734   4
  -2   1   0 279.899 6.53391   9
  -2   1   0 285.127 6.19533   7
   1  -1   0 90.8602 2.42547   9
   1  -1   0 92.2451 2.40498   5
   1  -1   0 90.4325 2.24118   3
   1  -1   0 91.7640 2.05982   2
   1  -1   0 94.5391 2.31602   4
   1  -1   0 92.1491 2.10592   6
   1  -1   0 88.1809 2.44298   1
   1  -1   0 92.2816 2.41576   8
  -1   1   0 94.3452 2.19675   7
  -1   1   0 92.8387 2.41145   9
  -1   1   0 92.2043 2.05493   2
  -1   1   0 88.6195 2.38346   5
  -1   1   0 95.1571 2.30923   4
   0  -1   0 740.385 14.7768   4
   0  -1   0 764.543 14.9765   3
   0  -1   0 751.566 14.8538   8
   0  -1   0 737.877 14.9463   7
   0  -1   0 739.655 14.8782   9
   0  -1   0 736.803 14.6945   1
   0  -1   0 750.653 14.6710   5
   0  -1   0 741.563 15.0122   2
   0  -1   0 741.849 15.0215   6
   0   1   0 738.705 14.8471   8
   0   1   0 744.923 14.8620   9
   0   1   0 750.123 14.9687   3
   0   1   0 732.373 14.7077   1
  -1  -1   0 153.452 3.17077   5
  -1  -1   0 149.558 3.60297   9
  -1  -1   0 146.266 3.68466   7
  -1  -1   0 152.865 3.48260   4
  -1  -1   0 151.537 3.76110   6
  -1  -1   0 142.839 3.72845   2
   1   1   0 148.069 3.52699   8
   1   1   0 149.766 3.59330   9
   1   1   0 145.957 3.72363   6
   1   1   0 147.738 3.25344   1
   1   1   0 152.550 3.69543   3
  -2  -1   0 0.65289 0.33842   9
  -2  -1   0 -0.0207 0.13958   5
  -2  -1   0 -0.3769 0.15007   2
  -2  -1   0 -0.0638 0.15948   7
  -2  -1   0 0.41321 0.25052   6
  -2  -1   0 0.35456 0.25978   4
   2   1   0 0.13229 0.17205   8
   2   1   0 -0.0256 0.21065   6
   2   1   0 0.09575 0.27339   9
   2   1   0 0.17187 0.17285   1
   2   1   0 0.24218 0.22991   3
  -3  -1   0 0.17787 0.37003   4
  -3  -1   0 1.19273 0.54658   9
  -3  -1   0 0.44378 0.46473   7
  -3  -1   0 0.04366 0.34919   2
  -3  -1   0 0.05414 0.23887   5
   3   1   0 0.07388 0.27888   3
   3   1   0 -0.0221 0.31191   1
   3   1   0 -0.3008 0.33200   6
   3   1   0 0.76548 0.42294   8
  -4  -1   0 32.9897 2.03238   7
  -4  -1   0 31.2081 1.87048   2
  -4  -1   0 38.6482 2.01384   4
  -4  -1   0 41.1510 2.26958   9
  -4  -1   0 30.3302 1.54937   5
   4   1   0 30.3163 1.67638   6
   4   1   0 31.3169 1.95903   8
   4   1   0 34.7652 1.96122   3
   4   1   0 35.0867 1.89918   1
  -5  -1   0 62.0272 3.15651   7
  -5  -1   0 55.3031 2.42647   5
  -5  -1   0 60.7886 2.87861   2
  -5  -1   0 55.6261 3.02244   9
  -5  -1   0 51.9128 2.74097   4
   5   1   0 58.9327 2.85925   1
   5   1   0 60.9637 2.57517   6
   5   1   0 60.1889 2.94744   3
   5   1   0 59.1469 3.09956   8
  -6  -1   0 3.25720 1.12087   7
  -6  -1   0 2.91605 0.90677   5
  -6  -1   0 0.64261 0.59191   4
  -6  -1   0 1.88863 0.92611   9
   6   1   0 1.33947 0.77156   1
   6   1   0 1.56048 0.84454   8
   6   1   0 1.07654 0.81080   3
  -7  -1   0 1.99929 1.12134   7
  -7  -1   0 -0.4242 0.79128   4
   7   1   0 1.50364 1.13132   8
   7   1   0 -0.1811 0.53094   3
  -8  -1   0 0.43915 0.99970   4
  -8  -1   0 1.64808 1.32356   7
   8   1   0 -0.4073 0.93635   3
   8   1   0 0.06499 1.12779   8
   9  -2   0 2.01063 1.45407   8
   9  -2   0 1.15795 1.31449   3
  -9   2   0 1.19995 1.38915   4
   8  -2   0 2.09094 1.30176   8
   8  -2   0 1.64926 1.17462   1
   8  -2   0 3.27343 1.21633   3
  -8   2   0 2.19856 1.11544   5
  -8   2   0 2.05308 1.36778   4
  -8   2   0 2.94094 1.16505   7
   7  -2   0 54.1314 3.17870   3
   7  -2   0 50.5463 3.61760   8
   7  -2   0 57.9452 3.64528   1
  -7   2   0 60.6647 3.27366   7
  -7   2   0 52.5787 3.09998   5
  -7   2   0 44.8278 2.95834   4
   6  -2   0 5.87577 1.30962   8
   6  -2   0 6.44009 1.22258   3
   6  -2   0 4.56815 1.26274   1
  -6   2   0 3.66098 1.20194   9
  -6   2   0 5.12557 1.21333   4
  -6   2   0 4.92975 1.12373   7
  -6   2   0 3.81351 1.01337   5
   5  -2   0 0.33419 0.54802   8
   5  -2   0 1.85492 0.67632   5
   5  -2   0 1.46794 0.60254   3
   5  -2   0 2.01314 0.79191   1
  -5   2   0 2.12996 0.70557   7
  -5   2   0 1.64604 0.62125   4
  -5   2   0 1.76281 0.77499   9
  -5   2   0 1.50489 0.69132   5
   4  -2   0 3.07735 0.75543   5
   4  -2   0 1.26597 0.52519   8
   4  -2   0 2.19310 0.35351   6
   4  -2   0 0.52118 0.39710   1
   4  -2   0 1.51299 0.53742   3
  -4   2   0 1.95029 0.26839   2
  -4   2   0 2.45704 0.66424   5
  -4   2   0 1.04123 0.50015   4
  -4   2   0 1.77171 0.57912   9
  -4   2   0 1.36187 0.46692   7
   3  -2   0 13.8899 1.07520   5
   3  -2   0 10.4229 1.26768   1
   3  -2   0 12.0524 0.91143   3
   3  -2   0 14.5801 1.43921   8
   3  -2   0 14.3469 0.68259   6
  -3   2   0 13.2533 1.33340   5
  -3   2   0 13.7559 0.89079   7
  -3   2   0 11.9468 1.01373   9
  -3   2   0 13.5424 0.99169   4
  -3   2   0 13.6975 0.50814   2
   2  -2   0 498.948 11.2227   8
   2  -2   0 493.450 10.5017   6
   2  -2   0 519.291 11.3630   1
   2  -2   0 504.293 11.1631   5
   2  -2   0 519.931 10.8870   3
   2  -2   0 514.055 11.2946   9
  -2   2   0 498.470 11.1609   5
  -2   2   0 512.402 10.3364   2
  -2   2   0 495.576 10.8872   4
  -2   2   0 505.867 11.1614   9
  -2   2   0 509.980 10.6611   7
   1  -2   0 409.926 9.03763   9
   1  -2   0 420.524 8.91896   5
   1  -2   0 416.829 8.81455   4
   1  -2   0 423.334 9.01830   1
   1  -2   0 407.517 9.00843   9
   1  -2   0 411.890 8.88571   6
   1  -2   0 415.355 8.85731   2
   1  -2   0 414.247 8.84945   7
   1  -2   0 408.948 8.92121   3
   1  -2   0 416.384 9.02194   8
  -1   2   0 395.013 8.75486   4
  -1   2   0 405.538 9.02645   9
  -1   2   0 403.272 8.99015   9
   0  -2   0 2.19744 0.40896   9
   0  -2   0 2.03567 0.29556   1
   0  -2   0 1.62892 0.39286   6
   0  -2   0 1.46542 0.29354   4
   0  -2   0 2.33689 0.37930   8
   0  -2   0 1.22183 0.34712   7
   0  -2   0 1.17351 0.36555   2
   0  -2   0 1.43691 0.34653   3
   0  -2   0 2.33287 0.30233   5
   0   2   0 1.85987 0.36555   8
   0   2   0 2.21024 0.42610   3
   0   2   0 1.97157 0.31072   1
   0   2   0 1.12023 0.28199   9
  -1  -2   0 9.55002 0.99819   6
  -1  -2   0 10.6566 0.85573   7
  -1  -2   0 9.26816 0.63906   4
  -1  -2   0 9.25881 0.39475   5
  -1  -2   0 10.7100 0.75786   9
  -1  -2   0 11.1022 0.91793   2
   1   2   0 9.97167 0.96372   3
   1   2   0 8.53353 0.65702   9
   1   2   0 8.23413 0.64655   8
   1   2   0 9.91027 0.46228   1
   1   2   0 9.60583 1.02114   6
  -2  -2   0 380.601 9.44406   2
  -2  -2   0 402.062 8.15979   5
  -2  -2   0 396.545 8.86689   4
  -2  -2   0 389.174 9.11669   9
  -2  -2   0 393.337 9.40023   6
  -2  -2   0 381.883 9.34901   7
   2   2   0 394.510 8.96290   8
   2   2   0 405.267 8.42354   1
   2   2   0 396.020 9.39112   6
   2   2   0 392.767 9.24284   3
   2   2   0 395.380 9.08386   9
  -3  -2   0 3.07371 0.46085   5
  -3  -2   0 3.32188 0.80481   2
  -3  -2   0 2.49701 0.61108   4
  -3  -2   0 3.06063 0.71796   9
  -3  -2   0 2.52629 0.73251   7
  -3  -2   0 2.23781 0.70322   6
   3   2   0 2.67108 0.51440   1
   3   2   0 3.45089 0.68238   8
   3   2   0 2.98485 0.71565   6
   3   2   0 2.62744 0.68604   3
  -4  -2   0 96.4846 3.90221   2
  -4  -2   0 95.9527 3.82245   9
  -4  -2   0 93.2989 2.86937   5
  -4  -2   0 88.5118 3.82202   7
  -4  -2   0 90.9310 3.47724   4
   4   2   0 99.9455 3.33497   1
   4   2   0 96.6498 3.62502   6
   4   2   0 89.0865 3.60554   8
   4   2   0 90.9551 3.62984   3
  -5  -2   0 1.89961 0.85126   2
  -5  -2   0 1.42508 0.78118   9
  -5  -2   0 0.43513 0.55448   7
  -5  -2   0 0.17755 0.37988   4
   5   2   0 0.81343 0.56730   6
   5   2   0 0.36845 0.49428   3
   5   2   0 0.85457 0.68949   8
  -6  -2   0 -0.0172 0.54672   7
  -6  -2   0 0.37051 0.64576   4
  -6  -2   0 0.21096 0.69043   9
   6   2   0 -0.3873 0.67203   3
   6   2   0 1.12219 0.84217   8
  -7  -2   0 -0.0604 0.91203   7
  -7  -2   0 0.88589 0.85767   4
   7   2   0 -0.6662 0.70729   3
   7   2   0 0.88135 0.82403   8
  -8  -2   0 8.56735 1.84662   4
  -8  -2   0 8.87495 2.12883   7
   8   2   0 3.23382 1.73321   8
   8   2   0 5.00494 1.64355   3
   9  -3   0 0.22586 1.36571   3
   9  -3   0 -0.6848 1.16790   1
   9  -3   0 1.72065 1.53940   8
  -9   3   0 -0.7601 1.37197   4
  -9   3   0 0.69923 1.21032   5
   8  -3   0 0.11339 0.81897   8
   8  -3   0 -0.6260 0.76682   1
   8  -3   0 0.46411 0.86735   3
  -8   3   0 0.02538 0.94093   7
  -8   3   0 2.04120 1.07125   5
  -8   3   0 -1.0887 0.98354   4
   7  -3   0 32.5984 2.45374   3
   7  -3   0 26.7250 3.17384   8
   7  -3   0 32.1786 3.41481   1
  -7   3   0 28.7590 2.30102   7
  -7   3   0 32.1957 3.10249   5
  -7   3   0 29.3682 2.79496   4
   6  -3   0 8.77672 1.48541   5
   6  -3   0 7.42042 1.60015   1
   6  -3   0 5.41919 1.41883   8
   6  -3   0 9.39628 1.45977   3
  -6   3   0 8.43369 1.39758   4
  -6   3   0 6.37281 1.40126   9
  -6   3   0 6.48595 1.16945   7
  -6   3   0 7.73502 1.45927   5
   5  -3   0 2.03641 0.82113   1
   5  -3   0 2.71516 0.86748   8
   5  -3   0 2.94858 0.79488   3
   5  -3   0 1.84968 0.67281   5
  -5   3   0 4.71924 1.08083   9
  -5   3   0 3.00275 0.77413   7
  -5   3   0 2.97628 0.85224   5
  -5   3   0 2.84377 0.75945   4
   4  -3   0 7.41320 1.20632   8
   4  -3   0 8.49090 0.64977   6
   4  -3   0 6.52469 1.19799   1
   4  -3   0 6.31929 0.97378   3
   4  -3   0 7.09264 1.10072   5
  -4   3   0 7.21423 1.01426   4
  -4   3   0 7.98193 0.95654   7
  -4   3   0 7.54021 1.14135   5
  -4   3   0 8.01794 0.40105   2
  -4   3   0 6.93901 1.06427   9
   3  -3   0 0.88930 0.36682   3
   3  -3   0 0.05330 0.39227   1
   3  -3   0 1.11482 0.41631   8
   3  -3   0 0.18833 0.29233   5
   3  -3   0 0.35155 0.25606   6
  -3   3   0 0.86290 0.25346   2
  -3   3   0 0.36303 0.32111   9
  -3   3   0 0.59382 0.37413   5
  -3   3   0 0.34021 0.33420   4
  -3   3   0 0.59091 0.28592   7
   2  -3   0 -0.2090 0.26114   8
   2  -3   0 0.08825 0.36864   1
   2  -3   0 0.95102 0.38434   3
   2  -3   0 0.22793 0.24329   6
   2  -3   0 0.18388 0.23151   7
   2  -3   0 0.13358 0.23865   2
   2  -3   0 0.10303 0.21567   9
   2  -3   0 0.14546 0.23998   4
   2  -3   0 0.22121 0.30471   5
  -2   3   0 0.01345 0.24292   5
  -2   3   0 0.78058 0.29188   7
  -2   3   0 0.22131 0.29686   9
  -2   3   0 0.51887 0.34296   9
  -2   3   0 0.28561 0.26455   4
  -2   3   0 0.20392 0.21447   2
   1  -3   0 206.328 5.39100   6
   1  -3   0 210.848 5.38275   3
   1  -3   0 207.586 5.29036   7
   1  -3   0 197.548 5.04294   4
   1  -3   0 205.430 5.08800   5
   1  -3   0 206.595 5.20506   1
   1  -3   0 204.798 5.35580   2
   1  -3   0 206.406 5.29804   8
   1  -3   0 206.124 5.32598   9
  -1   3   0 207.625 5.33428   9
  -1   3   0 206.923 5.35830   9
   0  -3   0 162.040 4.76114   3
   0  -3   0 167.794 4.81133   7
   0  -3   0 185.257 5.07204   6
   0  -3   0 175.663 4.45020   4
   0  -3   0 176.489 4.69636   9
   0  -3   0 178.543 4.13201   5
   0  -3   0 175.057 5.00267   2
   0  -3   0 176.199 4.19470   1
   0   3   0 175.998 4.85551   3
   0   3   0 175.869 4.22305   1
   0   3   0 173.878 4.54915   9
   0   3   0 181.763 4.60695   8
  -1  -3   0 173.217 4.71807   9
  -1  -3   0 168.470 4.98798   7
  -1  -3   0 159.391 5.06389   2
  -1  -3   0 175.044 3.72942   5
  -1  -3   0 164.948 4.42477   4
  -1  -3   0 163.954 5.06712   6
   1   3   0 169.656 4.90268   3
   1   3   0 170.051 4.48215   9
   1   3   0 173.488 4.52969   8
   1   3   0 174.664 5.14715   6
   1   3   0 168.717 3.82341   1
  -2  -3   0 417.517 9.98046   9
  -2  -3   0 413.562 8.56990   5
  -2  -3   0 432.616 9.68900   4
  -2  -3   0 404.116 10.5036   2
  -2  -3   0 420.931 10.4245   7
  -2  -3   0 430.353 10.5145   6
   2   3   0 416.557 8.84606   1
   2   3   0 413.800 10.1408   3
   2   3   0 409.490 10.3866   6
   2   3   0 424.939 9.72281   8
  -3  -3   0 17.3057 1.27975   4
  -3  -3   0 18.0692 1.48097   9
  -3  -3   0 16.0460 1.92382   2
  -3  -3   0 18.0471 0.83016   5
  -3  -3   0 19.0484 1.97908   7
  -3  -3   0 19.8533 1.97856   6
   3   3   0 17.9467 1.34630   8
   3   3   0 20.8982 1.67288   6
   3   3   0 16.7558 1.00883   1
  -4  -3   0 0.89989 0.72742   7
  -4  -3   0 2.16850 0.85273   2
  -4  -3   0 1.81565 0.69187   9
  -4  -3   0 1.07364 0.59039   4
   4   3   0 0.18476 0.49428   6
   4   3   0 0.80151 0.62574   3
   4   3   0 0.00960 0.40005   8
  -5  -3   0 7.55770 1.52247   2
  -5  -3   0 7.02270 1.54009   7
  -5  -3   0 9.36353 1.62714   9
  -5  -3   0 7.46738 1.38042   4
   5   3   0 7.42233 1.38544   6
   5   3   0 8.99942 1.48544   3
   5   3   0 7.41428 1.40198   8
  -6  -3   0 -0.3707 0.72792   7
  -6  -3   0 0.00889 0.73770   9
  -6  -3   0 -0.0180 0.72497   4
   6   3   0 0.28323 0.63858   3
   6   3   0 0.86040 0.67283   8
  -7  -3   0 3.90866 1.40304   4
  -7  -3   0 6.41743 1.76438   7
   7   3   0 5.85080 1.54050   8
   7   3   0 2.99314 1.33257   3
  -8  -3   0 2.55327 1.11237   4
  -8  -3   0 4.12724 1.79444   7
   8   3   0 -0.1058 1.42498   8
   8   3   0 1.62484 1.14620   3
   9  -4   0 1.43874 1.44974   1
   9  -4   0 -0.8811 0.93960   8
  -9   4   0 -0.5349 1.26486   4
  -9   4   0 -0.8680 1.06630   5
   8  -4   0 1.35326 1.15736   1
   8  -4   0 0.94833 0.95446   3
   8  -4   0 2.39362 1.23227   8
  -8   4   0 0.13601 0.98789   4
  -8   4   0 0.32765 1.05290   5
   7  -4   0 5.65316 1.64893   8
   7  -4   0 6.18142 1.69509   1
   7  -4   0 7.82770 1.55199   3
  -7   4   0 4.52804 1.27119   7
  -7   4   0 3.69796 1.12616   4
  -7   4   0 7.81782 1.65560   5
   6  -4   0 6.53123 1.46001   8
   6  -4   0 6.53884 1.24772   3
   6  -4   0 7.91959 1.64020   1
   6  -4   0 5.09486 1.29066   5
  -6   4   0 6.87162 1.34217   4
  -6   4   0 6.10909 1.38711   9
  -6   4   0 8.69031 1.34461   7
  -6   4   0 7.66068 1.56016   5
   5  -4   0 0.59732 0.56601   3
   5  -4   0 1.19039 0.57092   5
   5  -4   0 -0.2264 0.58572   8
   5  -4   0 0.50562 0.69473   1
  -5   4   0 -0.0116 0.44042   5
  -5   4   0 1.30626 0.58187   9
  -5   4   0 -0.1308 0.46047   7
  -5   4   0 0.00382 0.48506   4
   4  -4   0 0.69982 0.42881   3
   4  -4   0 0.13302 0.42499   1
   4  -4   0 0.26121 0.55898   5
   4  -4   0 1.24123 0.70667   8
   4  -4   0 1.25215 0.45962   6
  -4   4   0 0.51112 0.36382   7
  -4   4   0 0.79340 0.46564   4
  -4   4   0 0.22720 0.47134   9
  -4   4   0 0.38462 0.51834   5
  -4   4   0 0.80871 0.28693   2
   3  -4   0 0.62493 0.52055   8
   3  -4   0 0.07989 0.34671   4
   3  -4   0 0.41064 0.30531   2
   3  -4   0 -0.1566 0.41952   1
   3  -4   0 0.16405 0.26337   6
   3  -4   0 -0.0111 0.30840   5
   3  -4   0 0.14229 0.32929   3
  -3   4   0 0.65102 0.39984   7
  -3   4   0 0.61924 0.39956   5
  -3   4   0 0.63744 0.36958   9
  -3   4   0 0.34795 0.28518   2
  -3   4   0 0.56140 0.38340   4
   2  -4   0 251.136 6.73160   1
   2  -4   0 247.146 6.71847   8
   2  -4   0 256.238 6.45787   7
   2  -4   0 249.465 6.61340   3
   2  -4   0 249.023 6.55761   6
   2  -4   0 253.367 6.54778   5
   2  -4   0 247.496 6.35036   4
   2  -4   0 257.170 6.76789   9
   2  -4   0 258.742 6.51792   2
   2  -4   0 242.923 6.76547   9
  -2   4   0 251.429 6.69804   9
  -2   4   0 242.652 6.33840   7
  -2   4   0 241.165 6.30104   4
  -2   4   0 240.272 6.74774   9
  -2   4   0 252.147 6.54237   5
   1  -4   0 463.739 11.0964   3
   1  -4   0 474.313 10.7155   1
   1  -4   0 471.443 11.2285   2
   1  -4   0 470.148 11.0074   9
   1  -4   0 470.580 11.0606   7
   1  -4   0 463.534 11.2180   6
   1  -4   0 490.208 10.7162   4
   1  -4   0 471.364 10.5529   5
   1  -4   0 479.614 10.9750   8
  -1   4   0 458.878 11.0952   3
  -1   4   0 470.832 10.9773   8
  -1   4   0 476.084 11.0129   9
  -1   4   0 483.481 11.0644   9
  -1   4   0 478.482 10.7857   1
   0  -4   0 286.104 6.45993   5
   0  -4   0 287.350 7.52834   3
   0  -4   0 280.352 7.27514   9
   0  -4   0 292.000 7.77264   6
   0  -4   0 287.330 7.58079   7
   0  -4   0 283.803 6.95941   4
   0  -4   0 278.352 7.72412   2
   0   4   0 280.906 7.03299   9
   0   4   0 274.620 7.45022   3
   0   4   0 281.923 7.09196   8
   0   4   0 290.905 6.61897   1
  -1  -4   0 32.0977 2.04722   6
  -1  -4   0 28.3852 1.53757   4
  -1  -4   0 26.9942 0.97036   5
  -1  -4   0 26.5091 1.90792   2
  -1  -4   0 29.8940 1.74555   9
  -1  -4   0 23.1430 1.74172   7
   1   4   0 26.2677 1.87262   6
   1   4   0 27.7826 1.07197   1
   1   4   0 27.6653 1.50951   9
   1   4   0 23.7872 1.70129   3
   1   4   0 27.0673 1.52907   8
  -2  -4   0 37.5657 2.45817   6
  -2  -4   0 38.2078 1.98359   4
  -2  -4   0 41.5986 2.48497   7
  -2  -4   0 37.9670 1.08827   5
  -2  -4   0 41.1234 2.60015   2
  -2  -4   0 42.9303 2.26897   9
   2   4   0 41.3822 2.34638   3
   2   4   0 40.5650 1.39574   1
   2   4   0 38.7241 2.00452   8
   2   4   0 44.0468 2.55684   6
  -3  -4   0 7.35622 1.48918   7
  -3  -4   0 8.57778 1.47406   6
  -3  -4   0 11.3796 1.54121   9
  -3  -4   0 12.8202 1.51800   4
  -3  -4   0 9.08456 1.60500   2
   3   4   0 13.4026 1.72095   3
   3   4   0 11.3580 1.38214   8
   3   4   0 11.5380 1.66199   6
  -4  -4   0 1.91923 1.01872   2
  -4  -4   0 0.62985 0.52473   4
  -4  -4   0 1.12996 0.72029   7
  -4  -4   0 1.61462 0.75488   9
   4   4   0 0.14819 0.59259   6
   4   4   0 -0.0031 0.57485   8
   4   4   0 1.11900 0.82511   3
  -5  -4   0 -0.2660 0.78103   7
  -5  -4   0 1.36951 0.96211   2
  -5  -4   0 0.59785 0.63679   4
  -5  -4   0 0.65132 0.71609   9
   5   4   0 -0.2735 0.64788   6
   5   4   0 -0.5506 0.49860   8
   5   4   0 0.76806 0.83961   3
  -6  -4   0 3.45991 1.19386   4
  -6  -4   0 2.34905 1.29768   2
  -6  -4   0 1.87722 1.00038   7
   6   4   0 4.85804 1.40903   8
   6   4   0 5.45622 1.54730   3
  -7  -4   0 2.59579 1.17959   4
  -7  -4   0 1.18449 1.43700   7
   7   4   0 0.97392 1.19612   3
   7   4   0 2.08064 1.35870   8
   9  -5   0 2.61978 1.61495   1
   9  -5   0 1.67369 1.55402   8
  -9   5   0 0.07266 1.18352   5
  -9   5   0 -0.1406 1.35769   4
   8  -5   0 12.7153 2.58285   8
   8  -5   0 14.8651 2.20387   3
   8  -5   0 18.8035 3.00846   1
  -8   5   0 18.5414 2.47078   4
  -8   5   0 17.8473 2.74012   5
   7  -5   0 0.28052 0.94783   1
   7  -5   0 0.37096 0.78139   3
   7  -5   0 -0.2051 1.03138   8
  -7   5   0 0.77410 0.93844   5
  -7   5   0 1.56937 1.01385   4
   6  -5   0 7.13349 1.65050   8
   6  -5   0 5.80781 1.42779   5
   6  -5   0 5.35834 1.22825   3
   6  -5   0 7.76032 1.69808   1
  -6   5   0 6.96311 1.22586   7
  -6   5   0 6.03824 1.40601   9
  -6   5   0 6.16979 1.37442   5
  -6   5   0 3.50124 1.10501   4
   5  -5   0 81.7176 4.15155   8
   5  -5   0 76.7263 4.05626   1
   5  -5   0 76.0457 3.54854   3
   5  -5   0 78.3326 3.76266   5
  -5   5   0 89.1803 3.25487   7
  -5   5   0 89.1703 3.61188   4
  -5   5   0 78.6466 3.75398   9
  -5   5   0 85.2924 3.95299   5
   4  -5   0 18.1208 2.08809   1
   4  -5   0 22.4838 1.77670   5
   4  -5   0 21.5223 2.29990   8
   4  -5   0 21.7076 1.73397   3
   4  -5   0 20.3407 1.43913   6
  -4   5   0 20.0916 1.40364   7
  -4   5   0 20.7017 1.21912   2
  -4   5   0 21.5692 1.76208   9
  -4   5   0 20.6958 2.11487   5
  -4   5   0 19.6014 1.54794   4
   3  -5   0 17.3538 1.68048   6
   3  -5   0 14.6529 1.22641   2
   3  -5   0 17.5569 1.65841   4
   3  -5   0 14.3953 1.62124   3
   3  -5   0 17.3275 1.75746   5
   3  -5   0 15.4979 1.79432   1
   3  -5   0 17.7102 1.94379   8
   3  -5   0 14.8553 1.22893   7
  -3   5   0 13.2574 1.35306   7
  -3   5   0 14.8297 1.22442   2
  -3   5   0 13.3877 1.59527   9
  -3   5   0 13.7686 1.58293   5
  -3   5   0 18.7533 1.69927   4
   2  -5   0 1.76619 0.62636   3
   2  -5   0 -0.2048 0.30825   7
   2  -5   0 -0.1105 0.34681   2
   2  -5   0 0.04494 0.35913   6
   2  -5   0 -0.2470 0.35925   1
   2  -5   0 0.22839 0.38666   9
   2  -5   0 0.29267 0.36367   5
   2  -5   0 0.01425 0.37431   8
   2  -5   0 -0.0095 0.28613   4
  -2   5   0 0.08268 0.36646   9
  -2   5   0 -0.1175 0.38926   1
  -2   5   0 0.48040 0.35210   5
  -2   5   0 -0.3408 0.28614   4
   1  -5   0 170.605 5.41788   7
   1  -5   0 174.222 5.64113   6
   1  -5   0 180.570 5.70285   2
   1  -5   0 171.731 5.30192   9
   1  -5   0 172.704 4.98187   4
   1  -5   0 173.391 5.24150   8
   1  -5   0 176.411 4.95806   1
   1  -5   0 174.690 5.51886   3
   1  -5   0 170.610 4.75626   5
  -1   5   0 168.968 5.28190   9
  -1   5   0 165.561 5.17784   9
  -1   5   0 169.256 4.73765   5
  -1   5   0 171.446 4.96674   1
  -1   5   0 167.082 5.22380   8
  -1   5   0 167.098 5.43632   3
   0  -5   0 39.6434 2.44971   6
   0  -5   0 37.3544 1.92702   4
   0  -5   0 37.0499 2.12985   9
   0  -5   0 35.9870 2.25102   7
   0  -5   0 43.4054 2.38855   3
   0  -5   0 37.8115 2.44766   2
   0  -5   0 34.6278 1.51328   5
   0   5   0 36.7081 1.95306   9
   0   5   0 38.2867 1.67155   1
   0   5   0 35.1960 2.17607   3
   0   5   0 42.5477 2.53373   6
   0   5   0 37.5423 2.01492   8
  -1  -5   0 50.9995 2.62689   9
  -1  -5   0 49.9603 2.95649   2
  -1  -5   0 55.6450 3.06560   6
  -1  -5   0 47.3890 2.80801   7
  -1  -5   0 46.5932 2.28419   4
  -1  -5   0 48.7015 1.50420   5
   1   5   0 49.1583 2.71428   3
   1   5   0 49.8551 2.94241   6
   1   5   0 49.2282 1.68442   1
   1   5   0 45.4933 2.26867   8
  -2  -5   0 29.7643 2.39065   7
  -2  -5   0 31.3266 2.49518   2
  -2  -5   0 28.8445 2.03796   9
  -2  -5   0 27.9146 2.79471   6
  -2  -5   0 27.8270 1.82273   4
   2   5   0 29.5490 1.87541   8
   2   5   0 26.4502 2.68916   6
   2   5   0 36.3511 2.38031   3
  -3  -5   0 10.6497 1.96945   2
  -3  -5   0 12.5942 1.98074   6
  -3  -5   0 9.24464 1.76159   7
  -3  -5   0 9.85101 1.55780   9
  -3  -5   0 8.77582 1.34044   4
   3   5   0 8.36465 1.51540   3
   3   5   0 11.4971 1.53108   8
   3   5   0 7.14143 1.48831   6
  -4  -5   0 22.5971 2.93365   2
  -4  -5   0 21.7161 2.50409   9
  -4  -5   0 18.0600 2.05990   4
  -4  -5   0 19.1882 2.68506   7
   4   5   0 16.7532 1.96772   8
   4   5   0 23.9930 2.70333   6
   4   5   0 21.4897 2.47728   3
  -5  -5   0 10.5371 2.18943   2
  -5  -5   0 10.2558 1.74934   4
  -5  -5   0 8.78213 1.76106   9
  -5  -5   0 10.5791 2.20058   7
   5   5   0 6.15165 1.55136   3
   5   5   0 9.05941 1.71287   8
   5   5   0 12.2878 2.14150   6
  -6  -5   0 4.34060 1.66739   7
  -6  -5   0 2.32990 1.52590   2
  -6  -5   0 2.58356 1.12980   4
   6   5   0 0.66084 1.06468   8
   6   5   0 4.61349 1.45489   3
   7   5   0 2.43651 1.59680   8
   7   5   0 1.05663 1.44652   3
   9  -6   0 3.70035 2.01684   8
   9  -6   0 2.39973 1.35720   1
  -9   6   0 3.50862 1.54610   4
  -9   6   0 1.36880 1.03112   5
   8  -6   0 0.83818 0.93606   1
   8  -6   0 -1.4308 1.13263   8
  -8   6   0 0.65132 1.15986   5
  -8   6   0 0.34092 0.91986   4
   7  -6   0 1.95616 1.36327   8
   7  -6   0 -0.4017 0.95187   1
   7  -6   0 0.66526 0.86420   3
   7  -6   0 1.39302 1.18370   5
  -7   6   0 1.14605 1.00937   4
  -7   6   0 0.99127 1.04821   5
   6  -6   0 2.47988 1.10607   5
   6  -6   0 5.40726 1.52905   8
   6  -6   0 3.17872 1.11784   3
   6  -6   0 3.63961 1.21933   1
  -6   6   0 2.43070 1.06199   5
  -6   6   0 0.47366 0.83296   9
  -6   6   0 2.29127 0.80001   4
  -6   6   0 3.39886 0.94780   7
   5  -6   0 -0.3957 0.48410   5
   5  -6   0 0.36727 0.69563   8
   5  -6   0 -1.1548 0.47527   1
   5  -6   0 0.22704 0.57778   3
  -5   6   0 -0.5234 0.36688   7
  -5   6   0 0.25281 0.53595   5
  -5   6   0 0.13682 0.55777   9
  -5   6   0 -0.5871 0.51093   4
   4  -6   0 0.37334 0.65187   1
   4  -6   0 0.61843 0.68490   5
   4  -6   0 1.83870 0.76319   3
   4  -6   0 1.75674 0.63045   2
   4  -6   0 0.82899 0.72822   8
   4  -6   0 0.66829 0.53164   6
  -4   6   0 1.39569 0.57278   2
  -4   6   0 0.35313 0.56975   5
  -4   6   0 2.16176 0.73289   9
  -4   6   0 2.80838 0.84256   4
  -4   6   0 1.42692 0.65686   7
   3  -6   0 23.0804 1.64351   4
   3  -6   0 24.6929 2.01031   8
   3  -6   0 26.2040 1.79760   7
   3  -6   0 26.3339 1.86014   2
   3  -6   0 23.3888 1.75578   5
   3  -6   0 26.5745 2.00440   3
   3  -6   0 24.1756 1.86402   6
   3  -6   0 24.6520 2.36897   1
  -3   6   0 27.1231 1.98460   9
  -3   6   0 28.7971 1.82537   4
  -3   6   0 23.7860 1.74868   2
  -3   6   0 24.3269 1.79990   5
  -3   6   0 27.4272 1.84910   7
  -3   6   0 20.8713 2.28690   1
   2  -6   0 7.90436 1.18693   5
   2  -6   0 5.96028 1.22530   6
   2  -6   0 7.35273 1.28035   8
   2  -6   0 7.09054 1.27185   3
   2  -6   0 5.96372 0.99272   4
   2  -6   0 8.33839 1.30297   9
   2  -6   0 7.03386 1.22545   7
   2  -6   0 4.72319 0.97935   1
   2  -6   0 9.06209 1.42442   2
  -2   6   0 8.57426 1.31109   9
  -2   6   0 7.67474 1.26293   1
  -2   6   0 6.04977 1.03901   5
  -2   6   0 6.33262 1.07939   4
  -2   6   0 6.80255 1.22149   8
   1  -6   0 2.21190 0.62211   1
   1  -6   0 2.52838 0.78481   8
   1  -6   0 2.78200 0.71413   4
   1  -6   0 2.22511 0.60065   5
   1  -6   0 2.56449 0.86342   3
   1  -6   0 1.18808 0.74207   2
   1  -6   0 3.37232 0.91642   9
   1  -6   0 2.62591 0.82957   7
   1  -6   0 2.57216 0.90243   6
  -1   6   0 3.01012 0.80262   8
  -1   6   0 1.19303 0.66371   3
  -1   6   0 2.87743 0.74867   1
  -1   6   0 1.51886 0.70686   9
  -1   6   0 2.13388 0.55538   5
   0  -6   0 9.55327 1.43284   9
   0  -6   0 7.44988 1.47327   6
   0  -6   0 8.80712 1.24698   4
   0  -6   0 7.96211 1.40038   7
   0  -6   0 9.37099 0.95067   5
   0  -6   0 8.00271 1.49223   2
   0  -6   0 6.79665 1.38644   3
   0   6   0 7.57052 0.84985   5
   0   6   0 8.23877 1.53461   6
   0   6   0 7.62680 1.44420   3
   0   6   0 8.29608 1.26135   8
   0   6   0 9.33010 1.02970   1
  -1  -6   0 11.6000 1.60862   9
  -1  -6   0 9.67649 1.34883   4
  -1  -6   0 7.05530 1.53200   6
  -1  -6   0 6.70585 1.39534   7
  -1  -6   0 11.8388 1.93549   2
   1   6   0 8.61527 1.27893   8
   1   6   0 8.54499 1.65554   6
   1   6   0 12.5531 1.77879   3
  -2  -6   0 72.9711 3.63563   9
  -2  -6   0 62.9952 3.91935   2
  -2  -6   0 66.2783 3.88782   6
  -2  -6   0 64.0565 3.12359   4
  -2  -6   0 76.1188 4.16115   7
   2   6   0 64.6028 3.57265   3
   2   6   0 67.0247 3.14678   8
   2   6   0 66.9642 3.88655   6
  -3  -6   0 28.3686 3.28237   7
  -3  -6   0 30.2046 2.47708   9
  -3  -6   0 29.0088 3.21958   6
  -3  -6   0 23.6709 3.02676   2
  -3  -6   0 25.3592 2.44574   4
   3   6   0 30.4312 2.93428   3
   3   6   0 25.4068 2.98480   6
   3   6   0 29.0630 2.12069   8
  -4  -6   0 7.40852 1.45565   4
  -4  -6   0 6.59926 1.95013   7
  -4  -6   0 6.61087 1.86568   2
  -4  -6   0 4.81609 1.63886   9
   4   6   0 7.84823 1.46611   8
   4   6   0 3.37467 1.42721   6
   4   6   0 6.30539 1.51135   3
  -5  -6   0 1.83126 1.09363   4
  -5  -6   0 1.95130 1.26612   2
  -5  -6   0 1.50821 1.12569   7
   5   6   0 0.82490 0.92865   8
   5   6   0 1.48164 1.15231   6
   5   6   0 0.76061 1.07846   3
  -6  -6   0 5.19651 1.86553   2
  -6  -6   0 9.84845 2.69626   7
   6   6   0 9.37357 2.04166   3
   6   6   0 5.39799 1.66038   8
   8  -7   0 16.3363 3.10734   8
   8  -7   0 9.93450 2.23950   1
  -8   7   0 11.0282 2.33019   5
  -8   7   0 10.7761 1.99335   4
   7  -7   0 1.06782 1.05539   5
   7  -7   0 -0.5002 0.96663   8
   7  -7   0 0.90355 1.15051   1
   7  -7   0 0.99464 1.03819   3
  -7   7   0 -0.1832 0.46330   4
  -7   7   0 0.86541 1.23200   5
   6  -7   0 0.94978 0.94425   5
   6  -7   0 0.07961 0.78465   3
   6  -7   0 2.51274 1.23484   8
   6  -7   0 0.65988 1.11435   1
  -6   7   0 0.48802 0.81712   5
  -6   7   0 0.79538 0.91577   9
  -6   7   0 1.76843 0.84609   4
   5  -7   0 9.72980 1.95248   1
   5  -7   0 12.6539 2.13095   8
   5  -7   0 9.20874 1.69251   3
   5  -7   0 15.1979 2.11234   5
  -5   7   0 12.7681 1.69691   4
  -5   7   0 9.05705 1.73495   5
  -5   7   0 9.73493 1.93440   1
  -5   7   0 10.8813 1.79621   9
  -5   7   0 10.9399 1.42834   7
   4  -7   0 10.7714 1.59973   6
   4  -7   0 13.9064 1.90474   5
   4  -7   0 10.6690 1.76824   8
   4  -7   0 14.8080 1.72452   4
   4  -7   0 12.8194 1.90457   3
   4  -7   0 14.9339 2.18917   1
   4  -7   0 15.5495 1.79016   7
   4  -7   0 10.5522 1.44796   2
  -4   7   0 11.5155 1.74466   5
  -4   7   0 12.6376 2.04300   1
  -4   7   0 10.8739 1.49371   4
  -4   7   0 13.5564 1.86547   9
  -4   7   0 15.3309 2.78247   2
  -4   7   0 13.4333 1.62128   7
   3  -7   0 101.587 4.50622   3
   3  -7   0 106.715 4.25763   7
   3  -7   0 107.400 4.43551   2
   3  -7   0 99.1029 4.09197   5
   3  -7   0 102.649 4.02027   4
   3  -7   0 100.197 4.46729   8
   3  -7   0 101.288 4.44127   6
   3  -7   0 105.183 4.46800   1
  -3   7   0 106.210 4.38634   2
  -3   7   0 103.702 4.17410   5
  -3   7   0 101.595 4.58667   8
  -3   7   0 107.870 4.43527   9
  -3   7   0 106.714 4.07022   4
  -3   7   0 100.775 4.16015   7
  -3   7   0 95.9907 4.35438   1
   2  -7   0 47.7547 2.65664   1
   2  -7   0 43.6007 2.72596   8
   2  -7   0 49.7471 2.86843   9
   2  -7   0 52.0789 3.13096   2
   2  -7   0 44.8394 2.95605   6
   2  -7   0 54.2025 2.61551   5
   2  -7   0 43.9283 2.46541   4
   2  -7   0 50.8137 2.93616   7
   2  -7   0 42.3288 2.79061   3
  -2   7   0 46.7519 2.85473   8
  -2   7   0 52.0760 2.57872   5
  -2   7   0 52.9995 2.81795   1
  -2   7   0 50.3257 2.57549   4
  -2   7   0 54.2723 3.10167   3
  -2   7   0 50.0667 2.90346   9
   1  -7   0 32.2811 2.64889   2
   1  -7   0 42.9630 2.81405   3
   1  -7   0 37.6979 2.77133   6
   1  -7   0 44.3451 2.42435   4
   1  -7   0 40.2102 2.55364   9
   1  -7   0 43.1277 2.08370   5
   1  -7   0 40.2175 2.76698   7
  -1   7   0 37.1849 2.59407   3
  -1   7   0 41.4975 2.26043   1
  -1   7   0 38.3440 1.99548   5
  -1   7   0 39.6701 2.54842   9
  -1   7   0 34.1710 2.31365   8
  -1   7   0 36.6508 2.72667   6
   0  -7   0 0.67224 0.64670   7
   0  -7   0 0.45173 0.56350   4
   0  -7   0 1.58212 0.83253   6
   0  -7   0 1.56451 0.85969   9
   0  -7   0 0.18837 0.84508   2
   0   7   0 1.62642 0.85043   6
   0   7   0 1.42103 0.81130   3
   0   7   0 1.59506 0.73056   8
  -1  -7   0 1.24063 0.71279   4
  -1  -7   0 -0.6562 0.58342   2
  -1  -7   0 0.51798 0.70013   7
  -1  -7   0 0.86898 0.71013   9
  -1  -7   0 -1.0097 0.61389   6
   1   7   0 0.08004 0.83421   6
   1   7   0 1.29092 0.67645   8
   1   7   0 0.12951 0.76884   3
  -2  -7   0 -0.0902 0.53513   4
  -2  -7   0 1.04543 1.01193   6
  -2  -7   0 0.57289 0.68808   7
  -2  -7   0 0.15818 0.69122   2
   2   7   0 1.04959 0.99153   6
   2   7   0 0.09861 0.73881   3
   2   7   0 -0.1696 0.55964   8
  -3  -7   0 0.68746 1.06753   2
  -3  -7   0 0.92143 0.90957   7
  -3  -7   0 1.32774 1.05622   6
   3   7   0 1.08726 0.90071   3
   3   7   0 0.81666 1.00915   6
   3   7   0 1.37772 0.85538   8
  -4  -7   0 0.44634 1.09773   7
  -4  -7   0 0.87080 0.99442   2
   4   7   0 0.32970 1.04592   6
   4   7   0 0.44187 0.94067   8
   4   7   0 -0.5331 0.81568   3
  -5  -7   0 2.25823 1.71177   7
  -5  -7   0 0.86887 1.17455   2
   5   7   0 1.56706 1.07166   3
   5   7   0 0.86292 1.18253   8
   5   7   0 1.15312 1.12722   6
   8  -8   0 0.35768 1.34803   1
   8  -8   0 0.23802 1.49008   8
  -8   8   0 -0.5586 0.87728   4
  -8   8   0 0.49847 1.23838   5
  -8   8   0 0.32208 1.64368   1
   7  -8   0 0.62387 1.15231   5
   7  -8   0 0.45404 1.06914   1
   7  -8   0 -0.2584 0.71644   8
  -7   8   0 -0.0746 0.55557   4
  -7   8   0 -1.0066 1.11665   1
  -7   8   0 -1.2023 0.85504   5
   6  -8   0 0.16037 0.93806   5
   6  -8   0 4.00723 1.39141   8
   6  -8   0 4.26012 1.55127   3
   6  -8   0 2.69698 1.34645   1
  -6   8   0 2.76182 1.48625   1
  -6   8   0 3.23473 1.29735   5
  -6   8   0 3.71582 1.09962   4
   5  -8   0 11.1585 2.07356   1
   5  -8   0 3.97653 1.50456   8
   5  -8   0 9.79043 1.82479   5
   5  -8   0 7.46845 1.60690   3
  -5   8   0 5.07816 1.59801   1
  -5   8   0 8.44970 1.63955   9
  -5   8   0 7.36603 1.68629   5
  -5   8   0 6.95420 1.33371   4
   4  -8   0 27.3547 2.96256   3
   4  -8   0 29.4515 2.20445   7
   4  -8   0 23.6711 2.53733   5
   4  -8   0 25.7788 2.85257   1
   4  -8   0 28.3953 2.84799   6
   4  -8   0 25.6406 2.93304   8
   4  -8   0 26.5825 2.08457   4
  -4   8   0 27.3409 3.03069   1
  -4   8   0 25.4134 2.40098   4
  -4   8   0 27.6955 2.14576   7
  -4   8   0 24.3482 2.57915   5
  -4   8   0 21.4751 2.43026   9
   3  -8   0 66.1525 3.78017   6
   3  -8   0 71.5112 3.70064   1
   3  -8   0 70.1113 3.40695   5
   3  -8   0 65.0121 3.52629   7
   3  -8   0 69.9496 3.81592   8
   3  -8   0 68.0644 3.85731   3
   3  -8   0 72.1164 3.39865   4
   3  -8   0 73.3530 3.89355   2
  -3   8   0 70.5715 3.35533   4
  -3   8   0 65.1706 3.77710   3
  -3   8   0 67.7458 3.82897   8
  -3   8   0 74.0043 3.79174   9
  -3   8   0 66.8883 3.54625   7
  -3   8   0 70.7174 3.73614   1
  -3   8   0 66.2681 3.67142   2
  -3   8   0 74.2487 3.51341   5
  -3   8   0 67.9399 3.80805   6
   2  -8   0 1.18648 0.80295   7
   2  -8   0 0.07074 0.47651   4
   2  -8   0 0.89287 0.93162   6
   2  -8   0 1.34476 0.85545   8
   2  -8   0 1.38871 0.67100   1
   2  -8   0 1.60711 0.97217   3
   2  -8   0 0.75257 0.78740   9
   2  -8   0 1.67151 0.91310   2
   2  -8   0 1.35108 0.65698   5
  -2   8   0 1.25308 0.65383   4
  -2   8   0 1.17962 0.81058   8
  -2   8   0 1.48078 0.93263   6
  -2   8   0 1.45047 0.75581   1
  -2   8   0 -0.1296 0.64474   3
  -2   8   0 0.60318 0.61292   5
  -2   8   0 0.87364 0.76903   9
   1  -8   0 16.2107 1.90287   4
   1  -8   0 21.3177 2.78214   6
   1  -8   0 15.5430 2.33237   7
   1  -8   0 15.2940 2.30647   2
   1  -8   0 15.0744 1.96783   9
   1  -8   0 18.8237 2.48381   3
  -1   8   0 18.6113 2.26098   9
  -1   8   0 19.7925 2.41868   3
  -1   8   0 16.7248 2.04853   8
  -1   8   0 15.3982 2.39983   6
   0  -8   0 2.94350 1.20211   6
   0  -8   0 1.05191 0.82694   7
   0  -8   0 1.17332 1.06737   2
   0   8   0 0.92075 0.74608   8
   0   8   0 0.71415 1.13337   6
   0   8   0 1.14850 0.96519   3
  -1  -8   0 6.06377 1.62958   2
  -1  -8   0 5.16797 1.77338   6
  -1  -8   0 8.16397 1.98260   7
   1   8   0 6.50360 1.44107   8
   1   8   0 7.22909 1.58840   3
   1   8   0 6.36112 1.83323   6
  -2  -8   0 0.13767 0.64332   2
  -2  -8   0 1.08552 1.15185   7
  -2  -8   0 -0.5173 1.00525   6
   2   8   0 0.59768 0.88560   3
   2   8   0 -0.5841 0.77923   8
   2   8   0 0.25033 0.96972   6
  -3  -8   0 2.53393 1.33955   6
  -3  -8   0 0.27930 1.20935   7
  -3  -8   0 0.97567 1.15729   2
   3   8   0 0.68196 0.88742   8
   3   8   0 0.33328 0.86291   3
   3   8   0 1.01616 0.99495   6
  -4  -8   0 0.71753 1.53671   7
  -4  -8   0 -0.5990 1.21946   2
   4   8   0 0.62983 1.17127   6
   4   8   0 1.10309 0.93963   3
   8  -9   0 2.34909 1.41934   8
  -8   9   0 -0.8546 1.50411   5
  -8   9   0 0.61104 1.15633   4
   7  -9   0 1.14538 1.25531   1
   7  -9   0 0.16817 1.26949   8
  -7   9   0 -0.9945 1.32687   1
  -7   9   0 1.47449 1.26443   5
  -7   9   0 -0.2470 0.86246   4
   6  -9   0 1.58222 1.32609   1
   6  -9   0 1.19722 1.15775   8
   6  -9   0 -0.2703 0.82672   5
  -6   9   0 0.01634 0.87323   5
  -6   9   0 -0.5531 0.69857   4
  -6   9   0 -1.6912 0.89134   1
   5  -9   0 1.03984 1.00710   5
   5  -9   0 0.58463 1.02873   8
   5  -9   0 0.11385 0.82428   3
   5  -9   0 0.53420 1.02204   1
  -5   9   0 0.67452 1.06782   1
  -5   9   0 0.56895 0.89149   5
  -5   9   0 0.98259 0.84198   4
  -5   9   0 0.23593 0.99620   9
   4  -9   0 2.23018 1.13461   1
   4  -9   0 4.19773 1.20468   5
   4  -9   0 2.26551 0.99364   4
   4  -9   0 2.66717 1.16793   3
   4  -9   0 3.26098 1.26702   8
   4  -9   0 2.57938 1.27076   6
  -4   9   0 0.78803 0.83317   3
  -4   9   0 4.69838 1.42442   8
  -4   9   0 4.39184 1.41164   1
  -4   9   0 2.96536 0.94548   4
  -4   9   0 2.40297 1.06506   5
  -4   9   0 2.76456 1.21909   6
   3  -9   0 6.36705 1.49495   7
   3  -9   0 8.16975 1.44557   5
   3  -9   0 6.78565 1.52764   1
   3  -9   0 5.64995 1.73624   6
   3  -9   0 7.21098 1.66416   8
   3  -9   0 7.88435 1.76285   3
   3  -9   0 4.36347 1.39047   2
  -3   9   0 6.08134 1.51246   2
  -3   9   0 4.85000 1.43507   3
  -3   9   0 7.55310 1.68189   6
  -3   9   0 6.24235 1.34742   5
  -3   9   0 7.25751 1.39636   4
  -3   9   0 8.61277 1.83409   7
  -3   9   0 6.17214 1.53534   8
  -3   9   0 10.5463 1.78699   1
   2  -9   0 5.74575 1.44537   8
   2  -9   0 6.76521 1.73760   6
   2  -9   0 8.62068 1.78907   2
   2  -9   0 8.51273 1.87100   3
   2  -9   0 5.43700 1.47411   7
  -2   9   0 6.98810 1.79592   6
  -2   9   0 6.86045 1.62587   3
  -2   9   0 4.23408 1.31065   8
   1  -9   0 3.35714 1.45498   6
   1  -9   0 6.74336 1.84005   2
   1  -9   0 5.80540 1.65282   7
   1  -9   0 6.12889 1.64403   3
  -1   9   0 3.32719 1.40020   6
  -1   9   0 6.16195 1.64424   3
  -1   9   0 4.70678 1.28481   8
   0  -9   0 0.91868 0.94784   2
   0  -9   0 -0.2680 0.55780   7
   0  -9   0 0.91349 1.24630   6
   0   9   0 -0.0714 0.70598   8
   0   9   0 1.29502 1.03126   3
   0   9   0 -0.0504 1.03275   6
  -1  -9   0 -0.5464 0.98645   6
  -1  -9   0 0.39221 1.00026   7
  -1  -9   0 0.74516 0.97158   2
   1   9   0 0.68781 0.94741   8
   1   9   0 1.09237 0.99546   3
   1   9   0 -0.0175 1.00994   6
  -2  -9   0 1.93761 1.18490   2
  -2  -9   0 -0.0782 1.01176   7
  -2  -9   0 0.77211 1.41139   6
   2   9   0 0.92783 0.90893   3
   2   9   0 3.08428 1.69977   6
  -3  -9   0 -0.5770 0.88823   6
  -3  -9   0 0.51226 1.25909   2
  -3  -9   0 -0.7127 1.45686   7
   3   9   0 0.50455 1.26038   6
   3   9   0 1.10541 1.08755   3
   7 -10   0 3.82575 1.86448   1
   7 -10   0 -0.3277 1.31344   8
  -7  10   0 1.77180 1.68238   1
  -7  10   0 0.02317 0.80472   5
   6 -10   0 -0.5873 0.76433   1
   6 -10   0 0.66187 1.26807   8
   6 -10   0 0.56094 1.09828   5
  -6  10   0 -1.3104 0.99143   5
  -6  10   0 1.49451 1.37848   1
   5 -10   0 0.47133 0.87914   5
   5 -10   0 0.34356 0.95205   1
   5 -10   0 0.36866 1.04965   3
   5 -10   0 -0.4478 0.92204   8
  -5  10   0 1.20500 1.14576   3
  -5  10   0 -0.7713 0.78695   8
  -5  10   0 0.44629 1.02095   5
  -5  10   0 -0.5140 1.06492   1
   4 -10   0 1.51185 1.14233   6
   4 -10   0 1.46982 1.05963   8
   4 -10   0 2.14562 1.27745   3
   4 -10   0 0.61520 0.94329   1
  -4  10   0 0.79164 1.01048   3
  -4  10   0 0.50085 1.09210   1
  -4  10   0 -0.2563 1.05403   6
  -4  10   0 3.69753 1.43452   8
  -4  10   0 4.26828 1.21952   5
   3 -10   0 0.74310 0.96241   3
   3 -10   0 -0.5888 0.94425   8
   3 -10   0 -0.1735 0.93090   2
   3 -10   0 1.55338 0.97298   6
  -3  10   0 0.54220 0.94904   8
  -3  10   0 0.62871 0.89510   2
  -3  10   0 0.14986 1.03102   6
  -3  10   0 1.95455 1.18954   3
   2 -10   0 0.60556 0.91010   7
   2 -10   0 1.70236 1.03583   6
   2 -10   0 0.29936 0.95024   3
   2 -10   0 0.15134 1.07721   2
  -2  10   0 0.89070 0.99298   6
  -2  10   0 -0.7242 0.76433   8
  -2  10   0 -0.0543 0.82586   3
   1 -10   0 26.7734 3.65249   2
   1 -10   0 23.5621 3.42690   6
   1 -10   0 23.6780 3.26451   7
  -1  10   0 23.0995 3.08903   3
  -1  10   0 26.2077 3.61552   6
  -1  10   0 21.9401 2.65663   8
   0 -10   0 3.33826 1.68830   6
   0 -10   0 5.48220 1.84669   2
   0 -10   0 3.54037 1.52234   7
   0  10   0 6.27271 1.92118   6
   0  10   0 1.72404 1.04756   3
  -1 -10   0 -0.2117 1.17522   6
  -1 -10   0 2.34738 1.41201   7
  -1 -10   0 -0.2659 0.86427   2
   1  10   0 -0.3393 0.91200   3
   1  10   0 -0.1790 0.96169   6
  -2 -10   0 1.49803 1.37937   6
  -2 -10   0 0.10829 0.83044   2
  -2 -10   0 1.50990 1.50340   7
   2  10   0 -0.1755 0.70206   3
   2  10   0 -0.5602 1.29788   6
   6 -11   0 1.51657 1.32438   1
   6 -11   0 3.74351 1.62577   8
  -6  11   0 0.73406 1.36602   8
  -6  11   0 1.68198 1.38649   5
  -6  11   0 0.28736 1.41791   1
   5 -11   0 0.89218 1.22726   1
   5 -11   0 0.61638 1.21363   8
  -5  11   0 -0.5232 1.29136   1
  -5  11   0 -0.5503 1.25680   8
   4 -11   0 0.79477 1.22734   3
   4 -11   0 1.72813 1.38828   8
  -4  11   0 0.60566 1.23533   8
  -4  11   0 1.54807 1.25858   3
   3 -11   0 -0.6038 0.95964   3
   3 -11   0 -0.1459 1.17893   6
   3 -11   0 -0.0313 1.17042   2
  -3  11   0 0.17326 1.13915   6
  -3  11   0 0.06658 0.98520   3
  -3  11   0 -0.8310 0.92370   2
   2 -11   0 4.80706 1.89542   2
   2 -11   0 7.06305 2.23568   6
   2 -11   0 11.9858 2.50364   3
  -2  11   0 7.43232 1.83897   3
  -2  11   0 11.8867 2.62886   6
  -2  11   0 8.84942 2.19070   2
   1 -11   0 2.24508 1.47955   7
   1 -11   0 3.21768 1.71965   6
   1 -11   0 5.28526 2.00578   2
  -1  11   0 2.70229 1.31356   3
  -1  11   0 6.48795 2.11597   6
   0 -11   0 0.07703 1.36682   7
   0 -11   0 0.45439 1.34723   2
   0 -11   0 2.92274 1.71524   6
   0  11   0 0.81363 1.37138   6
   0  11   0 -0.2638 1.07392   3
   1  11  -1 -0.5490 1.20018   3
  -1 -11   1 2.16254 1.65191   7
   0  11  -1 0.60869 1.27458   3
   0  11  -1 1.79551 1.37966   6
   0 -11   1 -1.5388 1.26710   6
   0 -11   1 0.06084 1.43223   2
   0 -11   1 -1.0973 1.27794   7
  -1  11  -1 1.35355 1.26300   6
  -1  11  -1 1.98968 1.24477   2
  -1  11  -1 0.56284 1.26292   3
   1 -11   1 3.23501 1.71454   6
   1 -11   1 0.94954 1.16011   7
   1 -11   1 -0.2102 1.13954   2
  -2  11  -1 1.93030 1.19307   3
  -2  11  -1 1.36874 1.25612   2
  -2  11  -1 3.70794 1.69863   6
   2 -11   1 2.73897 1.67680   7
   2 -11   1 -0.2409 1.05385   2
   2 -11   1 0.95178 1.24571   6
  -3  11  -1 1.11482 1.17460   2
  -3  11  -1 0.05757 1.07239   3
  -3  11  -1 -0.8646 1.16585   6
   3 -11   1 0.84856 1.22180   3
   3 -11   1 -1.7712 1.01950   2
   3 -11   1 -0.8907 1.09140   6
  -5  11  -1 -0.7139 1.06674   8
  -5  11  -1 -0.5660 1.02994   5
  -5  11  -1 -0.5619 1.23723   1
   5 -11   1 1.23257 1.15588   1
  -6  11  -1 -0.0669 1.16392   5
  -6  11  -1 0.27087 1.36541   8
  -6  11  -1 0.05288 1.49395   1
   6 -11   1 0.51854 1.20961   1
   6 -11   1 3.58037 1.34500   5
   6 -11   1 -1.5179 1.30046   8
   2  10  -1 0.09489 1.00345   3
   2  10  -1 2.08074 1.62389   6
  -2 -10   1 1.29105 1.28200   2
  -2 -10   1 1.86121 1.65231   7
  -2 -10   1 -0.7178 1.31582   6
   1  10  -1 -0.2308 0.61631   3
   1  10  -1 0.70499 0.87359   6
  -1 -10   1 -0.0245 0.98548   6
  -1 -10   1 -1.4930 1.09927   2
  -1 -10   1 1.79753 1.41566   7
   0  10  -1 -1.3358 0.72015   3
   0  10  -1 -0.2074 1.02120   6
   0 -10   1 0.33093 1.34637   6
   0 -10   1 0.01130 1.06230   2
   0 -10   1 -0.4728 1.18593   7
  -1  10  -1 7.60563 1.80040   3
  -1  10  -1 14.3204 2.55031   6
   1 -10   1 8.97788 2.15382   7
   1 -10   1 11.0833 2.28617   6
   1 -10   1 13.6741 2.62999   2
  -2  10  -1 1.73740 1.05867   2
  -2  10  -1 1.68687 0.90119   6
  -2  10  -1 1.80219 1.18199   8
  -2  10  -1 2.20497 1.18194   3
   2 -10   1 0.94637 1.22385   2
   2 -10   1 2.88257 1.32053   7
   2 -10   1 1.73973 1.15853   3
   2 -10   1 2.31027 1.39664   6
  -3  10  -1 1.18388 1.08049   6
  -3  10  -1 0.92977 1.01504   2
  -3  10  -1 2.30169 1.11259   3
  -3  10  -1 0.85721 0.92483   8
  -3  10  -1 0.64752 1.12571   7
   3 -10   1 -0.2548 0.91463   2
   3 -10   1 1.70570 1.09285   8
   3 -10   1 2.38417 1.17172   7
   3 -10   1 1.24437 1.15623   3
   3 -10   1 0.42051 0.91725   6
  -4  10  -1 0.55688 1.08552   3
  -4  10  -1 0.50621 1.03054   1
  -4  10  -1 -0.1375 0.88092   5
  -4  10  -1 -0.9238 0.85102   8
   4 -10   1 0.34615 0.95190   3
   4 -10   1 0.59399 0.90573   5
   4 -10   1 0.22997 0.96264   1
   4 -10   1 0.37800 0.92188   8
  -5  10  -1 0.25153 0.83900   4
  -5  10  -1 -0.2346 0.82509   5
  -5  10  -1 -0.9434 0.90550   8
  -5  10  -1 0.99340 1.14284   1
   5 -10   1 -0.2044 0.87992   5
   5 -10   1 -0.3091 1.03199   8
   5 -10   1 0.32184 1.02922   1
  -6  10  -1 0.27823 0.93512   4
  -6  10  -1 0.00671 1.33174   1
  -6  10  -1 1.69460 1.11505   5
   6 -10   1 1.21965 1.10300   5
   6 -10   1 -0.5354 0.72104   1
   6 -10   1 0.15874 1.11595   8
  -7  10  -1 2.40078 1.64076   5
  -7  10  -1 1.21592 1.41027   1
  -7  10  -1 -0.6318 0.96730   4
   7 -10   1 0.06823 1.44832   1
   7 -10   1 2.68081 1.68965   8
   7 -10   1 2.66158 1.47372   5
   3   9  -1 0.80977 1.09752   3
   3   9  -1 -0.8860 0.76658   6
  -3  -9   1 0.15961 1.20180   7
  -3  -9   1 0.39241 1.25912   2
   2   9  -1 2.86867 1.56985   6
   2   9  -1 1.01621 0.98366   3
  -2  -9   1 6.07296 2.00971   2
  -2  -9   1 5.30200 1.68796   6
  -2  -9   1 3.33460 1.33302   7
   1   9  -1 3.35645 1.23695   3
   1   9  -1 0.70241 1.15876   6
  -1  -9   1 3.02400 1.54123   6
  -1  -9   1 4.80561 1.64062   7
  -1  -9   1 1.04881 1.00554   2
   0   9  -1 95.4295 4.95895   3
   0   9  -1 89.7858 4.19871   8
   0   9  -1 89.2015 5.22860   6
   0  -9   1 88.4616 5.09812   7
   0  -9   1 94.4038 5.37894   6
   0  -9   1 99.4114 5.60210   2
  -1   9  -1 100.076 4.99867   3
  -1   9  -1 92.7735 4.38027   8
  -1   9  -1 96.2292 5.27491   6
   1  -9   1 106.645 5.53375   6
   1  -9   1 96.2438 5.20038   7
   1  -9   1 103.549 5.54030   2
  -2   9  -1 0.51048 0.70078   4
  -2   9  -1 1.13947 0.87234   8
  -2   9  -1 0.94510 0.85998   6
  -2   9  -1 -0.2363 0.65188   3
  -2   9  -1 0.34895 0.74679   2
   2  -9   1 0.12604 0.76939   8
   2  -9   1 1.68564 0.96752   7
   2  -9   1 0.75018 0.86706   2
   2  -9   1 0.86913 0.88883   3
   2  -9   1 0.20269 0.61050   6
   2  -9   1 0.39989 0.64062   4
  -3   9  -1 0.39788 0.79969   9
  -3   9  -1 -0.5073 0.67536   7
  -3   9  -1 1.27248 0.92881   1
  -3   9  -1 0.73571 0.68067   4
  -3   9  -1 0.17345 0.69294   3
  -3   9  -1 -0.3499 0.76988   6
  -3   9  -1 -0.2077 0.76364   8
  -3   9  -1 0.30120 0.75208   2
  -3   9  -1 1.01951 0.80394   5
   3  -9   1 0.99140 0.78432   6
   3  -9   1 0.61081 0.73028   4
   3  -9   1 0.61465 0.84259   2
   3  -9   1 0.78563 0.75426   5
   3  -9   1 -0.3430 0.74245   8
   3  -9   1 -0.3754 0.66546   7
   3  -9   1 -0.3341 0.80314   3
   3  -9   1 -0.0477 0.70093   1
  -4   9  -1 2.28150 1.01989   3
  -4   9  -1 -0.3951 0.78275   9
  -4   9  -1 1.19352 0.97001   8
  -4   9  -1 -0.4919 0.79041   6
  -4   9  -1 1.33835 0.78234   4
  -4   9  -1 -0.3917 0.69349   1
  -4   9  -1 1.64797 0.88851   5
  -4   9  -1 0.17462 0.86034   7
   4  -9   1 0.82034 0.89297   1
   4  -9   1 -0.1742 0.80293   8
   4  -9   1 0.79051 0.86430   3
   4  -9   1 -0.0590 0.74818   5
   4  -9   1 0.48101 0.73301   7
   4  -9   1 2.14286 0.94255   4
  -5   9  -1 -0.1969 0.96592   1
  -5   9  -1 0.89100 0.63561   4
  -5   9  -1 0.92721 1.05812   9
  -5   9  -1 0.72247 0.73981   5
   5  -9   1 -0.0705 0.83274   8
   5  -9   1 1.53389 0.90878   5
   5  -9   1 1.62335 1.20814   3
   5  -9   1 1.68119 1.17071   1
  -6   9  -1 0.49651 1.17505   1
  -6   9  -1 0.98986 1.01628   5
  -6   9  -1 0.50939 0.73763   4
   6  -9   1 2.00177 1.29973   1
   6  -9   1 1.10799 0.97813   5
   6  -9   1 2.49667 1.41644   8
  -7   9  -1 0.19171 0.88765   4
  -7   9  -1 -0.8312 0.95370   1
  -7   9  -1 -1.2939 0.58419   5
   7  -9   1 1.51856 1.32340   8
   7  -9   1 0.77163 0.91327   5
   7  -9   1 0.63707 0.90249   1
  -8   9  -1 1.62811 0.97899   4
   8  -9   1 -1.2586 1.24369   8
   4   8  -1 1.48702 1.19013   3
   4   8  -1 2.58142 1.44654   6
  -4  -8   1 1.40737 1.56519   7
  -4  -8   1 4.07757 1.75855   2
   3   8  -1 2.62604 1.40973   6
   3   8  -1 3.81488 1.34828   3
  -3  -8   1 4.32510 1.55158   7
  -3  -8   1 1.66196 1.36816   2
  -3  -8   1 0.52718 1.18913   6
   2   8  -1 0.71073 0.78712   8
   2   8  -1 0.51035 1.00523   6
   2   8  -1 0.41053 0.64923   3
  -2  -8   1 -0.1267 1.11050   7
  -2  -8   1 -0.5548 1.00651   6
  -2  -8   1 0.21884 0.67748   2
   1   8  -1 1.43231 0.85087   8
   1   8  -1 1.20050 0.98790   3
   1   8  -1 2.64515 1.35514   6
  -1  -8   1 2.04678 1.14045   7
  -1  -8   1 1.59878 0.87800   4
  -1  -8   1 0.94678 1.20951   6
  -1  -8   1 2.45020 1.27587   2
   0   8  -1 21.9986 2.18705   8
   0   8  -1 17.3899 2.62036   6
   0   8  -1 16.6605 2.24175   3
   0  -8   1 19.8225 2.22119   4
   0  -8   1 19.4292 2.70599   7
   0  -8   1 18.8462 2.72862   6
   0  -8   1 20.0438 2.54294   9
   0  -8   1 19.7593 2.83616   2
  -1   8  -1 15.9494 2.26589   9
  -1   8  -1 14.6558 2.14095   3
  -1   8  -1 9.96807 1.91524   6
  -1   8  -1 11.8231 1.68847   8
   1  -8   1 15.6055 2.32416   6
   1  -8   1 11.5112 1.67497   4
   1  -8   1 17.4952 2.58483   2
   1  -8   1 19.6825 2.37007   9
   1  -8   1 13.9255 2.12199   3
   1  -8   1 12.3119 2.12144   7
  -2   8  -1 2.44861 0.99937   9
  -2   8  -1 4.28017 1.12100   3
  -2   8  -1 2.12716 0.83412   5
  -2   8  -1 4.12960 1.13689   8
  -2   8  -1 1.49140 0.92883   6
  -2   8  -1 2.35222 0.85061   1
   2  -8   1 2.89998 0.86124   1
   2  -8   1 4.08653 1.32888   2
   2  -8   1 3.05514 0.94435   4
   2  -8   1 2.15708 0.92195   3
   2  -8   1 3.87953 1.16344   9
   2  -8   1 2.46114 1.00855   7
   2  -8   1 1.74866 0.94396   8
   2  -8   1 3.69843 1.09158   6
   2  -8   1 2.62955 0.81498   5
  -3   8  -1 5.78722 1.38297   1
  -3   8  -1 5.29573 1.14940   4
  -3   8  -1 5.18410 1.23841   2
  -3   8  -1 6.29496 1.39643   6
  -3   8  -1 5.23349 1.24911   7
  -3   8  -1 5.67744 1.30841   8
  -3   8  -1 5.83952 1.32117   9
  -3   8  -1 6.92867 1.39166   5
  -3   8  -1 7.33963 1.43859   3
   3  -8   1 5.61253 1.28722   1
   3  -8   1 6.39078 1.35428   7
   3  -8   1 5.80852 1.35885   8
   3  -8   1 6.64649 1.33384   5
   3  -8   1 3.44201 1.24273   6
   3  -8   1 5.01329 1.32626   3
   3  -8   1 4.64849 1.30824   2
   3  -8   1 4.50279 1.11120   4
  -4   8  -1 0.76748 0.97760   1
  -4   8  -1 1.36720 0.86023   2
  -4   8  -1 1.80712 0.87283   7
  -4   8  -1 1.12670 0.83433   6
  -4   8  -1 2.39035 1.05775   9
  -4   8  -1 1.15286 0.70075   4
  -4   8  -1 1.20459 0.86242   5
   4  -8   1 0.48773 0.68402   7
   4  -8   1 1.17996 0.88381   8
   4  -8   1 1.79170 0.96186   5
   4  -8   1 1.55603 0.91557   1
   4  -8   1 0.21974 0.80081   3
   4  -8   1 1.25089 0.76337   4
   4  -8   1 0.76260 0.91700   6
  -5   8  -1 8.12239 1.68659   5
  -5   8  -1 3.37414 1.45710   1
  -5   8  -1 5.30340 1.44028   9
  -5   8  -1 6.06575 1.26619   4
  -5   8  -1 6.33926 1.27514   7
   5  -8   1 6.73939 1.61275   3
   5  -8   1 6.12024 1.66504   8
   5  -8   1 5.60209 1.57412   1
   5  -8   1 5.59175 1.34244   5
  -6   8  -1 0.18605 0.70737   4
  -6   8  -1 -0.8941 0.81493   5
   6  -8   1 0.49289 0.91272   5
   6  -8   1 0.33102 0.98293   1
   6  -8   1 1.35020 1.25796   8
  -7   8  -1 1.19886 0.89432   5
  -7   8  -1 1.50975 0.94829   4
   7  -8   1 2.14186 1.42345   1
   7  -8   1 0.68940 0.86466   5
   7  -8   1 1.14886 1.03160   8
  -8   8  -1 -1.5984 0.93106   4
  -8   8  -1 0.10454 0.81793   5
  -8   8  -1 -0.0237 1.11841   1
   8  -8   1 0.90832 0.98368   8
   8  -8   1 0.43890 1.33222   1
   5   7  -1 0.38062 0.96032   6
   5   7  -1 1.06012 1.21061   3
  -5  -7   1 0.30527 1.23171   7
  -5  -7   1 0.05402 1.39413   2
   4   7  -1 2.29587 1.32637   6
   4   7  -1 3.76867 1.20700   8
   4   7  -1 3.56769 1.20373   3
  -4  -7   1 2.04479 1.05251   4
  -4  -7   1 0.03314 1.04154   2
  -4  -7   1 3.90884 1.58498   7
   3   7  -1 -0.4727 0.67157   3
   3   7  -1 0.09750 0.59725   8
   3   7  -1 -0.5166 0.83158   6
  -3  -7   1 -0.4340 0.65964   4
  -3  -7   1 0.38433 0.81992   2
  -3  -7   1 -0.4800 0.57476   7
  -3  -7   1 -0.1139 0.89506   9
  -3  -7   1 0.45165 0.91995   6
   2   7  -1 0.88172 0.65042   3
   2   7  -1 1.33431 0.72539   8
   2   7  -1 2.05697 1.23391   6
  -2  -7   1 0.23585 0.89528   2
  -2  -7   1 2.43183 1.00984   9
  -2  -7   1 1.97123 1.19532   6
  -2  -7   1 2.42707 0.90827   4
  -2  -7   1 2.77027 1.33822   7
   1   7  -1 4.36674 1.40418   6
   1   7  -1 5.26601 1.30157   3
   1   7  -1 3.44206 0.91719   8
  -1  -7   1 4.59219 1.61391   2
  -1  -7   1 4.69215 1.43119   7
  -1  -7   1 4.48614 1.09313   4
  -1  -7   1 3.51848 1.06594   9
  -1  -7   1 1.16106 1.02655   6
   0   7  -1 30.4706 2.35955   3
   0   7  -1 29.9151 2.04542   8
   0   7  -1 35.7586 2.75228   6
   0  -7   1 25.9986 1.98849   4
   0  -7   1 29.8818 3.06457   6
   0  -7   1 27.0301 3.03383   2
   0  -7   1 29.8151 2.38780   9
   0  -7   1 28.8347 3.01577   7
  -1   7  -1 -0.0447 0.50374   3
  -1   7  -1 0.53618 0.52744   5
  -1   7  -1 -0.8140 0.39538   9
  -1   7  -1 0.22632 0.55127   6
  -1   7  -1 0.14111 0.51788   8
  -1   7  -1 -0.5116 0.44431   1
   1  -7   1 0.02143 0.43574   1
   1  -7   1 0.00887 0.32843   5
   1  -7   1 0.06247 0.41181   6
   1  -7   1 -0.1519 0.50690   4
   1  -7   1 0.32596 0.60079   3
   1  -7   1 -0.9146 0.40858   7
   1  -7   1 0.07248 0.64840   2
   1  -7   1 0.24475 0.53179   9
   1  -7   1 0.33402 0.52334   8
  -2   7  -1 17.6354 1.85315   5
  -2   7  -1 16.0120 2.12130   6
  -2   7  -1 16.8922 2.02726   3
  -2   7  -1 17.1586 2.06070   9
  -2   7  -1 15.8582 1.84739   1
  -2   7  -1 14.8532 1.87089   8
   2  -7   1 16.2568 2.04426   7
   2  -7   1 16.1765 1.77126   5
   2  -7   1 16.2041 2.12469   2
   2  -7   1 18.4090 2.22252   6
   2  -7   1 18.2374 2.12173   9
   2  -7   1 16.7547 1.83209   4
   2  -7   1 15.4324 2.01875   3
   2  -7   1 15.8042 1.90033   8
   2  -7   1 16.9746 1.86486   1
  -3   7  -1 7.61075 1.45953   1
  -3   7  -1 7.64207 1.36197   6
  -3   7  -1 9.40882 1.55881   9
  -3   7  -1 10.2225 1.56712   7
  -3   7  -1 8.01772 1.39665   5
  -3   7  -1 8.42979 1.38786   4
  -3   7  -1 6.70373 1.42647   2
   3  -7   1 10.4280 1.57954   5
   3  -7   1 8.59734 1.44590   6
   3  -7   1 7.30467 1.46037   1
   3  -7   1 6.90966 1.31259   7
   3  -7   1 7.58468 1.42607   8
   3  -7   1 4.98101 1.18016   2
   3  -7   1 7.99151 1.33606   4
   3  -7   1 8.92410 1.51278   3
  -4   7  -1 9.44150 1.50013   4
  -4   7  -1 5.73068 1.36902   5
  -4   7  -1 9.97363 1.50094   6
  -4   7  -1 12.7282 1.75561   2
  -4   7  -1 7.04418 1.26572   7
  -4   7  -1 9.36022 1.62575   9
   4  -7   1 10.0770 1.61304   3
   4  -7   1 5.79993 1.34895   8
   4  -7   1 8.25193 1.29982   2
   4  -7   1 10.2962 1.53614   4
   4  -7   1 12.2038 1.89843   1
   4  -7   1 10.9587 1.81366   5
   4  -7   1 8.25791 1.33048   6
  -5   7  -1 2.19819 0.77505   7
  -5   7  -1 2.29251 1.05955   9
  -5   7  -1 3.35749 0.98525   4
  -5   7  -1 1.23551 0.76129   5
   5  -7   1 0.57896 0.72898   3
   5  -7   1 0.90479 0.72375   5
   5  -7   1 1.08778 0.83938   1
   5  -7   1 1.94222 0.94335   8
  -6   7  -1 5.63331 1.57957   5
  -6   7  -1 4.11430 1.15129   4
  -6   7  -1 4.55782 1.37003   9
   6  -7   1 5.65303 1.71904   8
   6  -7   1 3.69530 1.45726   1
   6  -7   1 1.71821 0.97489   3
   6  -7   1 3.79266 1.25472   5
  -7   7  -1 0.34008 1.06354   5
  -7   7  -1 -0.5282 0.41970   4
   7  -7   1 2.17366 1.27533   5
   7  -7   1 0.08151 1.12473   8
   7  -7   1 1.55179 1.28430   1
  -8   7  -1 5.07236 1.54656   4
  -8   7  -1 4.71775 1.79326   5
   8  -7   1 11.2737 2.39141   1
   8  -7   1 6.15996 2.16942   8
   6   6  -1 5.57259 1.69061   3
   6   6  -1 10.7810 2.16028   6
  -6  -6   1 7.61118 1.80529   4
  -6  -6   1 7.01131 2.03926   7
  -6  -6   1 11.9793 2.62695   2
   5   6  -1 1.25819 1.12936   6
   5   6  -1 0.71851 1.06534   3
   5   6  -1 1.54990 1.02196   8
  -5  -6   1 1.23086 1.15731   2
  -5  -6   1 3.58992 1.72253   7
  -5  -6   1 2.20052 0.99973   4
   4   6  -1 8.20216 1.69539   3
   4   6  -1 9.38009 1.87936   6
   4   6  -1 9.56639 1.55734   8
  -4  -6   1 7.13414 1.90038   7
  -4  -6   1 9.90849 1.86106   9
  -4  -6   1 6.90877 1.44868   4
  -4  -6   1 9.52973 2.07096   2
   3   6  -1 2.48411 1.16256   6
   3   6  -1 1.06828 0.91598   3
   3   6  -1 1.71214 0.77325   8
  -3  -6   1 0.36880 0.86479   6
  -3  -6   1 1.91860 0.81908   4
  -3  -6   1 0.00914 0.64508   9
  -3  -6   1 1.13197 1.04844   2
  -3  -6   1 0.08221 0.72764   7
   2   6  -1 12.9618 2.06459   6
   2   6  -1 17.3721 1.75534   8
   2   6  -1 16.6790 2.11878   3
  -2  -6   1 25.1294 2.85400   6
  -2  -6   1 20.2061 2.61124   7
  -2  -6   1 19.4107 2.05756   4
  -2  -6   1 15.6566 2.04939   9
  -2  -6   1 11.1773 2.08153   2
   1   6  -1 -0.1413 0.39869   8
   1   6  -1 1.74665 0.71362   3
   1   6  -1 0.53694 0.56335   6
  -1  -6   1 -0.6322 0.54002   2
  -1  -6   1 -0.3971 0.60616   6
  -1  -6   1 1.93680 0.76681   9
  -1  -6   1 0.73504 0.55787   4
  -1  -6   1 0.45395 0.50491   7
   0   6  -1 29.9273 1.53150   1
   0   6  -1 27.9133 2.04188   3
   0   6  -1 27.8334 2.28729   6
   0   6  -1 30.4298 1.87284   8
   0  -6   1 30.2160 2.33809   6
   0  -6   1 29.3356 2.10895   3
   0  -6   1 26.1144 2.66717   2
   0  -6   1 29.7802 2.14623   9
   0  -6   1 29.1630 1.53845   5
   0  -6   1 26.3563 1.84304   4
   0  -6   1 27.8159 2.22508   7
  -1   6  -1 105.280 3.62593   1
  -1   6  -1 89.7124 4.08253   6
  -1   6  -1 95.1047 4.02967   9
  -1   6  -1 99.3079 4.04306   3
  -1   6  -1 105.422 3.86788   8
   1  -6   1 103.020 3.83385   8
   1  -6   1 97.8047 4.02188   3
   1  -6   1 91.3482 3.97188   9
   1  -6   1 96.8074 3.46655   1
   1  -6   1 100.508 4.19767   7
   1  -6   1 94.9672 3.44162   5
   1  -6   1 96.5165 4.24183   2
   1  -6   1 103.237 3.81826   4
   1  -6   1 99.0108 4.25211   6
  -2   6  -1 1.70466 0.71897   6
  -2   6  -1 1.51189 0.70052   8
  -2   6  -1 2.10824 0.72136   3
  -2   6  -1 1.75347 0.66441   5
  -2   6  -1 2.05567 0.80604   9
  -2   6  -1 2.60023 0.80661   1
   2  -6   1 2.87569 0.85064   7
   2  -6   1 2.93830 0.82946   4
   2  -6   1 1.90920 0.75530   2
   2  -6   1 0.85133 0.56919   9
   2  -6   1 2.70402 0.79657   8
   2  -6   1 1.58680 0.64273   3
   2  -6   1 2.88463 0.78625   1
   2  -6   1 2.35663 0.72612   5
   2  -6   1 3.27400 0.84826   6
  -3   6  -1 25.9084 1.92129   5
  -3   6  -1 23.1670 1.74355   4
  -3   6  -1 25.3607 1.99954   9
  -3   6  -1 23.8723 1.77094   7
  -3   6  -1 22.5048 1.70455   2
   3  -6   1 26.7302 2.04182   1
   3  -6   1 23.4787 1.81843   3
   3  -6   1 23.2421 1.75590   2
   3  -6   1 24.0067 1.79105   6
   3  -6   1 23.4330 2.23871   5
   3  -6   1 26.2510 1.83430   4
   3  -6   1 23.7378 1.76283   7
   3  -6   1 22.8665 2.25687   8
  -4   6  -1 -0.1966 0.38663   5
  -4   6  -1 -0.0519 0.45169   4
  -4   6  -1 0.13331 0.40862   2
  -4   6  -1 0.32173 0.49508   7
  -4   6  -1 1.24847 0.70232   9
   4  -6   1 -0.1308 0.50384   6
   4  -6   1 1.71272 0.86576   1
   4  -6   1 0.75743 0.59303   5
   4  -6   1 0.31646 0.50157   3
   4  -6   1 0.53191 0.45889   4
   4  -6   1 0.11765 0.60075   8
   4  -6   1 1.16057 0.62400   2
  -5   6  -1 14.2057 1.81799   4
  -5   6  -1 13.9599 2.00965   5
  -5   6  -1 13.6228 1.57245   7
  -5   6  -1 13.4917 1.90088   9
   5  -6   1 12.6365 2.01372   8
   5  -6   1 13.8772 1.80373   3
   5  -6   1 14.2177 2.23097   1
   5  -6   1 11.2942 1.94376   5
  -6   6  -1 0.50447 0.74114   4
  -6   6  -1 0.88343 0.91121   9
  -6   6  -1 -0.4246 0.76159   5
  -6   6  -1 0.44451 0.65315   7
   6  -6   1 1.10591 0.79954   3
   6  -6   1 0.48293 0.82226   1
   6  -6   1 0.30460 0.87575   8
   6  -6   1 1.06437 0.88034   5
  -7   6  -1 34.7858 2.71814   4
  -7   6  -1 34.9394 3.66197   5
   7  -6   1 36.7717 4.03071   1
   7  -6   1 36.7945 3.62859   5
   7  -6   1 39.4591 4.10946   8
  -8   6  -1 1.50575 1.15108   4
  -8   6  -1 3.68008 1.43509   5
   8  -6   1 1.33891 1.15617   1
   8  -6   1 -0.9416 1.16402   8
  -9   6  -1 16.0873 2.68979   4
  -9   6  -1 24.2055 3.40044   5
   9  -6   1 23.9711 3.58193   1
   9  -6   1 25.9495 3.90178   8
   7   5  -1 1.21396 1.36677   8
   7   5  -1 3.19694 1.52425   3
  -7  -5   1 -0.2224 1.38866   7
  -7  -5   1 1.77298 1.22507   4
   6   5  -1 -0.4676 0.86470   8
   6   5  -1 0.74112 1.10802   6
   6   5  -1 0.63113 0.87701   3
  -6  -5   1 -0.0104 1.08502   7
  -6  -5   1 1.06114 0.93351   4
  -6  -5   1 -0.7083 1.01211   2
   5   5  -1 3.25880 1.13592   8
   5   5  -1 3.89851 1.32750   6
   5   5  -1 3.54477 1.12724   3
  -5  -5   1 1.55850 1.13133   7
  -5  -5   1 2.61234 1.03416   4
  -5  -5   1 3.27684 1.31378   2
  -5  -5   1 2.32327 0.95636   9
   4   5  -1 42.2435 2.88105   3
   4   5  -1 44.2726 2.58688   8
   4   5  -1 38.2756 2.89523   6
  -4  -5   1 44.4807 3.30377   2
  -4  -5   1 37.8451 3.04537   7
  -4  -5   1 38.0298 2.82335   9
  -4  -5   1 41.2481 2.65344   4
   3   5  -1 0.57038 0.79775   6
   3   5  -1 -0.2774 0.41822   8
   3   5  -1 -1.0055 0.44319   3
  -3  -5   1 -0.6279 0.39166   7
  -3  -5   1 -0.4218 0.63657   2
  -3  -5   1 0.46742 0.50772   4
  -3  -5   1 -0.9359 0.60184   6
  -3  -5   1 -0.3154 0.44679   9
   2   5  -1 38.4053 2.62998   6
   2   5  -1 34.8588 2.25791   3
   2   5  -1 34.8746 1.94260   8
  -2  -5   1 36.5156 2.59862   6
  -2  -5   1 36.1913 2.65722   2
  -2  -5   1 29.1764 1.94619   4
  -2  -5   1 33.5155 2.27645   9
  -2  -5   1 33.8797 2.51543   7
   1   5  -1 26.9696 1.59721   8
   1   5  -1 25.9653 1.89747   3
   1   5  -1 24.9939 1.02574   1
   1   5  -1 30.9214 2.20561   6
  -1  -5   1 22.1894 1.78099   9
  -1  -5   1 29.6668 2.16451   6
  -1  -5   1 26.7965 1.21957   5
  -1  -5   1 26.2071 2.14273   2
  -1  -5   1 27.8976 1.77113   4
  -1  -5   1 28.4334 2.14948   7
   0   5  -1 4.90199 1.05581   6
   0   5  -1 4.79322 0.68575   1
   0   5  -1 5.27358 0.85227   8
   0   5  -1 5.55779 1.04817   3
   0  -5   1 5.62005 1.10750   6
   0  -5   1 5.90275 0.78333   5
   0  -5   1 4.51867 1.00725   3
   0  -5   1 6.74019 1.13383   9
   0  -5   1 6.15063 0.73072   1
   0  -5   1 5.24584 0.92013   4
   0  -5   1 5.36073 1.10739   2
   0  -5   1 5.09434 1.07394   7
  -1   5  -1 3.61293 0.82551   6
  -1   5  -1 3.62568 0.74037   1
  -1   5  -1 4.10148 0.92142   9
  -1   5  -1 4.48475 0.90555   3
  -1   5  -1 3.18353 0.73284   8
   1  -5   1 4.78904 1.00825   2
   1  -5   1 3.65229 0.71771   5
   1  -5   1 4.37346 0.90318   3
   1  -5   1 3.74275 0.75129   1
   1  -5   1 4.21244 0.93516   9
   1  -5   1 3.82183 0.78427   8
   1  -5   1 2.94851 0.73681   4
   1  -5   1 3.76016 0.84700   6
   1  -5   1 4.94427 0.99743   7
  -2   5  -1 119.808 4.20612   7
  -2   5  -1 120.767 4.11722   4
  -2   5  -1 129.526 4.57410   9
  -2   5  -1 126.703 4.33146   2
   2  -5   1 127.975 4.34956   6
   2  -5   1 129.360 4.36773   1
   2  -5   1 130.280 4.35687   3
   2  -5   1 125.075 4.19556   4
   2  -5   1 119.747 4.45787   9
   2  -5   1 132.561 4.32101   5
   2  -5   1 131.691 4.42307   2
   2  -5   1 132.988 4.38877   8
   2  -5   1 136.487 4.46438   7
  -3   5  -1 11.5453 1.32930   7
  -3   5  -1 10.1959 1.39580   5
  -3   5  -1 11.0744 1.36592   4
  -3   5  -1 11.0693 1.45574   9
  -3   5  -1 12.8675 1.32119   2
   3  -5   1 13.1103 1.65150   8
   3  -5   1 13.8167 1.42685   6
   3  -5   1 11.8009 1.37085   7
   3  -5   1 10.3728 1.48259   1
   3  -5   1 12.2749 1.40351   4
   3  -5   1 11.5523 1.41356   3
   3  -5   1 12.8361 1.33586   2
   3  -5   1 9.00581 1.32161   5
  -4   5  -1 0.48390 0.34924   2
  -4   5  -1 -0.3487 0.33563   4
  -4   5  -1 0.05221 0.35868   7
  -4   5  -1 0.10866 0.59536   5
  -4   5  -1 0.37068 0.49927   9
   4  -5   1 0.66289 0.59515   8
   4  -5   1 -0.2965 0.31511   6
   4  -5   1 -0.8318 0.38922   1
   4  -5   1 -0.1230 0.40652   3
   4  -5   1 0.15405 0.53765   5
  -5   5  -1 1.66201 0.85848   5
  -5   5  -1 1.42848 0.65751   7
  -5   5  -1 0.83770 0.65771   4
  -5   5  -1 1.22963 0.77794   9
   5  -5   1 1.03306 0.67043   1
   5  -5   1 1.34621 0.82006   5
   5  -5   1 0.91905 0.68669   8
   5  -5   1 1.16764 0.63742   3
  -6   5  -1 0.90654 0.64679   4
  -6   5  -1 4.21457 1.25624   9
  -6   5  -1 3.66310 1.16068   5
  -6   5  -1 4.50070 0.99699   7
   6  -5   1 2.21660 1.08730   8
   6  -5   1 5.26395 1.39927   1
   6  -5   1 0.89660 0.65717   3
   6  -5   1 2.92231 0.93995   5
  -7   5  -1 8.99987 1.68845   4
  -7   5  -1 11.1603 2.09272   5
  -7   5  -1 8.76494 1.61425   7
   7  -5   1 5.82086 1.35504   3
   7  -5   1 3.48987 1.26901   8
   7  -5   1 7.64099 1.71866   5
   7  -5   1 11.0672 2.19170   1
  -8   5  -1 9.63297 1.88666   4
  -8   5  -1 11.1695 2.19500   5
   8  -5   1 9.18607 2.09618   8
   8  -5   1 9.63424 2.18942   1
  -9   5  -1 1.01415 1.28315   4
  -9   5  -1 1.50051 1.27282   5
   9  -5   1 2.60979 1.76285   8
   9  -5   1 3.15737 1.64360   1
   7   4  -1 -0.9792 1.10751   8
   7   4  -1 1.56451 1.20663   3
  -7  -4   1 0.74071 0.94516   4
  -7  -4   1 1.60544 1.36445   7
   6   4  -1 -0.7329 0.73193   8
   6   4  -1 1.82750 1.02840   3
   6   4  -1 0.39678 0.87305   6
  -6  -4   1 -0.5455 0.69781   7
  -6  -4   1 0.17213 0.72521   4
  -6  -4   1 1.00962 1.10617   2
   5   4  -1 17.1510 2.13913   3
   5   4  -1 19.1520 2.31244   6
   5   4  -1 23.5101 2.38857   8
  -5  -4   1 19.9994 2.47934   9
  -5  -4   1 26.1910 2.61101   4
  -5  -4   1 21.9767 2.91605   7
  -5  -4   1 22.6203 2.70905   2
   4   4  -1 6.79247 1.33913   6
   4   4  -1 8.39308 1.28032   8
   4   4  -1 8.56076 1.48277   3
  -4  -4   1 8.24330 1.61899   7
  -4  -4   1 10.3065 1.61655   9
  -4  -4   1 9.03326 1.39740   4
  -4  -4   1 8.66714 1.66484   2
   3   4  -1 0.42979 0.43013   8
   3   4  -1 0.24241 0.50713   3
   3   4  -1 -0.0481 0.59715   6
  -3  -4   1 0.10357 0.38743   4
  -3  -4   1 0.31864 0.64439   2
  -3  -4   1 -0.0257 0.33091   7
  -3  -4   1 0.16165 0.45764   9
  -3  -4   1 -0.0529 0.53912   6
   2   4  -1 99.5013 4.10095   6
   2   4  -1 106.115 3.94254   3
   2   4  -1 108.966 3.49850   8
   2   4  -1 105.279 2.44047   1
  -2  -4   1 106.037 4.21397   6
  -2  -4   1 106.565 4.26952   7
  -2  -4   1 102.733 3.92517   9
  -2  -4   1 105.965 3.68263   4
  -2  -4   1 98.0771 4.21595   2
  -2  -4   1 102.330 2.71402   5
   1   4  -1 78.3778 3.33049   6
   1   4  -1 71.4214 2.97019   3
   1   4  -1 74.3596 2.60652   8
   1   4  -1 73.1367 1.89162   1
   1   4  -1 72.2334 3.11515   9
  -1  -4   1 75.8984 2.80848   4
  -1  -4   1 74.3773 3.34623   2
  -1  -4   1 73.7362 2.17886   5
  -1  -4   1 71.7150 3.20858   7
  -1  -4   1 68.2148 2.95908   9
  -1  -4   1 65.0680 3.10538   6
   0   4  -1 50.3727 2.43309   6
   0   4  -1 45.0294 2.17588   3
   0   4  -1 46.6016 2.15015   9
   0   4  -1 48.2392 1.72356   1
   0   4  -1 44.1422 1.91261   8
   0  -4   1 50.2902 2.47284   2
   0  -4   1 48.4583 2.38118   7
   0  -4   1 46.8323 2.21766   3
   0  -4   1 48.5503 2.08845   4
   0  -4   1 44.9246 1.75751   5
   0  -4   1 45.2081 2.24418   9
   0  -4   1 42.5797 2.29616   6
   0  -4   1 46.1420 1.66784   1
  -1   4  -1 234.268 6.42881   9
  -1   4  -1 235.577 6.23940   3
  -1   4  -1 234.299 6.13351   8
  -1   4  -1 235.760 6.46753   9
   1  -4   1 240.769 6.50009   9
   1  -4   1 236.316 6.38786   6
   1  -4   1 235.953 6.12668   4
   1  -4   1 231.357 6.21269   3
   1  -4   1 240.089 6.49466   2
   1  -4   1 238.032 6.01758   1
   1  -4   1 220.889 6.31329   7
   1  -4   1 235.387 6.01018   5
   1  -4   1 242.614 6.12863   8
  -2   4  -1 869.423 18.7097   9
  -2   4  -1 851.033 19.6897   9
  -2   4  -1 856.096 18.2357   7
  -2   4  -1 836.104 18.1180   2
  -2   4  -1 840.813 18.1857   4
   2  -4   1 840.846 18.3889   8
   2  -4   1 835.339 18.1006   6
   2  -4   1 826.330 18.1341   3
   2  -4   1 845.757 18.2235   4
   2  -4   1 849.381 18.4708   1
   2  -4   1 849.609 18.3858   5
   2  -4   1 847.093 18.6783   9
   2  -4   1 843.367 18.2423   7
   2  -4   1 847.133 18.1656   2
  -3   4  -1 2.01415 0.63211   5
  -3   4  -1 1.78465 0.50796   7
  -3   4  -1 1.27888 0.40437   2
  -3   4  -1 1.47960 0.59230   9
  -3   4  -1 2.05968 0.59700   4
   3  -4   1 1.15957 0.62246   1
   3  -4   1 1.52236 0.45061   6
   3  -4   1 1.43016 0.59907   8
   3  -4   1 1.42046 0.50351   4
   3  -4   1 1.20849 0.56098   5
   3  -4   1 1.59320 0.52173   3
  -4   4  -1 0.14330 0.20212   2
  -4   4  -1 -0.0786 0.37165   4
  -4   4  -1 -0.1957 0.30352   7
  -4   4  -1 0.41914 0.40775   5
  -4   4  -1 0.38173 0.42119   9
   4  -4   1 -0.1737 0.32136   3
   4  -4   1 -0.1112 0.23476   6
   4  -4   1 -0.4172 0.43214   1
   4  -4   1 -0.0363 0.44181   8
   4  -4   1 -0.1501 0.32523   5
  -5   4  -1 0.01669 0.37868   4
  -5   4  -1 0.38551 0.48076   7
  -5   4  -1 0.68370 0.66753   9
  -5   4  -1 0.90062 0.60513   5
   5  -4   1 0.95588 0.62205   8
   5  -4   1 1.71165 0.77423   1
   5  -4   1 0.42440 0.40966   3
   5  -4   1 0.69755 0.53589   5
  -6   4  -1 0.33519 0.74810   5
  -6   4  -1 0.21999 0.62560   4
  -6   4  -1 0.07637 0.66939   9
  -6   4  -1 1.82297 0.77634   7
   6  -4   1 0.81536 0.92851   8
   6  -4   1 1.39699 0.92319   1
   6  -4   1 0.63019 0.62627   3
   6  -4   1 0.88329 0.75172   5
  -7   4  -1 0.77870 0.96334   7
  -7   4  -1 2.12323 1.12714   5
  -7   4  -1 1.25484 0.94242   4
   7  -4   1 0.31220 0.81475   8
   7  -4   1 0.37441 0.95074   1
   7  -4   1 0.40750 0.73373   3
   7  -4   1 1.34703 0.95257   5
  -8   4  -1 10.5624 1.95712   4
  -8   4  -1 14.0297 2.32129   5
  -8   4  -1 12.4007 2.11089   7
   8  -4   1 16.9749 2.80332   1
   8  -4   1 6.14773 2.02295   8
   8  -4   1 7.55247 2.72229   3
  -9   4  -1 0.91278 1.27591   4
  -9   4  -1 0.88918 1.05109   5
   9  -4   1 1.70737 1.38464   1
   9  -4   1 3.10239 1.67450   8
   8   3  -1 -0.2247 1.31061   8
   8   3  -1 -0.4722 0.83386   3
  -8  -3   1 -0.0172 0.95092   4
  -8  -3   1 -1.3326 1.26927   7
   7   3  -1 0.62076 1.12449   8
   7   3  -1 1.24285 0.89166   3
  -7  -3   1 1.07773 1.01751   4
  -7  -3   1 0.70713 0.82165   7
   6   3  -1 0.44605 0.82910   8
   6   3  -1 -0.1411 0.70135   3
   6   3  -1 0.70286 0.86455   6
  -6  -3   1 0.81948 0.89186   7
  -6  -3   1 0.38992 0.74810   4
   5   3  -1 5.05856 1.20316   8
   5   3  -1 2.80264 0.93357   3
   5   3  -1 5.06042 1.19307   6
  -5  -3   1 3.72447 1.04455   2
  -5  -3   1 4.81879 1.19927   4
  -5  -3   1 3.75322 1.05554   9
  -5  -3   1 6.76150 1.51263   7
   4   3  -1 12.5277 1.52755   8
   4   3  -1 13.2883 1.66424   6
   4   3  -1 15.3172 1.79658   3
  -4  -3   1 12.5724 1.80098   7
  -4  -3   1 12.6104 1.58507   4
  -4  -3   1 13.5342 1.85739   2
  -4  -3   1 9.95370 1.48717   9
   3   3  -1 -0.0122 0.42544   6
   3   3  -1 1.17957 0.58726   3
   3   3  -1 0.53349 0.28441   1
   3   3  -1 0.84377 0.45945   8
  -3  -3   1 0.98577 0.51689   7
  -3  -3   1 0.02991 0.30367   2
  -3  -3   1 0.15437 0.38743   9
  -3  -3   1 0.40522 0.38723   4
  -3  -3   1 0.79852 0.27630   5
   2   3  -1 9.69168 1.29949   6
   2   3  -1 8.93565 0.93323   8
   2   3  -1 11.1332 1.27466   3
   2   3  -1 9.43103 0.49758   1
  -2  -3   1 7.45747 1.17168   6
  -2  -3   1 11.1630 1.14062   4
  -2  -3   1 9.92963 1.37296   2
  -2  -3   1 8.31550 1.20317   7
  -2  -3   1 10.6667 1.23102   9
  -2  -3   1 10.2992 0.59885   5
   1   3  -1 218.933 5.84461   3
   1   3  -1 219.380 5.66569   9
   1   3  -1 226.098 4.64604   1
   1   3  -1 222.394 6.13526   6
   1   3  -1 224.574 5.40756   8
  -1  -3   1 222.881 6.15534   6
  -1  -3   1 221.622 6.13059   7
  -1  -3   1 222.781 5.63151   4
  -1  -3   1 214.509 6.18401   2
  -1  -3   1 227.243 5.00773   5
  -1  -3   1 225.454 5.92767   9
   0   3  -1 716.931 15.6993   6
   0   3  -1 712.566 15.4418   3
   0   3  -1 731.129 15.5014   9
   0   3  -1 717.598 15.0743   8
   0   3  -1 727.400 14.8125   1
   0  -3   1 715.668 14.7593   1
   0  -3   1 724.056 15.7258   7
   0  -3   1 729.917 15.4734   3
   0  -3   1 731.310 15.6527   9
   0  -3   1 723.066 15.3010   4
   0  -3   1 739.461 15.1184   8
   0  -3   1 701.674 15.6730   6
   0  -3   1 725.404 15.8161   2
   0  -3   1 713.151 14.9262   5
  -1   3  -1 99.7857 3.30279   9
  -1   3  -1 98.8275 3.29387   9
   1  -3   1 101.643 3.13223   6
   1  -3   1 99.0934 3.01948   8
   1  -3   1 98.6508 3.06130   4
   1  -3   1 101.530 3.06172   5
   1  -3   1 100.489 3.03727   1
   1  -3   1 104.979 3.09175   3
   1  -3   1 105.019 3.22683   2
   1  -3   1 102.187 3.32497   9
   1  -3   1 101.382 3.20418   7
  -2   3  -1 70.3626 2.69310   9
  -2   3  -1 63.9366 2.17255   2
  -2   3  -1 64.8187 2.40303   4
  -2   3  -1 65.1724 2.68742   9
  -2   3  -1 64.0170 2.31214   7
   2  -3   1 67.4351 2.31681   3
   2  -3   1 66.8797 2.21760   2
   2  -3   1 68.6851 2.55064   8
   2  -3   1 69.4391 2.41020   7
   2  -3   1 63.7044 2.57799   1
   2  -3   1 67.3242 2.44029   4
   2  -3   1 67.8717 2.56935   5
   2  -3   1 69.1532 2.21117   6
  -3   3  -1 7.24422 0.54126   2
  -3   3  -1 7.06031 1.03383   9
  -3   3  -1 7.68465 0.95411   4
  -3   3  -1 6.85333 1.04892   5
  -3   3  -1 8.29968 0.90825   7
   3  -3   1 8.14688 0.59777   6
   3  -3   1 7.45332 0.87793   3
   3  -3   1 9.07999 1.19058   5
   3  -3   1 9.51161 1.19133   8
   3  -3   1 8.63913 1.20050   1
  -4   3  -1 2.94477 0.86716   5
  -4   3  -1 4.53287 0.46275   2
  -4   3  -1 2.31428 0.59765   7
  -4   3  -1 2.98474 0.69285   9
  -4   3  -1 3.47726 0.76097   4
   4  -3   1 2.91258 0.87909   1
   4  -3   1 5.34855 1.06079   5
   4  -3   1 2.53169 0.82887   8
   4  -3   1 3.49051 0.40894   6
   4  -3   1 4.72222 0.79890   3
  -5   3  -1 2.34881 0.72585   7
  -5   3  -1 0.07536 0.40859   5
  -5   3  -1 0.78592 0.49664   9
  -5   3  -1 1.48346 0.67770   4
   5  -3   1 0.41244 0.44697   3
   5  -3   1 1.72626 0.76816   8
   5  -3   1 0.55788 0.47250   5
   5  -3   1 1.08226 0.70232   1
  -6   3  -1 1.50478 0.87377   9
  -6   3  -1 1.44604 0.82103   7
  -6   3  -1 3.15896 1.04321   5
  -6   3  -1 1.09529 0.64406   4
   6  -3   1 1.86366 0.82721   5
   6  -3   1 2.47311 1.06319   8
   6  -3   1 1.20840 0.94222   1
   6  -3   1 1.06352 0.61297   3
  -7   3  -1 4.89697 1.29890   4
  -7   3  -1 11.1301 1.90706   5
  -7   3  -1 6.86445 1.47956   7
   7  -3   1 8.31758 1.88395   1
   7  -3   1 8.22409 1.53782   3
   7  -3   1 10.0932 2.05379   8
  -8   3  -1 5.34095 1.45932   7
  -8   3  -1 3.38295 1.22304   5
  -8   3  -1 1.20106 0.97734   4
   8  -3   1 3.16596 1.18483   3
   8  -3   1 7.87759 1.88216   1
   8  -3   1 1.92690 1.25151   8
  -9   3  -1 -0.8861 0.87169   4
  -9   3  -1 0.87803 1.21378   5
   9  -3   1 -0.5107 0.92834   8
   9  -3   1 -0.5948 1.13161   1
   8   2  -1 0.58009 1.27216   8
   8   2  -1 -0.1428 0.71480   3
  -8  -2   1 -0.1068 0.78124   7
  -8  -2   1 1.73625 1.05481   4
   7   2  -1 3.51344 1.29493   3
   7   2  -1 3.37137 1.40053   8
  -7  -2   1 3.40526 1.35043   7
  -7  -2   1 6.11050 1.50548   4
   6   2  -1 0.47378 0.78370   3
   6   2  -1 -0.4290 0.61682   8
  -6  -2   1 0.21318 0.68863   9
  -6  -2   1 -0.2408 0.40110   4
  -6  -2   1 -1.0491 0.57670   7
   5   2  -1 18.1193 1.81552   6
   5   2  -1 16.5164 1.89822   3
   5   2  -1 17.0121 1.96163   8
  -5  -2   1 17.4080 2.09346   9
  -5  -2   1 14.3487 2.00548   7
  -5  -2   1 19.7801 2.15393   2
  -5  -2   1 16.6168 1.49403   5
  -5  -2   1 17.4862 1.91004   4
   4   2  -1 13.9884 1.54839   6
   4   2  -1 15.0348 1.14434   1
   4   2  -1 17.2271 1.71650   3
   4   2  -1 14.3143 1.55169   8
  -4  -2   1 16.0819 1.05591   5
  -4  -2   1 13.9260 1.67293   9
  -4  -2   1 16.2089 1.62955   4
  -4  -2   1 14.6332 1.78500   7
  -4  -2   1 17.0463 1.87663   2
   3   2  -1 32.2609 1.40188   1
   3   2  -1 35.5664 1.85724   3
   3   2  -1 30.2661 1.76700   6
   3   2  -1 31.3909 1.67387   8
  -3  -2   1 33.8788 1.72973   4
  -3  -2   1 31.9024 1.93668   7
  -3  -2   1 29.5718 1.84790   2
  -3  -2   1 30.4040 1.29827   5
  -3  -2   1 31.8727 1.85415   9
   2   2  -1 1142.77 23.3653   8
   2   2  -1 1134.08 23.8952   6
   2   2  -1 1157.99 23.7166   9
   2   2  -1 1127.29 23.7241   3
   2   2  -1 1175.24 22.7411   1
  -2  -2   1 1129.51 23.9937   7
  -2  -2   1 1126.67 24.0523   2
  -2  -2   1 1154.40 23.9852   6
  -2  -2   1 1129.77 22.7817   5
  -2  -2   1 1140.76 23.8087   9
  -2  -2   1 1142.70 23.4835   4
   1   2  -1 294.801 6.85477   3
   1   2  -1 296.933 5.85438   1
   1   2  -1 298.499 6.49077   8
   1   2  -1 296.334 6.79285   9
   1   2  -1 290.663 7.04995   6
  -1  -2   1 290.408 7.13224   2
  -1  -2   1 293.339 7.07284   6
  -1  -2   1 296.175 6.92569   9
  -1  -2   1 294.903 6.69011   4
  -1  -2   1 292.105 6.18988   5
  -1  -2   1 286.367 7.04634   7
   0   2  -1 310.665 6.94524   3
   0   2  -1 316.844 6.72194   8
   0   2  -1 308.828 7.08834   9
   0   2  -1 310.000 7.11949   6
   0  -2   1 305.949 7.11107   6
   0  -2   1 313.077 7.16032   9
   0  -2   1 314.794 7.18525   7
   0  -2   1 318.637 6.57835   1
   0  -2   1 303.229 7.17936   2
   0  -2   1 309.344 6.72029   5
   0  -2   1 306.609 6.92218   4
   0  -2   1 320.193 6.72638   8
   0  -2   1 318.492 6.96720   3
  -1   2  -1 3182.77 64.0042   2
  -1   2  -1 3193.22 64.1043   7
  -1   2  -1 3310.74 64.4315   9
  -1   2  -1 3239.16 64.4263   9
   1  -2   1 3177.87 64.0366   8
   1  -2   1 3292.43 64.1644   7
   1  -2   1 3294.64 64.2201   5
   1  -2   1 3249.29 63.9182   6
   1  -2   1 3274.96 63.9131   3
   1  -2   1 3284.45 64.4464   9
   1  -2   1 3229.76 64.0318   2
   1  -2   1 3271.82 64.1928   1
   1  -2   1 3298.32 64.1528   4
   1  -2   1 3338.83 64.4392   9
  -2   2  -1 229.816 5.59276   4
  -2   2  -1 237.074 5.43181   7
  -2   2  -1 226.543 5.01995   2
  -2   2  -1 233.001 6.00070   9
  -2   2  -1 232.107 5.85973   9
   2  -2   1 226.202 5.27681   3
   2  -2   1 228.566 4.94582   6
   2  -2   1 223.523 5.67808   8
   2  -2   1 228.112 5.79990   5
   2  -2   1 226.911 5.88016   1
   2  -2   1 225.933 5.59250   4
  -3   2  -1 7.47714 0.91924   4
  -3   2  -1 8.27206 0.88199   7
  -3   2  -1 7.35327 1.01997   5
  -3   2  -1 7.10325 0.46174   2
  -3   2  -1 7.24238 0.95884   9
   3  -2   1 6.73122 0.79001   3
   3  -2   1 6.55846 0.37217   6
   3  -2   1 7.31446 1.10727   1
   3  -2   1 6.80081 1.00873   8
   3  -2   1 7.35231 0.96957   5
  -4   2  -1 3.05503 0.68594   4
  -4   2  -1 4.39910 0.88661   9
  -4   2  -1 5.26035 0.53139   2
  -4   2  -1 3.90198 0.82219   5
  -4   2  -1 3.56727 0.74708   7
   4  -2   1 3.07058 0.90599   1
   4  -2   1 3.75032 0.31045   6
   4  -2   1 3.17914 0.80830   8
   4  -2   1 4.04577 0.84548   5
   4  -2   1 3.50086 0.70177   3
  -5   2  -1 17.1083 1.74700   4
  -5   2  -1 16.5617 1.85828   9
  -5   2  -1 20.5199 1.53872   7
  -5   2  -1 19.2366 1.97109   5
   5  -2   1 18.6915 1.92342   5
   5  -2   1 18.8741 1.45913   3
   5  -2   1 23.2140 2.37660   1
   5  -2   1 21.4448 2.18027   8
  -6   2  -1 20.8928 2.22710   5
  -6   2  -1 16.8079 1.88821   7
  -6   2  -1 17.3052 2.14144   9
  -6   2  -1 17.9398 2.01596   4
   6  -2   1 20.6835 2.19732   5
   6  -2   1 19.3967 2.32896   8
   6  -2   1 17.7117 1.95197   3
   6  -2   1 18.1923 2.27106   1
  -7   2  -1 2.76490 1.03709   5
  -7   2  -1 3.30554 1.27489   4
  -7   2  -1 4.99141 1.33538   7
   7  -2   1 5.80493 1.50428   8
   7  -2   1 5.31172 1.27565   3
   7  -2   1 4.93929 1.42076   1
  -8   2  -1 4.94818 1.37780   5
  -8   2  -1 5.36133 1.75860   4
  -8   2  -1 4.18086 1.35703   7
   8  -2   1 4.35558 1.55170   1
   8  -2   1 2.98941 1.54183   8
   8  -2   1 5.23944 1.43587   3
  -9   2  -1 0.63379 1.04466   7
  -9   2  -1 -0.6727 0.82955   4
   9  -2   1 0.48990 1.10578   8
   8   1  -1 -0.6637 0.91122   8
   8   1  -1 -0.7679 0.85271   3
  -8  -1   1 0.76253 1.09826   7
  -8  -1   1 0.46005 0.98814   4
   7   1  -1 3.05313 1.17111   3
   7   1  -1 5.21679 1.55475   8
  -7  -1   1 7.50772 1.75523   7
  -7  -1   1 8.97261 1.71401   4
   6   1  -1 0.92540 0.84775   1
   6   1  -1 0.83316 0.70760   3
   6   1  -1 1.38195 0.89218   8
  -6  -1   1 1.71950 0.88179   7
  -6  -1   1 1.09960 0.72254   9
  -6  -1   1 1.37537 0.60421   5
  -6  -1   1 1.10336 0.77408   4
   5   1  -1 1.04318 0.53404   6
   5   1  -1 2.24907 0.83419   8
   5   1  -1 0.53271 0.63204   1
   5   1  -1 1.74702 0.66926   3
  -5  -1   1 2.81794 0.85594   9
  -5  -1   1 2.52500 0.84585   7
  -5  -1   1 2.51464 0.75444   2
  -5  -1   1 2.19918 0.66464   5
  -5  -1   1 3.16993 0.91568   4
   4   1  -1 34.1310 1.74864   6
   4   1  -1 34.2930 1.93743   3
   4   1  -1 33.1279 1.79074   1
   4   1  -1 32.0902 1.93982   8
  -4  -1   1 30.8846 1.80249   2
  -4  -1   1 27.4167 1.86850   9
  -4  -1   1 31.5975 1.58347   5
  -4  -1   1 30.3411 1.81692   4
  -4  -1   1 32.5083 1.98389   7
   3   1  -1 1587.62 32.5597   8
   3   1  -1 1606.52 32.3768   6
   3   1  -1 1597.97 32.5639   3
   3   1  -1 1625.93 32.2629   1
  -3  -1   1 1571.81 32.5497   2
  -3  -1   1 1551.65 32.7799   9
  -3  -1   1 1598.73 32.4659   4
  -3  -1   1 1595.42 32.0014   5
  -3  -1   1 1599.88 32.7295   7
   2   1  -1 63.8554 2.22702   9
   2   1  -1 60.7349 2.10677   3
   2   1  -1 61.5685 1.86234   1
   2   1  -1 61.2689 2.11091   6
   2   1  -1 61.1057 2.03185   8
  -2  -1   1 56.5399 2.11306   2
  -2  -1   1 62.8352 2.23404   9
  -2  -1   1 60.6536 2.04826   4
  -2  -1   1 63.5120 2.21120   7
  -2  -1   1 62.7129 1.82146   5
   1   1  -1 2860.44 56.0706   9
   1   1  -1 2749.68 56.1337   8
   1   1  -1 2834.54 55.5322   6
   1   1  -1 2802.16 55.4188   3
   1   1  -1 2911.76 55.8934   1
  -1  -1   1 2792.00 55.7104   5
  -1  -1   1 2813.36 55.5935   2
  -1  -1   1 2818.92 56.3740   4
  -1  -1   1 2795.81 55.5617   7
  -1  -1   1 2847.33 56.9142   9
   0   1  -1 43.6180 1.37243   9
   0   1  -1 43.4213 1.18063   3
   0   1  -1 44.3681 1.29124   6
   0   1  -1 41.3610 1.32044   2
   0   1  -1 44.2937 1.07469   8
   0  -1   1 41.9801 1.20009   5
   0  -1   1 44.3047 1.10136   1
   0  -1   1 42.1736 1.33703   2
   0  -1   1 42.6312 1.34991   7
   0  -1   1 42.2163 1.27568   4
   0  -1   1 49.5754 1.34106   6
   0  -1   1 42.9921 1.38184   9
   0  -1   1 43.8026 1.06742   8
  -1   1  -1 1341.60 26.6862   2
  -1   1  -1 1341.24 26.8050   6
  -1   1  -1 1364.78 26.9097   7
  -1   1  -1 1346.73 27.1726   9
  -1   1  -1 1360.14 27.0001   4
   1  -1   1 1353.21 26.9545   8
   1  -1   1 1356.86 26.6742   6
   1  -1   1 1335.59 26.6625   3
   1  -1   1 1362.40 27.1131   1
   1  -1   1 1376.55 27.0146   4
   1  -1   1 1400.68 27.1445   5
  -2   1  -1 257.281 5.47506   2
  -2   1  -1 253.624 6.13549   5
  -2   1  -1 259.117 5.98571   4
  -2   1  -1 255.888 6.18178   9
  -2   1  -1 255.531 5.89581   7
   2  -1   1 258.864 5.16389   6
   2  -1   1 264.021 6.14328   8
   2  -1   1 260.435 6.29345   9
   2  -1   1 260.580 6.16338   5
   2  -1   1 252.397 6.24330   1
   2  -1   1 258.936 5.75645   3
  -3   1  -1 14.1940 1.12946   9
  -3   1  -1 12.8562 0.71780   2
  -3   1  -1 14.2634 1.08773   5
  -3   1  -1 13.3406 1.00987   7
  -3   1  -1 14.1289 0.98813   4
   3  -1   1 13.1975 0.56007   6
   3  -1   1 12.6017 1.20165   5
   3  -1   1 14.7813 1.17927   1
   3  -1   1 11.1117 0.83929   3
   3  -1   1 13.4448 1.29764   8
  -4   1  -1 87.5518 3.13036   4
  -4   1  -1 83.4955 3.10383   7
  -4   1  -1 84.3223 3.36937   9
  -4   1  -1 83.1164 2.58398   2
  -4   1  -1 79.5223 3.13627   5
   4  -1   1 87.9141 3.04258   3
   4  -1   1 78.0432 3.05193   5
   4  -1   1 83.6938 2.21668   6
   4  -1   1 86.1773 3.40429   8
   4  -1   1 87.0737 3.48081   1
  -5   1  -1 4.52086 1.04487   9
  -5   1  -1 5.33284 1.10897   7
  -5   1  -1 4.46586 1.00145   5
  -5   1  -1 4.38098 0.98663   4
  -5   1  -1 5.93714 0.83456   2
   5  -1   1 5.50397 1.01830   5
   5  -1   1 4.77467 1.10037   1
   5  -1   1 3.72587 1.05210   8
   5  -1   1 4.50460 0.91016   3
  -6   1  -1 -0.0503 0.73096   4
  -6   1  -1 -0.0368 0.54764   5
  -6   1  -1 -0.2782 0.55653   9
  -6   1  -1 0.24835 0.70189   7
   6  -1   1 -0.2549 0.57132   1
   6  -1   1 -0.1041 0.49961   8
   6  -1   1 -0.2285 0.43011   3
  -7   1  -1 1.57680 0.83295   5
  -7   1  -1 0.38739 0.67726   4
  -7   1  -1 -0.3111 0.67047   7
   7  -1   1 2.29145 1.03336   1
   7  -1   1 0.98425 0.80938   3
   7  -1   1 1.77515 1.05027   8
  -8   1  -1 0.66275 1.18533   4
  -8   1  -1 0.60198 0.91713   7
   8  -1   1 0.97220 1.19904   8
   8  -1   1 0.66253 0.90571   3
   8  -1   1 0.94394 1.26487   1
  -9   1  -1 3.09733 1.36528   7
  -9   1  -1 1.12390 1.42273   4
   9  -1   1 2.12119 1.55737   8
   9  -1   1 1.82806 1.31898   3
   9   0  -1 2.16141 1.31889   3
   9   0  -1 1.39852 1.68030   8
  -9   0   1 -0.1957 0.93429   4
  -9   0   1 1.23323 1.32416   7
   8   0  -1 0.90346 0.85831   3
   8   0  -1 0.63723 1.10525   8
  -8   0   1 -0.7993 0.95182   4
  -8   0   1 2.91250 1.31602   7
   7   0  -1 0.28869 0.84634   8
   7   0  -1 -0.1172 0.67651   3
   7   0  -1 -0.3572 0.82388   1
  -7   0   1 0.48095 0.66781   7
  -7   0   1 0.20125 0.59406   5
  -7   0   1 0.53677 0.92251   4
   6   0  -1 0.63308 0.81651   8
   6   0  -1 -0.0237 0.64420   3
   6   0  -1 -0.2339 0.53632   1
  -6   0   1 0.33901 0.54758   5
  -6   0   1 0.29981 0.74106   9
  -6   0   1 -0.0987 0.43427   4
  -6   0   1 0.05501 0.60603   7
   5   0  -1 1.65741 0.80759   8
   5   0  -1 1.57483 0.69190   3
   5   0  -1 3.05481 0.62891   6
   5   0  -1 2.99614 0.86033   1
  -5   0   1 1.93302 0.72487   7
  -5   0   1 2.16187 0.80431   4
  -5   0   1 4.02484 1.05928   9
  -5   0   1 1.78725 0.51996   2
  -5   0   1 2.07223 0.69288   5
   4   0  -1 16.1631 1.64584   8
   4   0  -1 17.7535 1.66981   1
   4   0  -1 18.2161 1.08140   6
   4   0  -1 16.3146 1.30921   3
  -4   0   1 17.4490 1.25834   5
  -4   0   1 15.6812 1.66050   9
  -4   0   1 16.9095 1.10625   2
  -4   0   1 18.2153 1.63637   4
  -4   0   1 13.8195 1.15917   7
   3   0  -1 337.169 8.10247   1
   3   0  -1 337.891 7.58482   6
   3   0  -1 346.742 8.04337   3
   3   0  -1 346.145 8.22591   8
  -3   0   1 334.944 8.27501   9
  -3   0   1 348.324 7.91130   5
  -3   0   1 342.489 8.00163   4
  -3   0   1 341.837 7.63058   2
  -3   0   1 338.854 7.95312   7
   2   0  -1 6542.21 134.390   8
   2   0  -1 6702.73 135.526   6
   2   0  -1 6945.82 135.534   1
   2   0  -1 6427.12 134.371   3
  -2   0   1 7061.02 135.154   2
  -2   0   1 6844.54 136.129   7
  -2   0   1 6967.73 135.496   5
  -2   0   1 6788.36 135.390   4
  -2   0   1 6857.92 137.085   9
   1   0  -1 849.773 17.0139   1
   1   0  -1 837.276 17.0052   3
   1   0  -1 854.929 17.0433   8
   1   0  -1 844.950 16.9069   6
  -1   0   1 853.508 16.9029   7
  -1   0   1 852.758 16.9769   4
  -1   0   1 875.417 16.9916   5
  -1   0   1 861.947 17.1079   9
  -1   0   1 837.683 16.8110   2
   0   0  -1 5.43797 0.24409   6
   0   0  -1 6.90867 0.26363   3
   0   0   1 6.56646 0.24705   4
   0   0   1 7.44169 0.28550   9
  -1   0  -1 20.4349 0.77187   4
  -1   0  -1 21.3279 0.85218   9
  -1   0  -1 21.4811 0.77005   2
  -1   0  -1 19.2175 0.70825   6
  -1   0  -1 21.5419 0.85415   7
   1   0   1 19.9533 0.81602   8
   1   0   1 21.1114 0.80663   5
   1   0   1 20.0139 0.84148   9
   1   0   1 23.8974 0.81368   3
   1   0   1 20.0754 0.83277   1
  -2   0  -1 166.254 4.08187   2
  -2   0  -1 176.646 4.34747   7
  -2   0  -1 170.979 4.39656   9
  -2   0  -1 170.144 3.98223   6
  -2   0  -1 173.583 4.20748   4
  -2   0  -1 166.058 4.17508   5
   2   0   1 171.917 4.18282   3
   2   0   1 170.539 3.96518   6
   2   0   1 171.882 4.37004   8
   2   0   1 168.707 4.16812   5
   2   0   1 169.182 4.36228   1
   2   0   1 169.451 4.41461   9
  -3   0  -1 794.357 17.4679   9
  -3   0  -1 787.384 17.1234   4
  -3   0  -1 814.920 17.0891   5
  -3   0  -1 815.961 16.9810   2
  -3   0  -1 799.499 17.3133   7
   3   0   1 818.998 16.6692   6
   3   0   1 822.340 17.4653   1
   3   0   1 817.660 17.0494   5
   3   0   1 820.347 17.1416   3
   3   0   1 812.297 17.4833   8
  -4   0  -1 -0.4104 0.25628   7
  -4   0  -1 -0.0116 0.32712   2
  -4   0  -1 0.02040 0.31955   5
  -4   0  -1 -0.3777 0.46021   9
  -4   0  -1 0.14450 0.36342   4
   4   0   1 0.26027 0.32649   5
   4   0   1 0.00121 0.26235   3
   4   0   1 -0.4012 0.23633   8
   4   0   1 0.30542 0.27952   6
   4   0   1 -0.2308 0.35373   1
  -5   0  -1 -0.1521 0.36090   2
  -5   0  -1 -0.2853 0.39430   5
  -5   0  -1 0.81318 0.51979   4
  -5   0  -1 0.37610 0.69342   9
  -5   0  -1 0.06350 0.40035   7
   5   0   1 0.19789 0.46600   8
   5   0   1 0.58576 0.51734   3
   5   0   1 -0.1575 0.40820   1
   5   0   1 0.66448 0.38318   6
  -6   0  -1 1.47939 0.91136   9
  -6   0  -1 -0.0681 0.53088   5
  -6   0  -1 -0.2891 0.62761   4
  -6   0  -1 0.28506 0.67976   7
   6   0   1 1.24218 0.74422   1
   6   0   1 0.73135 0.71725   3
   6   0   1 0.89830 0.66617   8
  -7   0  -1 -0.4033 0.80045   4
  -7   0  -1 1.21686 0.96746   7
   7   0   1 1.02437 0.84163   3
   7   0   1 1.00043 0.91996   1
   7   0   1 0.08948 0.94946   8
  -8   0  -1 -2.1780 0.91177   4
  -8   0  -1 2.82692 1.32628   7
   8   0   1 0.10216 1.06741   8
   8   0   1 0.10116 0.82808   3
   9  -1  -1 0.71485 1.09692   3
   9  -1  -1 0.43009 1.33864   8
  -9   1   1 -0.9489 1.08005   4
   8  -1  -1 3.48431 1.43922   8
   8  -1  -1 0.20716 0.82208   3
  -8   1   1 -0.5413 0.76203   5
  -8   1   1 0.26522 0.96015   7
  -8   1   1 1.07027 1.17284   4
   7  -1  -1 1.34485 0.96952   8
   7  -1  -1 -0.4280 0.61697   3
   7  -1  -1 0.42235 0.83390   1
  -7   1   1 0.97684 0.80637   5
  -7   1   1 -0.3253 0.52170   4
  -7   1   1 0.52488 0.67770   7
   6  -1  -1 4.18176 1.04185   3
   6  -1  -1 4.47089 1.21897   8
   6  -1  -1 5.91564 1.26719   1
  -6   1   1 3.82708 1.02434   4
  -6   1   1 2.30615 0.81518   5
  -6   1   1 4.03528 1.04814   7
  -6   1   1 4.33729 1.27686   9
   5  -1  -1 4.03938 0.88584   3
   5  -1  -1 4.73680 1.12085   8
   5  -1  -1 3.97449 1.02721   1
   5  -1  -1 4.60548 0.64353   6
  -5   1   1 4.15127 0.86114   5
  -5   1   1 2.02420 0.84708   9
  -5   1   1 3.48147 0.83834   7
  -5   1   1 4.94066 0.96427   4
   4  -1  -1 28.7985 1.83894   1
   4  -1  -1 29.4525 1.89084   8
   4  -1  -1 31.4726 1.26427   6
   4  -1  -1 28.0049 1.64348   3
  -4   1   1 31.2689 1.75812   5
  -4   1   1 26.8213 1.80002   9
  -4   1   1 29.4835 1.10345   2
  -4   1   1 30.2511 1.60609   7
  -4   1   1 25.7721 1.56325   4
   3  -1  -1 246.341 6.45411   1
   3  -1  -1 241.952 6.10127   3
   3  -1  -1 257.922 6.91287   9
   3  -1  -1 243.058 5.50703   6
   3  -1  -1 247.283 6.44527   8
   3  -1  -1 249.062 6.22691   5
  -3   1   1 248.048 6.23335   5
  -3   1   1 252.351 6.38713   9
  -3   1   1 253.733 5.90666   7
  -3   1   1 250.680 6.10679   4
  -3   1   1 246.510 5.17659   2
   2  -1  -1 240.200 5.79978   1
   2  -1  -1 234.259 5.52628   3
   2  -1  -1 236.467 5.12607   6
   2  -1  -1 239.665 5.78214   8
   2  -1  -1 228.303 5.57956   5
   2  -1  -1 241.435 5.68961   9
  -2   1   1 236.328 5.62972   9
  -2   1   1 239.302 5.64463   5
  -2   1   1 238.800 5.22271   7
  -2   1   1 238.845 5.45432   4
   1  -1  -1 2127.63 42.9018   9
   1  -1  -1 2183.03 42.5008   5
   1  -1  -1 2197.55 42.6843   1
   1  -1  -1 2112.68 43.0461   6
   1  -1  -1 2204.81 43.1184   2
   1  -1  -1 2127.65 42.5378   3
   1  -1  -1 2143.00 42.6994   8
  -1   1   1 2184.66 43.5491   9
  -1   1   1 2190.31 42.8992   4
  -1   1   1 2143.94 43.0915   7
  -1   1   1 2166.56 42.5119   5
   0  -1  -1 523.481 10.7576   3
   0  -1  -1 517.021 10.7519   6
   0  -1  -1 513.788 10.2982   9
   0  -1  -1 520.196 10.6673   2
   0  -1  -1 518.435 10.5099   7
   0  -1  -1 520.212 10.2417   4
   0   1   1 512.096 10.4755   1
   0   1   1 522.011 10.2094   5
   0   1   1 527.948 10.7692   3
   0   1   1 516.186 10.6639   8
   0   1   1 503.297 10.2587   9
  -1  -1  -1 5339.96 109.259   9
  -1  -1  -1 5549.57 106.880   5
  -1  -1  -1 5583.04 108.137   6
  -1  -1  -1 5384.72 109.300   7
  -1  -1  -1 5523.39 109.375   2
  -1  -1  -1 5262.67 108.200   4
   1   1   1 5373.91 108.153   1
   1   1   1 5351.31 108.830   8
   1   1   1 5498.45 108.961   9
   1   1   1 5485.82 108.578   3
   1   1   1 5440.24 106.724   5
  -2  -1  -1 176.468 4.75627   7
  -2  -1  -1 182.982 4.17161   5
  -2  -1  -1 181.122 4.78929   2
  -2  -1  -1 178.668 4.46675   4
  -2  -1  -1 176.849 4.69467   6
  -2  -1  -1 186.426 4.72750   9
   2   1   1 184.662 4.69481   9
   2   1   1 182.267 4.73686   3
   2   1   1 181.554 4.47747   1
   2   1   1 186.477 4.73155   8
   2   1   1 180.751 4.70457   6
  -3  -1  -1 117.828 3.26446   5
  -3  -1  -1 114.938 3.64030   6
  -3  -1  -1 121.324 3.63595   4
  -3  -1  -1 121.757 3.92500   7
  -3  -1  -1 120.101 3.86376   9
  -3  -1  -1 118.421 3.81663   2
   3   1   1 117.439 3.73592   3
   3   1   1 118.005 3.78812   8
   3   1   1 123.870 3.68306   6
   3   1   1 123.793 3.67973   1
  -4  -1  -1 -0.3198 0.35318   4
  -4  -1  -1 -0.4024 0.38877   2
  -4  -1  -1 -0.5210 0.38453   7
  -4  -1  -1 0.71220 0.59337   9
  -4  -1  -1 -0.0027 0.29888   5
   4   1   1 -0.0439 0.27180   8
   4   1   1 0.36933 0.40406   1
   4   1   1 0.60112 0.40863   6
   4   1   1 0.01980 0.39583   3
  -5  -1  -1 3.41000 0.76677   5
  -5  -1  -1 5.25674 1.21205   7
  -5  -1  -1 3.26838 0.95735   4
  -5  -1  -1 5.80153 1.25032   9
  -5  -1  -1 3.09080 0.92886   2
   5   1   1 4.96552 1.06100   3
   5   1   1 4.53204 0.85740   6
   5   1   1 2.47250 0.87303   1
   5   1   1 2.97362 0.96479   8
  -6  -1  -1 2.41893 0.94082   9
  -6  -1  -1 3.82893 1.21524   7
  -6  -1  -1 4.11473 1.11537   4
   6   1   1 2.64985 1.06011   8
   6   1   1 2.25000 0.95691   3
   6   1   1 3.23622 1.06859   1
  -7  -1  -1 2.62450 1.14805   4
  -7  -1  -1 1.66067 1.12902   7
   7   1   1 2.36861 1.15655   3
   7   1   1 2.42385 1.18591   8
  -8  -1  -1 0.00980 0.86661   7
  -8  -1  -1 -0.2399 0.98023   4
   8   1   1 -0.7075 1.14918   8
   8   1   1 1.36545 1.07027   3
   9  -2  -1 1.03561 1.09294   3
   9  -2  -1 0.21183 1.13466   8
  -9   2   1 -0.0114 1.19552   4
  -9   2   1 0.42296 1.10507   5
   8  -2  -1 1.23360 1.10585   1
   8  -2  -1 3.44576 1.53674   8
   8  -2  -1 2.92397 1.21928   3
  -8   2   1 2.90249 1.17444   7
  -8   2   1 3.09428 1.18650   5
  -8   2   1 3.26951 1.49551   4
   7  -2  -1 22.8953 2.53775   3
   7  -2  -1 25.3335 3.01954   8
   7  -2  -1 23.0628 2.73288   1
  -7   2   1 20.1128 2.20094   7
  -7   2   1 24.2122 2.55960   5
  -7   2   1 23.0308 2.52324   4
   6  -2  -1 1.86098 0.73371   3
   6  -2  -1 4.26259 1.16485   8
   6  -2  -1 2.87092 1.01090   1
  -6   2   1 3.07848 0.99342   4
  -6   2   1 2.67545 1.00134   5
  -6   2   1 3.63571 1.06079   9
  -6   2   1 1.48028 0.73973   7
   5  -2  -1 1.32346 0.37303   6
   5  -2  -1 1.31474 0.71395   1
   5  -2  -1 0.99715 0.59846   8
   5  -2  -1 1.74280 0.67700   3
  -5   2   1 1.92029 0.66069   7
  -5   2   1 1.72725 0.71305   5
  -5   2   1 0.65184 0.57973   9
  -5   2   1 1.19719 0.70105   4
   4  -2  -1 0.13516 0.41351   1
   4  -2  -1 0.66788 0.43928   8
   4  -2  -1 0.82875 0.36971   3
   4  -2  -1 0.36759 0.24376   6
   4  -2  -1 0.82903 0.45556   5
  -4   2   1 0.40558 0.45339   5
  -4   2   1 0.40851 0.46351   9
  -4   2   1 0.18245 0.29211   4
  -4   2   1 0.95834 0.43112   7
   3  -2  -1 0.14141 0.24729   8
   3  -2  -1 0.08601 0.21702   5
   3  -2  -1 0.66584 0.42433   9
   3  -2  -1 0.12022 0.29499   1
   3  -2  -1 0.80610 0.39256   3
   3  -2  -1 0.34039 0.20519   6
  -3   2   1 -0.0325 0.23967   5
  -3   2   1 0.06247 0.19154   4
  -3   2   1 0.00421 0.25753   9
  -3   2   1 0.03548 0.20179   7
   2  -2  -1 174.389 3.93649   2
   2  -2  -1 171.270 4.59595   9
   2  -2  -1 170.953 4.50435   3
   2  -2  -1 181.671 4.84208   1
   2  -2  -1 174.255 4.77856   8
   2  -2  -1 178.276 4.59182   5
   2  -2  -1 172.977 4.23295   6
  -2   2   1 180.676 4.07274   7
  -2   2   1 177.960 4.61962   5
  -2   2   1 179.993 4.35098   4
  -2   2   1 179.429 4.53781   9
   1  -2  -1 330.322 7.11280   7
   1  -2  -1 323.293 7.22669   9
   1  -2  -1 334.478 7.03603   4
   1  -2  -1 330.401 7.17019   5
   1  -2  -1 334.272 7.42419   1
   1  -2  -1 322.617 7.49719   8
   1  -2  -1 333.232 7.40356   6
   1  -2  -1 327.928 7.24522   2
   1  -2  -1 335.792 7.49977   3
  -1   2   1 328.920 7.44725   1
  -1   2   1 324.427 7.18127   5
  -1   2   1 320.194 7.16364   9
  -1   2   1 327.733 7.01604   4
  -1   2   1 320.495 7.22140   9
   0  -2  -1 179.851 4.72811   6
   0  -2  -1 185.072 3.88898   5
   0  -2  -1 186.215 4.68577   2
   0  -2  -1 178.273 4.67099   3
   0  -2  -1 182.413 4.24860   9
   0  -2  -1 184.430 4.11039   4
   0  -2  -1 190.455 4.52388   7
   0   2   1 181.149 4.68249   3
   0   2   1 180.710 4.20869   1
   0   2   1 182.714 4.51798   8
   0   2   1 178.642 4.14882   9
   0   2   1 176.885 3.88332   5
  -1  -2  -1 4.17298 0.69338   2
  -1  -2  -1 7.28434 0.58654   9
  -1  -2  -1 6.18055 0.86539   6
  -1  -2  -1 5.98195 0.59063   4
  -1  -2  -1 8.93440 0.94223   7
   1   2   1 6.59485 0.74609   8
   1   2   1 6.52626 0.46251   1
   1   2   1 6.62451 0.84273   3
   1   2   1 6.60378 0.56734   9
  -2  -2  -1 25.2183 1.22461   4
  -2  -2  -1 20.3316 1.22628   9
  -2  -2  -1 23.7763 1.44925   7
  -2  -2  -1 24.1091 0.78472   5
  -2  -2  -1 21.2189 1.41861   6
  -2  -2  -1 20.8781 1.42465   2
   2   2   1 25.8029 1.36186   9
   2   2   1 21.6717 1.38787   3
   2   2   1 21.1381 1.25740   8
   2   2   1 18.9727 1.38242   6
   2   2   1 25.2259 1.11491   1
  -3  -2  -1 112.978 3.76247   9
  -3  -2  -1 109.433 2.81715   5
  -3  -2  -1 104.406 3.92469   2
  -3  -2  -1 107.885 3.82066   6
  -3  -2  -1 100.753 3.84318   7
  -3  -2  -1 105.386 3.41845   4
   3   2   1 107.863 3.79995   6
   3   2   1 110.623 3.81941   3
   3   2   1 105.693 3.31011   1
   3   2   1 107.905 3.68132   8
  -4  -2  -1 12.0853 1.61318   2
  -4  -2  -1 11.0720 1.00160   5
  -4  -2  -1 9.93373 1.49371   7
  -4  -2  -1 9.17761 1.23748   4
  -4  -2  -1 12.1086 1.53862   9
   4   2   1 11.9915 1.50580   8
   4   2   1 11.9559 1.49592   6
   4   2   1 11.9702 1.33136   1
   4   2   1 9.22848 1.34969   3
  -5  -2  -1 33.1205 2.53360   7
  -5  -2  -1 38.4180 2.31281   4
  -5  -2  -1 38.7036 2.55189   9
  -5  -2  -1 37.2985 2.52661   2
   5   2   1 31.7190 2.08129   1
   5   2   1 32.4622 2.26215   3
   5   2   1 33.6910 2.36709   8
   5   2   1 31.4424 2.11434   6
  -6  -2  -1 63.2946 3.67276   9
  -6  -2  -1 62.5828 3.35282   4
  -6  -2  -1 56.7744 3.63391   7
   6   2   1 64.0508 3.73897   8
   6   2   1 61.5830 3.39709   3
  -7  -2  -1 0.76657 0.84402   4
  -7  -2  -1 -0.0699 1.04186   7
   7   2   1 -0.8227 0.82447   8
   7   2   1 1.23924 0.95749   3
  -8  -2  -1 4.24938 1.46693   4
  -8  -2  -1 4.79124 1.77948   7
   8   2   1 2.60513 1.34247   3
   8   2   1 3.60576 1.74722   8
   9  -3  -1 0.12262 0.97027   3
   9  -3  -1 2.42544 1.43064   1
   9  -3  -1 -2.0000 1.02811   8
  -9   3   1 -1.1975 0.96661   5
  -9   3   1 0.72125 1.25610   4
   8  -3  -1 20.9482 2.90321   1
   8  -3  -1 16.3495 2.77977   8
   8  -3  -1 15.0070 2.23966   3
  -8   3   1 14.3274 2.20038   4
  -8   3   1 16.2162 2.38945   5
   7  -3  -1 75.9939 4.54564   8
   7  -3  -1 84.3504 4.07015   3
   7  -3  -1 78.8089 4.45287   1
  -7   3   1 84.2061 3.73723   7
  -7   3   1 76.5104 3.89145   4
  -7   3   1 82.6526 4.15997   5
  -7   3   1 77.1968 4.98926   9
   6  -3  -1 2.03682 0.83663   1
   6  -3  -1 1.19541 0.75826   3
   6  -3  -1 1.29937 0.85890   8
  -6   3   1 -0.5424 0.66100   9
  -6   3   1 0.95319 0.63909   4
  -6   3   1 0.64185 0.68657   5
  -6   3   1 1.63970 0.80514   7
   5  -3  -1 1.94476 0.77142   1
   5  -3  -1 2.30808 0.75983   3
   5  -3  -1 1.94133 0.78621   8
   5  -3  -1 2.28286 0.47384   6
   5  -3  -1 2.67004 0.77196   5
  -5   3   1 0.64031 0.46730   5
  -5   3   1 2.51779 0.69742   7
  -5   3   1 2.25037 0.72936   4
  -5   3   1 1.65313 0.66850   9
   4  -3  -1 2.70182 0.51232   6
   4  -3  -1 0.78672 0.59851   8
   4  -3  -1 3.29284 0.81722   5
   4  -3  -1 1.89476 0.61464   3
   4  -3  -1 2.82247 0.83499   1
  -4   3   1 1.50829 0.45194   7
  -4   3   1 2.14325 0.65905   4
  -4   3   1 2.53323 0.69860   9
  -4   3   1 2.14744 0.74118   5
   3  -3  -1 241.427 6.75688   8
   3  -3  -1 244.821 6.37836   3
   3  -3  -1 242.512 5.92337   6
   3  -3  -1 237.238 6.74092   1
   3  -3  -1 245.159 5.39624   2
   3  -3  -1 234.832 6.42406   5
  -3   3   1 246.742 6.41926   9
  -3   3   1 241.958 5.36254   2
  -3   3   1 249.798 5.74575   7
  -3   3   1 241.075 6.50692   5
  -3   3   1 245.202 6.12571   4
   2  -3  -1 322.826 7.62724   5
   2  -3  -1 316.479 7.96026   8
   2  -3  -1 326.496 7.38076   4
   2  -3  -1 314.723 7.74625   9
   2  -3  -1 320.405 7.91400   1
   2  -3  -1 325.663 7.81646   3
   2  -3  -1 319.497 7.33856   2
   2  -3  -1 328.302 7.27338   7
   2  -3  -1 311.073 7.53748   6
  -2   3   1 317.130 7.59160   9
  -2   3   1 310.398 7.73691   9
  -2   3   1 315.136 7.64349   5
  -2   3   1 327.967 7.37354   4
  -2   3   1 320.626 7.23067   7
   1  -3  -1 2433.15 48.5807   1
   1  -3  -1 2447.68 48.8455   8
   1  -3  -1 2485.81 48.4842   9
   1  -3  -1 2425.04 48.7708   2
   1  -3  -1 2451.98 48.5372   7
   1  -3  -1 2434.24 48.9206   3
   1  -3  -1 2386.73 48.2322   5
   1  -3  -1 2421.24 48.9085   6
  -1   3   1 2436.25 48.5171   9
  -1   3   1 2446.48 48.4713   9
  -1   3   1 2483.46 48.9338   8
  -1   3   1 2436.92 48.6415   1
  -1   3   1 2390.17 48.2569   5
   0  -3  -1 23.3240 1.34819   7
   0  -3  -1 24.0689 1.12212   4
   0  -3  -1 25.6920 1.51413   2
   0  -3  -1 24.5859 0.90651   5
   0  -3  -1 23.6638 1.23371   9
   0  -3  -1 22.8548 1.46953   6
   0  -3  -1 25.2335 1.47930   3
   0   3   1 25.5412 1.17072   9
   0   3   1 26.3886 0.93432   5
   0   3   1 25.7925 1.37789   8
   0   3   1 25.4696 1.14198   1
   0   3   1 22.6246 1.41403   3
  -1  -3  -1 6.50691 1.01982   2
  -1  -3  -1 5.52817 0.71226   9
  -1  -3  -1 6.65862 0.74744   4
  -1  -3  -1 5.61440 0.96093   6
  -1  -3  -1 6.85414 0.96755   7
   1   3   1 5.73008 0.68006   9
   1   3   1 5.23293 0.54597   1
   1   3   1 5.12081 0.88748   3
   1   3   1 6.18878 0.83351   8
  -2  -3  -1 70.8325 2.48576   4
  -2  -3  -1 67.1705 3.10187   2
  -2  -3  -1 70.0709 2.68146   9
  -2  -3  -1 71.2164 3.04237   7
  -2  -3  -1 62.1848 2.92989   6
   2   3   1 67.8402 2.58534   9
   2   3   1 71.2993 2.16980   1
   2   3   1 68.3612 3.04358   6
   2   3   1 68.3619 2.90514   3
   2   3   1 65.2563 2.62703   8
  -3  -3  -1 2.00679 0.61376   4
  -3  -3  -1 2.22998 0.68444   9
  -3  -3  -1 2.46044 0.83838   6
  -3  -3  -1 2.94377 0.93709   7
  -3  -3  -1 3.13262 0.91138   2
  -3  -3  -1 2.30098 0.42446   5
   3   3   1 1.55710 0.47324   1
   3   3   1 1.99830 0.66916   8
   3   3   1 1.96973 0.76198   6
   3   3   1 1.40316 0.58453   3
  -4  -3  -1 -0.4164 0.32288   4
  -4  -3  -1 0.28008 0.46500   9
  -4  -3  -1 -0.4299 0.46844   2
  -4  -3  -1 -0.4141 0.34757   7
  -4  -3  -1 -0.1669 0.53091   6
   4   3   1 0.18859 0.58978   3
   4   3   1 0.09970 0.44303   6
   4   3   1 0.14591 0.49584   8
  -5  -3  -1 23.2286 2.02633   9
  -5  -3  -1 22.8381 2.65302   2
  -5  -3  -1 22.6904 2.30619   4
  -5  -3  -1 22.4673 2.76298   7
   5   3   1 22.7273 2.36433   8
   5   3   1 20.1881 2.27068   3
   5   3   1 19.2305 2.13594   6
  -6  -3  -1 -1.2855 0.74506   2
  -6  -3  -1 -0.0426 0.80998   7
  -6  -3  -1 -0.1740 0.58643   4
   6   3   1 -0.2778 0.51602   8
   6   3   1 0.24964 0.78888   3
  -7  -3  -1 -0.7356 0.62846   4
  -7  -3  -1 -0.9545 0.90279   7
   7   3   1 0.52804 0.97890   3
   7   3   1 -0.3002 0.88157   8
   9  -4  -1 0.41422 0.86490   8
   9  -4  -1 -0.7740 1.10294   1
   9  -4  -1 0.54086 1.06265   3
  -9   4   1 -1.3257 0.74069   4
  -9   4   1 -1.2592 0.97122   5
   8  -4  -1 10.2560 2.23125   8
   8  -4  -1 10.6324 1.91005   3
   8  -4  -1 10.0365 2.19288   1
  -8   4   1 8.53423 1.86282   4
  -8   4   1 13.6443 2.29062   5
   7  -4  -1 -0.1957 0.63533   8
   7  -4  -1 0.17836 0.76380   1
   7  -4  -1 -0.3211 0.61330   3
  -7   4   1 1.26047 0.93451   5
  -7   4   1 1.80740 1.04430   7
  -7   4   1 0.44386 0.72534   4
   6  -4  -1 9.04662 1.77187   8
   6  -4  -1 11.1055 1.93197   1
   6  -4  -1 11.5784 1.70378   3
  -6   4   1 9.28585 1.57942   9
  -6   4   1 8.31804 1.44281   4
  -6   4   1 10.3399 1.35752   7
  -6   4   1 8.42081 1.47787   5
   5  -4  -1 16.2764 1.90870   5
   5  -4  -1 15.7122 2.10340   1
   5  -4  -1 21.8216 2.11818   3
   5  -4  -1 13.9853 1.88322   8
  -5   4   1 16.5796 1.29621   7
  -5   4   1 16.0396 1.69157   4
  -5   4   1 15.3645 1.77837   9
  -5   4   1 15.6885 1.85057   5
   4  -4  -1 253.153 7.70151   1
   4  -4  -1 263.888 7.37717   5
   4  -4  -1 258.351 7.21688   3
   4  -4  -1 258.376 7.74605   8
   4  -4  -1 250.285 6.54486   6
  -4   4   1 253.343 7.20014   9
  -4   4   1 272.616 6.43665   7
  -4   4   1 259.634 6.89174   4
  -4   4   1 252.677 7.36103   5
  -4   4   1 260.395 5.69782   2
   3  -4  -1 86.8149 3.57876   8
   3  -4  -1 85.7342 3.25875   5
   3  -4  -1 91.6477 3.60461   1
   3  -4  -1 90.7158 2.83675   2
   3  -4  -1 86.3776 3.09528   6
   3  -4  -1 79.2417 3.22537   3
  -3   4   1 83.3055 3.25975   5
  -3   4   1 84.5173 2.74393   2
  -3   4   1 89.0626 2.80300   7
  -3   4   1 82.6098 2.96606   4
  -3   4   1 85.7960 3.23402   9
   2  -4  -1 0.36721 0.43636   1
   2  -4  -1 3.02941 0.67203   6
   2  -4  -1 1.94165 0.54692   2
   2  -4  -1 1.62518 0.45873   4
   2  -4  -1 0.43500 0.36759   8
   2  -4  -1 1.07413 0.51665   3
   2  -4  -1 1.52466 0.47929   7
   2  -4  -1 2.17499 0.55683   5
  -2   4   1 2.10732 0.47839   7
  -2   4   1 1.83861 0.50132   9
  -2   4   1 1.70793 0.64203   1
  -2   4   1 2.21482 0.58448   5
  -2   4   1 1.07810 0.40460   4
  -2   4   1 2.17503 0.59058   9
   1  -4  -1 103.469 3.53824   7
   1  -4  -1 111.824 3.85217   3
   1  -4  -1 110.157 3.47677   9
   1  -4  -1 108.786 3.17379   5
   1  -4  -1 106.544 3.78316   2
   1  -4  -1 107.016 3.22092   4
   1  -4  -1 109.682 3.70666   8
   1  -4  -1 108.464 3.87808   6
   1  -4  -1 109.745 3.44322   1
  -1   4   1 110.526 3.49296   1
  -1   4   1 105.246 3.43021   9
  -1   4   1 100.543 3.37575   9
  -1   4   1 109.958 3.19514   5
  -1   4   1 112.136 3.75818   8
   0  -4  -1 73.8650 2.03046   5
   0  -4  -1 69.7770 2.62799   9
   0  -4  -1 68.3430 2.85848   7
   0  -4  -1 64.4144 2.90385   3
   0  -4  -1 64.9835 3.02280   6
   0  -4  -1 69.7818 3.06322   2
   0  -4  -1 69.5485 2.41427   4
   0   4   1 70.3008 2.01133   5
   0   4   1 69.9676 2.73254   8
   0   4   1 67.1566 2.41391   9
   0   4   1 72.1442 2.35975   1
   0   4   1 64.2679 2.89673   3
  -1  -4  -1 5.05489 0.87584   9
  -1  -4  -1 3.97342 0.69167   4
  -1  -4  -1 2.99987 0.80191   2
  -1  -4  -1 5.55688 1.05286   7
  -1  -4  -1 3.77465 0.90160   6
   1   4   1 3.90116 0.89280   6
   1   4   1 4.93174 0.73037   9
   1   4   1 4.56973 0.93683   3
   1   4   1 5.83730 0.92526   8
   1   4   1 4.86579 0.58784   1
  -2  -4  -1 44.3148 2.27174   9
  -2  -4  -1 44.9954 2.68407   6
  -2  -4  -1 40.4022 2.52954   7
  -2  -4  -1 42.5887 2.04420   4
  -2  -4  -1 49.0496 2.86260   2
   2   4   1 46.6280 2.29948   8
   2   4   1 45.6869 2.72630   6
   2   4   1 45.6835 1.67288   1
   2   4   1 44.6126 2.49768   3
  -3  -4  -1 2.60670 0.92827   2
  -3  -4  -1 0.95316 0.73692   6
  -3  -4  -1 1.14513 0.53665   9
  -3  -4  -1 1.02755 0.50860   4
  -3  -4  -1 2.01040 0.80380   7
   3   4   1 1.04627 0.78561   6
   3   4   1 2.37204 0.84216   3
   3   4   1 2.20299 0.74653   8
  -4  -4  -1 0.46820 0.53243   4
  -4  -4  -1 -0.0198 0.60047   2
  -4  -4  -1 -0.1540 0.36109   7
  -4  -4  -1 0.20772 0.54287   9
  -4  -4  -1 1.91381 0.90595   6
   4   4   1 -0.5654 0.49055   6
   4   4   1 0.52863 0.69068   8
   4   4   1 0.29130 0.68274   3
  -5  -4  -1 -0.3548 0.57283   2
  -5  -4  -1 0.11710 0.75150   7
  -5  -4  -1 0.58592 0.67465   4
  -5  -4  -1 0.06070 0.59971   9
   5   4   1 0.94250 0.82688   3
   5   4   1 -0.2940 0.74757   8
   5   4   1 0.76664 0.79040   6
  -6  -4  -1 -1.2313 0.83478   2
  -6  -4  -1 0.39543 1.04441   7
  -6  -4  -1 -0.1506 0.64964   4
   6   4   1 -0.1846 0.82360   8
   6   4   1 -0.6696 0.88240   3
  -7  -4  -1 0.72930 1.00580   4
  -7  -4  -1 1.28998 1.38405   7
   7   4   1 0.20061 0.85807   8
   7   4   1 -0.9291 0.94363   3
   9  -5  -1 1.13273 1.11186   1
   9  -5  -1 2.56324 1.73231   8
  -9   5   1 -0.5074 1.17303   5
  -9   5   1 0.52775 1.01763   4
   8  -5  -1 3.29977 1.28013   3
   8  -5  -1 2.21764 1.51379   8
   8  -5  -1 2.64272 1.44265   1
  -8   5   1 2.04414 1.29621   5
  -8   5   1 1.13857 0.90025   4
   7  -5  -1 0.67776 0.99696   1
   7  -5  -1 1.78428 0.92674   3
   7  -5  -1 0.49564 0.81776   8
  -7   5   1 -0.9235 0.67754   4
  -7   5   1 3.40189 1.28757   5
   6  -5  -1 8.55251 1.55592   3
   6  -5  -1 7.04091 1.61293   1
   6  -5  -1 7.74094 1.60996   5
   6  -5  -1 8.91883 1.80646   8
  -6   5   1 7.77193 1.56838   5
  -6   5   1 6.19245 1.25668   4
  -6   5   1 9.74324 1.64957   9
  -6   5   1 6.68267 1.14905   7
   5  -5  -1 58.0033 3.14391   5
   5  -5  -1 60.3319 3.58457   8
   5  -5  -1 57.0573 3.39813   1
   5  -5  -1 61.0885 3.18422   3
  -5   5   1 59.2402 3.21148   5
  -5   5   1 69.8048 2.64437   7
  -5   5   1 59.8311 2.88464   4
  -5   5   1 57.9552 3.10744   9
   4  -5  -1 9.51170 1.53184   1
   4  -5  -1 7.00657 1.24127   5
   4  -5  -1 7.11713 1.28618   3
   4  -5  -1 5.06796 1.19144   8
   4  -5  -1 7.70470 0.93310   2
   4  -5  -1 8.24971 1.18283   6
  -4   5   1 6.71467 1.17716   9
  -4   5   1 8.17009 0.98343   7
  -4   5   1 5.89954 1.18900   5
  -4   5   1 6.00700 0.97827   4
  -4   5   1 6.44742 0.81735   2
   3  -5  -1 -0.1952 0.39667   1
   3  -5  -1 0.04266 0.32580   6
   3  -5  -1 -0.1098 0.39973   8
   3  -5  -1 0.36024 0.40746   2
   3  -5  -1 0.21850 0.27875   7
   3  -5  -1 -0.2924 0.36565   5
   3  -5  -1 -0.3163 0.41508   3
   3  -5  -1 0.66170 0.41605   4
  -3   5   1 0.23854 0.38257   9
  -3   5   1 0.27973 0.37552   1
  -3   5   1 0.27513 0.34853   5
  -3   5   1 0.27370 0.34213   4
  -3   5   1 0.21729 0.32803   7
   2  -5  -1 224.742 6.76002   3
   2  -5  -1 213.255 6.64729   6
   2  -5  -1 235.590 6.47633   9
   2  -5  -1 224.852 6.71480   8
   2  -5  -1 233.465 6.64597   2
   2  -5  -1 233.235 6.56159   1
   2  -5  -1 225.741 6.16142   5
   2  -5  -1 228.188 6.06008   4
   2  -5  -1 247.918 6.48794   7
  -2   5   1 222.212 6.00893   4
  -2   5   1 229.881 6.40271   9
  -2   5   1 240.197 7.38280   9
  -2   5   1 235.038 6.25963   5
  -2   5   1 218.858 6.73965   8
  -2   5   1 231.650 6.64153   1
   1  -5  -1 3.56078 0.81996   7
   1  -5  -1 1.47616 0.66705   2
   1  -5  -1 2.71136 0.80320   3
   1  -5  -1 2.66741 0.67163   9
   1  -5  -1 3.18676 0.66248   4
   1  -5  -1 3.29772 0.71752   1
   1  -5  -1 1.68722 0.67828   8
   1  -5  -1 1.98632 0.66353   6
   1  -5  -1 2.92090 0.60699   5
  -1   5   1 2.59384 0.63283   9
  -1   5   1 2.05580 0.55306   5
  -1   5   1 2.47769 0.83201   3
  -1   5   1 3.12485 0.69152   1
  -1   5   1 2.15294 0.61737   9
  -1   5   1 3.13746 0.78800   8
   0  -5  -1 83.3838 3.81280   2
   0  -5  -1 93.4710 3.85195   3
   0  -5  -1 89.9183 3.93537   6
   0  -5  -1 90.1495 3.11627   4
   0  -5  -1 88.4943 3.35664   9
   0  -5  -1 87.2153 2.48662   5
   0  -5  -1 84.8914 3.62946   7
   0   5   1 81.8932 3.34589   8
   0   5   1 95.0404 3.86974   3
   0   5   1 84.7752 3.03901   9
   0   5   1 86.9633 2.88317   1
   0   5   1 87.1037 2.50117   5
  -1  -5  -1 75.2683 3.72735   6
  -1  -5  -1 62.4528 3.47311   2
  -1  -5  -1 73.2593 3.12642   9
  -1  -5  -1 69.6791 3.43719   7
  -1  -5  -1 75.2324 2.88957   4
   1   5   1 72.2296 2.32899   1
   1   5   1 78.5498 3.79369   6
   1   5   1 64.7671 2.93202   8
   1   5   1 79.0438 3.58051   3
  -2  -5  -1 0.46386 0.54876   6
  -2  -5  -1 0.88791 0.54615   9
  -2  -5  -1 0.44495 0.62506   7
  -2  -5  -1 0.39138 0.73771   2
  -2  -5  -1 1.04043 0.50268   4
   2   5   1 -0.1460 0.44475   8
   2   5   1 0.87265 0.64931   6
   2   5   1 -0.0688 0.48845   3
  -3  -5  -1 -0.4575 0.64064   6
  -3  -5  -1 -0.1196 0.62196   7
  -3  -5  -1 0.12047 0.47560   9
  -3  -5  -1 -0.3643 0.45684   2
  -3  -5  -1 0.08732 0.41441   4
   3   5   1 -0.0768 0.55546   8
   3   5   1 -0.8115 0.62905   6
   3   5   1 -0.8172 0.59683   3
  -4  -5  -1 1.36920 0.75436   4
  -4  -5  -1 1.80855 0.94293   6
  -4  -5  -1 1.17496 1.15182   7
  -4  -5  -1 2.26121 0.95331   9
  -4  -5  -1 2.94780 1.29125   2
   4   5   1 1.75744 0.84678   8
   4   5   1 3.43221 1.20847   6
   4   5   1 1.90016 0.93921   3
  -5  -5  -1 3.82968 1.44117   2
  -5  -5  -1 1.17271 1.12827   7
  -5  -5  -1 3.57045 1.08764   4
   5   5   1 2.97143 1.12326   8
   5   5   1 4.53462 1.34944   6
   5   5   1 3.75252 1.23011   3
  -6  -5  -1 1.50298 1.12393   7
  -6  -5  -1 1.50089 1.24637   2
   6   5   1 -0.1523 0.89704   3
   6   5   1 1.12152 1.04563   8
   9  -6  -1 2.14815 1.61648   1
   9  -6  -1 1.82454 1.82056   8
  -9   6   1 1.87181 1.43579   4
  -9   6   1 7.17566 2.52927   1
  -9   6   1 3.04296 1.60127   5
   8  -6  -1 0.96139 1.04284   3
   8  -6  -1 0.75348 0.96474   1
   8  -6  -1 -0.6649 1.31848   8
  -8   6   1 -0.1629 1.05471   1
  -8   6   1 0.88978 1.16181   5
  -8   6   1 0.59112 0.84304   4
   7  -6  -1 -0.1690 0.82480   8
   7  -6  -1 0.24231 0.67893   3
   7  -6  -1 -1.0910 0.57738   1
  -7   6   1 1.94193 1.03296   4
  -7   6   1 1.14011 1.12320   5
   6  -6  -1 7.53326 1.58761   3
   6  -6  -1 5.18182 1.49164   8
   6  -6  -1 5.58885 1.41007   5
   6  -6  -1 7.76126 1.85454   1
  -6   6   1 7.74253 1.63976   5
  -6   6   1 6.64253 1.33811   4
  -6   6   1 6.10928 1.48378   9
   5  -6  -1 28.5664 2.76240   5
   5  -6  -1 22.9272 2.79679   8
   5  -6  -1 21.7551 2.41972   3
   5  -6  -1 29.0166 2.97982   1
  -5   6   1 23.3503 2.00152   9
  -5   6   1 29.0790 2.79263   5
  -5   6   1 25.6764 1.89774   4
  -5   6   1 28.3747 2.24414   7
   4  -6  -1 1.19398 0.63721   3
   4  -6  -1 1.06117 0.76843   8
   4  -6  -1 0.86511 0.51275   5
   4  -6  -1 1.07906 0.69551   6
   4  -6  -1 1.68837 0.65158   2
   4  -6  -1 1.40368 0.74207   1
  -4   6   1 1.39535 0.59626   2
  -4   6   1 1.02368 0.61091   7
  -4   6   1 1.95681 0.73579   9
  -4   6   1 1.02316 0.89323   1
  -4   6   1 2.41403 0.76611   5
  -4   6   1 3.45008 0.84941   4
   3  -6  -1 0.59500 0.55680   2
   3  -6  -1 0.02398 0.43329   7
   3  -6  -1 0.37416 0.57010   1
   3  -6  -1 0.55302 0.60726   3
   3  -6  -1 -0.1883 0.32891   4
   3  -6  -1 0.04571 0.38001   8
   3  -6  -1 -0.7463 0.36068   5
   3  -6  -1 0.06036 0.47486   6
  -3   6   1 0.65048 0.56131   1
  -3   6   1 0.06816 0.46125   9
  -3   6   1 0.42212 0.42766   4
  -3   6   1 -0.0037 0.40579   7
  -3   6   1 0.08068 0.43950   5
   2  -6  -1 0.25744 0.50414   2
   2  -6  -1 0.70623 0.58727   3
   2  -6  -1 0.07648 0.36525   5
   2  -6  -1 0.76722 0.60764   8
   2  -6  -1 1.34711 0.62202   6
   2  -6  -1 0.38901 0.46089   1
   2  -6  -1 0.80915 0.48649   9
   2  -6  -1 0.13341 0.43859   4
   2  -6  -1 0.77021 0.53359   7
  -2   6   1 0.52545 0.46648   8
  -2   6   1 1.67336 0.64946   9
  -2   6   1 0.61374 0.52088   1
  -2   6   1 1.82555 0.57784   5
  -2   6   1 1.20815 0.50509   4
   1  -6  -1 153.459 5.74123   2
   1  -6  -1 154.989 4.77665   4
   1  -6  -1 153.652 5.33088   8
   1  -6  -1 157.277 5.12857   9
   1  -6  -1 157.436 5.48153   7
   1  -6  -1 151.195 5.59418   3
   1  -6  -1 144.963 5.65934   6
   1  -6  -1 165.236 4.50317   5
  -1   6   1 161.749 5.36941   8
  -1   6   1 152.461 5.61435   3
  -1   6   1 153.195 4.86197   1
  -1   6   1 168.439 4.56865   5
  -1   6   1 155.959 5.12467   9
   0  -6  -1 100.644 4.56289   6
   0  -6  -1 93.1648 4.24451   3
   0  -6  -1 96.9616 3.55415   4
   0  -6  -1 89.8244 4.17028   7
   0  -6  -1 99.0822 3.88907   9
   0  -6  -1 93.6959 4.46883   2
   0   6   1 94.9171 3.86008   8
   0   6   1 100.567 3.26222   1
   0   6   1 94.9532 4.27032   3
  -1  -6  -1 18.2064 2.26964   7
  -1  -6  -1 20.2748 2.61039   2
  -1  -6  -1 14.6317 2.11038   6
  -1  -6  -1 19.6762 1.85090   4
  -1  -6  -1 19.3814 2.00758   9
   1   6   1 19.5178 1.92929   8
   1   6   1 20.5874 2.34051   3
   1   6   1 21.6910 2.54323   6
  -2  -6  -1 0.05344 0.85060   2
  -2  -6  -1 -0.4049 0.86114   6
  -2  -6  -1 -0.4856 0.55907   9
  -2  -6  -1 0.55414 0.50669   4
  -2  -6  -1 0.08659 0.62372   7
   2   6   1 -0.3255 0.41916   3
   2   6   1 -0.0038 0.88599   6
   2   6   1 -0.1983 0.58863   8
  -3  -6  -1 4.04951 1.46045   2
  -3  -6  -1 4.01169 0.98926   4
  -3  -6  -1 4.58422 1.48867   6
  -3  -6  -1 4.94608 1.44702   7
   3   6   1 6.91057 1.70659   6
   3   6   1 5.53297 1.22037   8
   3   6   1 5.25763 1.28654   3
  -4  -6  -1 27.6024 3.51684   2
  -4  -6  -1 30.8850 3.68525   7
  -4  -6  -1 30.5848 3.41009   6
   4   6   1 31.3195 2.48481   8
   4   6   1 32.6637 3.33323   3
   4   6   1 25.4684 2.97543   6
  -5  -6  -1 8.29526 2.11669   2
  -5  -6  -1 9.40573 2.34133   7
   5   6   1 6.30514 1.68158   6
   5   6   1 5.67770 1.62911   3
   5   6   1 9.08134 1.79681   8
  -6  -6  -1 4.25817 1.60578   7
  -6  -6  -1 4.98702 1.85415   2
   6   6   1 7.14347 1.77948   8
   6   6   1 6.39455 1.77854   3
   8  -7  -1 4.01203 1.62694   1
   8  -7  -1 2.76736 1.85857   8
  -8   7   1 3.12760 1.84223   1
  -8   7   1 1.08816 1.07282   4
  -8   7   1 2.85440 1.50416   5
   7  -7  -1 4.37105 1.52860   1
   7  -7  -1 6.64416 1.71321   3
   7  -7  -1 4.33824 1.71828   8
  -7   7   1 4.54296 1.65217   1
  -7   7   1 3.66534 1.11189   4
  -7   7   1 3.20686 1.42155   5
   6  -7  -1 0.51488 0.86316   3
   6  -7  -1 0.87645 1.06573   8
   6  -7  -1 0.22073 0.58435   5
   6  -7  -1 0.19298 1.08858   1
  -6   7   1 0.91278 0.85311   9
  -6   7   1 0.77748 0.79683   5
  -6   7   1 0.11371 0.57007   4
  -6   7   1 0.84146 1.18803   1
   5  -7  -1 5.73821 1.53344   8
   5  -7  -1 5.71909 1.43820   3
   5  -7  -1 3.50334 1.27641   1
   5  -7  -1 3.46507 1.16235   5
  -5   7   1 4.89184 1.31686   5
  -5   7   1 4.49417 1.15544   9
  -5   7   1 4.34237 1.03612   4
  -5   7   1 6.02948 1.67974   1
   4  -7  -1 0.88070 0.66702   6
   4  -7  -1 1.89766 0.84763   5
   4  -7  -1 0.46066 0.67801   3
   4  -7  -1 1.55335 0.91649   2
   4  -7  -1 0.22537 0.73892   8
   4  -7  -1 1.44172 0.69409   7
   4  -7  -1 -1.2313 0.54351   1
  -4   7   1 1.42755 0.64709   4
  -4   7   1 -0.0706 0.49413   5
  -4   7   1 -0.2083 0.70371   2
  -4   7   1 1.87000 1.00373   1
  -4   7   1 0.99480 0.67810   9
  -4   7   1 2.52543 0.80156   7
   3  -7  -1 15.2393 1.77823   5
   3  -7  -1 15.1367 2.06234   6
   3  -7  -1 17.6299 2.24010   3
   3  -7  -1 14.6581 2.09213   8
   3  -7  -1 15.9613 2.01043   1
   3  -7  -1 16.4440 2.03880   2
   3  -7  -1 15.6960 1.80948   7
   3  -7  -1 13.5399 1.55543   4
  -3   7   1 14.8541 1.63380   4
  -3   7   1 15.8921 1.83826   5
  -3   7   1 10.8866 1.92499   8
  -3   7   1 16.9303 2.15630   1
  -3   7   1 11.9976 1.63397   9
  -3   7   1 13.5484 1.71053   7
   2  -7  -1 4.35662 1.02383   1
   2  -7  -1 3.60082 1.08224   8
   2  -7  -1 4.83884 0.97841   4
   2  -7  -1 5.65990 1.14989   9
   2  -7  -1 5.75080 1.40652   6
   2  -7  -1 2.97543 0.90722   7
   2  -7  -1 3.79174 1.14998   2
   2  -7  -1 2.19221 0.65638   5
   2  -7  -1 4.31056 1.18853   3
  -2   7   1 3.95899 0.90975   5
  -2   7   1 4.28545 1.08175   9
  -2   7   1 4.78859 0.94614   4
  -2   7   1 3.94525 1.00964   1
  -2   7   1 4.27930 1.26007   3
  -2   7   1 3.47356 1.05897   8
   1  -7  -1 2.48500 0.72769   4
   1  -7  -1 1.56701 0.91621   6
   1  -7  -1 3.89279 1.18499   3
   1  -7  -1 3.97152 1.25675   2
   1  -7  -1 3.80850 1.03079   9
   1  -7  -1 3.09344 1.06567   7
  -1   7   1 2.89708 0.90746   9
  -1   7   1 3.65333 1.01862   8
  -1   7   1 3.79886 0.87009   1
  -1   7   1 1.63553 0.89933   3
  -1   7   1 3.21239 0.74228   5
   0  -7  -1 104.491 3.97351   4
   0  -7  -1 101.969 5.04715   6
   0  -7  -1 100.699 4.78334   3
   0  -7  -1 108.643 4.40953   9
   0  -7  -1 96.2093 4.70758   7
   0  -7  -1 105.093 5.15594   2
   0   7   1 111.047 4.44220   8
   0   7   1 100.742 5.02142   6
   0   7   1 107.760 4.87453   3
  -1  -7  -1 58.7162 3.93224   6
  -1  -7  -1 69.0865 4.10590   7
  -1  -7  -1 68.4702 4.30876   2
   1   7   1 69.6857 3.92996   3
   1   7   1 73.0356 3.50057   8
   1   7   1 67.1414 4.22796   6
  -2  -7  -1 1.44814 0.98727   2
  -2  -7  -1 3.64715 1.24855   7
  -2  -7  -1 2.28428 1.28536   6
   2   7   1 0.42525 0.80753   3
   2   7   1 3.30878 1.09617   8
   2   7   1 4.69808 1.49242   6
  -3  -7  -1 -0.0460 0.73247   2
  -3  -7  -1 0.71667 1.08253   6
  -3  -7  -1 0.88460 0.84243   7
   3   7   1 -0.6358 0.57308   8
   3   7   1 -1.0270 0.78795   6
   3   7   1 -0.4570 0.68890   3
  -4  -7  -1 7.58771 2.05552   2
  -4  -7  -1 5.78415 1.72787   6
  -4  -7  -1 4.19327 1.72806   7
   4   7   1 3.29828 1.32369   6
   4   7   1 5.14204 1.65555   3
   4   7   1 5.15193 1.36361   8
  -5  -7  -1 1.39093 1.45895   2
  -5  -7  -1 3.85459 1.84957   7
   5   7   1 3.14661 1.58855   6
   5   7   1 4.68935 1.53122   8
   5   7   1 1.36351 1.06980   3
   8  -8  -1 -1.8774 1.13744   8
   8  -8  -1 0.69258 1.28921   1
  -8   8   1 -0.1033 0.79642   4
  -8   8   1 2.82826 1.45596   5
  -8   8   1 1.59625 1.78717   1
   7  -8  -1 0.28808 1.04719   1
   7  -8  -1 0.56282 1.11231   8
   7  -8  -1 0.43667 1.10998   3
  -7   8   1 0.81306 1.05651   5
  -7   8   1 0.17824 0.75409   4
  -7   8   1 -0.6815 1.09740   1
   6  -8  -1 0.12556 0.99187   3
   6  -8  -1 -0.0704 0.89865   5
   6  -8  -1 -0.0991 0.70482   1
   6  -8  -1 -0.4429 0.66120   8
  -6   8   1 0.68194 0.85949   5
  -6   8   1 0.69296 0.93843   9
  -6   8   1 0.36280 0.67195   4
  -6   8   1 0.54434 0.93848   1
   5  -8  -1 1.96661 1.17130   8
   5  -8  -1 4.72221 1.36243   5
   5  -8  -1 5.76815 1.53259   1
   5  -8  -1 4.64558 1.42082   3
  -5   8   1 4.65284 1.41094   1
  -5   8   1 1.92726 1.07302   5
  -5   8   1 5.30685 1.17716   4
  -5   8   1 2.69045 1.06460   9
   4  -8  -1 0.32224 0.64098   5
   4  -8  -1 1.45668 0.87169   3
   4  -8  -1 0.55505 0.91028   8
   4  -8  -1 1.46385 0.96063   6
   4  -8  -1 0.52781 0.84848   1
   4  -8  -1 1.76254 0.80548   4
  -4   8   1 1.55616 0.76532   5
  -4   8   1 2.45740 0.91599   9
  -4   8   1 -0.0487 0.79702   8
  -4   8   1 0.38964 0.88698   1
  -4   8   1 2.32140 0.79192   4
   3  -8  -1 2.32410 0.82285   5
   3  -8  -1 1.89161 0.91773   7
   3  -8  -1 1.81879 1.04111   6
   3  -8  -1 5.06957 1.39772   3
   3  -8  -1 3.18886 1.03502   1
   3  -8  -1 4.80028 1.02684   4
   3  -8  -1 1.37440 0.91871   8
   3  -8  -1 2.93309 1.13589   2
  -3   8   1 4.42188 1.26373   3
  -3   8   1 4.18921 1.04782   5
  -3   8   1 3.85339 1.09768   1
  -3   8   1 2.76848 0.81711   4
  -3   8   1 3.22292 1.05240   9
  -3   8   1 3.12492 1.11024   8
  -3   8   1 2.23633 0.87779   7
   2  -8  -1 0.32325 0.53862   4
   2  -8  -1 -0.3030 0.65473   6
   2  -8  -1 2.07083 0.99890   8
   2  -8  -1 0.75147 0.77333   7
   2  -8  -1 0.90164 0.74415   3
   2  -8  -1 1.07797 0.89900   2
  -2   8   1 0.46908 0.74211   8
  -2   8   1 1.90207 0.66312   5
  -2   8   1 0.65707 0.80555   3
  -2   8   1 0.12275 0.56261   4
  -2   8   1 0.54545 0.68132   1
   1  -8  -1 0.48072 0.77895   6
   1  -8  -1 1.72706 0.96924   7
   1  -8  -1 1.30527 1.05658   3
   1  -8  -1 -0.1955 0.77729   2
  -1   8   1 0.95144 0.67969   1
  -1   8   1 1.28653 0.90176   6
  -1   8   1 2.53377 1.09805   3
  -1   8   1 1.53325 0.81486   8
   0  -8  -1 76.7742 4.60233   6
   0  -8  -1 82.4625 4.79792   2
   0  -8  -1 90.1668 4.76711   7
   0   8   1 71.5454 4.50500   6
   0   8   1 84.9423 4.57451   3
   0   8   1 88.8789 4.12340   8
  -1  -8  -1 10.1118 2.09881   2
  -1  -8  -1 7.49472 1.91507   6
  -1  -8  -1 8.45228 1.98853   7
   1   8   1 11.1007 1.85098   8
   1   8   1 7.66335 1.76423   3
   1   8   1 8.66391 2.02967   6
  -2  -8  -1 1.29335 1.23654   7
  -2  -8  -1 1.28015 1.04860   6
  -2  -8  -1 1.16204 1.09635   2
   2   8   1 4.72232 1.47721   3
   2   8   1 2.13583 1.17624   6
   2   8   1 2.72209 1.15607   8
  -3  -8  -1 2.91729 1.45302   6
  -3  -8  -1 4.46399 1.87603   7
  -3  -8  -1 2.71513 1.47004   2
   3   8   1 2.84572 1.11134   8
   3   8   1 2.39685 1.18918   6
   3   8   1 3.63578 1.44650   3
  -4  -8  -1 1.61145 1.19349   2
  -4  -8  -1 2.09617 1.59200   7
   4   8   1 1.02046 1.37519   6
   4   8   1 3.25861 1.39117   3
   4   8   1 1.02296 1.27415   8
   8  -9  -1 -1.5357 1.23541   8
  -8   9   1 0.58847 1.16402   4
   7  -9  -1 -0.7715 1.07347   1
   7  -9  -1 0.29455 1.22599   8
  -7   9   1 0.00551 1.39741   1
  -7   9   1 1.06601 0.94794   4
  -7   9   1 0.70299 1.06710   5
   6  -9  -1 0.49687 0.94536   1
   6  -9  -1 0.91681 1.19628   3
   6  -9  -1 0.85834 1.34719   8
  -6   9   1 0.91080 1.05471   1
  -6   9   1 1.63810 0.93341   4
  -6   9   1 1.66854 0.95335   5
   5  -9  -1 0.30737 0.77557   5
   5  -9  -1 -0.3741 0.87854   3
   5  -9  -1 -1.4000 0.75193   1
   5  -9  -1 -0.1401 0.99763   8
  -5   9   1 0.53349 0.97594   1
  -5   9   1 0.10982 0.76520   4
  -5   9   1 -1.3047 0.77599   5
  -5   9   1 0.26353 0.95635   8
   4  -9  -1 3.10912 1.29042   8
   4  -9  -1 0.91288 0.93792   3
   4  -9  -1 1.83984 1.05328   1
   4  -9  -1 2.32248 1.13044   6
   4  -9  -1 0.74194 0.73472   5
  -4   9   1 0.77050 0.90772   1
  -4   9   1 -0.3507 0.78994   8
  -4   9   1 2.85961 1.22274   3
  -4   9   1 -0.1540 0.80482   5
   3  -9  -1 4.89344 1.46388   8
   3  -9  -1 4.74980 1.48681   6
   3  -9  -1 6.80356 1.49339   1
   3  -9  -1 6.21820 1.63865   2
   3  -9  -1 5.89742 1.70637   3
  -3   9   1 6.90450 1.53355   8
  -3   9   1 3.79820 1.23191   1
  -3   9   1 5.94405 1.57942   6
  -3   9   1 7.21970 1.76083   3
   2  -9  -1 20.1151 2.57669   7
   2  -9  -1 22.1719 2.99982   2
   2  -9  -1 21.7603 2.86479   3
   2  -9  -1 25.0659 3.29820   6
  -2   9   1 24.4588 3.20609   6
  -2   9   1 22.5508 2.65474   8
  -2   9   1 18.7761 2.69673   3
  -2   9   1 21.3489 2.66580   1
   1  -9  -1 4.13416 1.60374   6
   1  -9  -1 1.22988 1.03269   7
   1  -9  -1 -0.2960 1.01401   3
   1  -9  -1 1.76628 1.18109   2
  -1   9   1 0.21266 0.95581   3
  -1   9   1 1.57961 1.27855   6
  -1   9   1 1.13888 0.88339   8
   0  -9  -1 1.17507 1.10174   7
   0  -9  -1 3.19637 1.45578   2
   0  -9  -1 2.39244 1.18543   6
   0   9   1 2.19810 1.00660   8
   0   9   1 4.69416 1.57665   6
   0   9   1 3.76573 1.37990   3
  -1  -9  -1 3.57430 1.60296   2
  -1  -9  -1 4.10417 1.48081   7
  -1  -9  -1 3.84672 1.52780   6
   1   9   1 2.84023 1.28000   6
   1   9   1 2.76610 1.21031   3
   1   9   1 4.18740 1.33862   8
  -2  -9  -1 -0.8573 1.07157   7
  -2  -9  -1 1.14910 1.16991   2
  -2  -9  -1 -0.2968 1.10347   6
   2   9   1 -0.3532 0.56494   3
   2   9   1 1.75598 1.42279   6
   2   9   1 -0.7517 1.00517   8
  -3  -9  -1 1.15406 1.12161   6
  -3  -9  -1 2.31371 1.68663   7
  -3  -9  -1 1.53167 1.49402   2
   3   9   1 2.37468 1.33524   6
   3   9   1 -0.9629 0.91213   3
   7 -10  -1 2.56323 1.61612   8
   7 -10  -1 4.22470 1.82268   1
  -7  10   1 2.06325 1.64414   1
  -7  10   1 2.23629 1.52534   5
   6 -10  -1 4.34831 1.80438   8
   6 -10  -1 2.88630 1.37250   1
  -6  10   1 3.96734 1.75332   1
  -6  10   1 2.20203 1.56847   8
  -6  10   1 1.36257 1.34608   5
   5 -10  -1 1.18568 1.23653   8
   5 -10  -1 0.63257 1.22406   3
   5 -10  -1 -0.6062 0.92202   1
  -5  10   1 -0.0589 0.88984   8
  -5  10   1 1.80762 1.33235   1
  -5  10   1 1.13494 1.15135   3
  -5  10   1 2.64811 1.25742   5
   4 -10  -1 0.61075 1.08260   3
   4 -10  -1 -1.4762 0.88579   6
   4 -10  -1 -0.4740 0.82373   1
   4 -10  -1 0.67404 0.98470   8
  -4  10   1 -1.3975 0.76490   8
  -4  10   1 0.58906 1.07839   6
  -4  10   1 0.47547 1.03357   1
  -4  10   1 -0.5876 0.72349   3
   3 -10  -1 0.53123 0.98130   2
   3 -10  -1 0.93029 1.11221   3
   3 -10  -1 -1.0388 0.85449   6
   3 -10  -1 -0.5845 0.78968   8
  -3  10   1 1.22478 1.00340   8
  -3  10   1 0.24695 0.92150   2
  -3  10   1 0.88667 1.06674   3
  -3  10   1 2.22224 1.22665   6
   2 -10  -1 8.55814 2.17061   3
   2 -10  -1 10.4878 2.28918   2
   2 -10  -1 10.4676 2.25939   6
  -2  10   1 8.24971 1.99140   3
  -2  10   1 9.60021 1.90391   8
  -2  10   1 4.61181 1.78195   6
   1 -10  -1 8.81366 2.26750   2
   1 -10  -1 8.90022 2.12486   7
   1 -10  -1 9.00592 2.17302   6
  -1  10   1 7.22758 2.06546   6
  -1  10   1 8.35496 1.85642   8
  -1  10   1 11.0753 2.20195   3
   0 -10  -1 -1.8522 0.90598   2
   0 -10  -1 0.02920 0.96905   7
   0 -10  -1 0.88355 1.24186   6
   0  10   1 0.88249 0.95350   8
   0  10   1 1.11986 0.79123   3
   0  10   1 -0.2577 0.72007   6
  -1 -10  -1 2.46146 1.69753   6
  -1 -10  -1 0.87891 1.33246   2
  -1 -10  -1 1.81039 1.49451   7
   1  10   1 0.30062 1.10575   6
   1  10   1 2.61051 1.23195   3
  -2 -10  -1 5.17421 1.78410   7
  -2 -10  -1 9.39174 2.42196   2
  -2 -10  -1 3.94760 2.07256   6
   2  10   1 7.41233 1.96963   3
   2  10   1 8.49914 2.41235   6
   5 -11  -1 -0.0163 1.15764   8
   5 -11  -1 0.44682 1.17651   1
   5 -11  -1 -0.0011 2.14167   3
  -5  11   1 -0.1053 1.27305   8
  -5  11   1 -0.4332 1.31218   3
  -5  11   1 0.09182 1.27763   1
   4 -11  -1 2.42016 1.57719   3
   4 -11  -1 1.49492 1.42641   8
  -4  11   1 -0.3996 1.29018   8
  -4  11   1 1.95828 1.29801   3
  -4  11   1 1.10244 1.55136   6
   3 -11  -1 0.45117 1.20311   3
   3 -11  -1 0.10817 1.16763   2
   3 -11  -1 1.17967 1.19230   6
  -3  11   1 0.53609 1.08865   8
  -3  11   1 0.17598 0.99609   3
  -3  11   1 1.56690 1.36960   6
  -3  11   1 0.14354 1.09757   2
   2 -11  -1 0.13931 1.36055   3
   2 -11  -1 0.64709 1.28264   6
   2 -11  -1 0.16462 1.13909   2
  -2  11   1 1.46790 1.25512   6
  -2  11   1 0.99515 1.12353   3
   1 -11  -1 -1.0612 1.04788   2
   1 -11  -1 -0.5722 1.56953   6
  -1  11   1 0.71514 1.42011   6
  -1  11   1 1.35163 1.22259   3
   0 -11  -1 -0.8926 1.13537   7
   0 -11  -1 -0.6778 1.24500   6
   0 -11  -1 2.07997 1.66110   2
   0  11   1 -0.9495 0.78040   3
   0  11   1 0.81682 1.52580   6
  -2  12  -2 3.56036 1.58414   2
   2 -12   2 2.11023 1.58586   2
  -3  12  -2 4.40981 1.97409   6
  -3  12  -2 4.68279 1.95676   2
   1  11  -2 0.79125 1.41294   6
   1  11  -2 -1.2408 1.01553   3
   1  11  -2 0.77310 1.45466   2
  -1 -11   2 0.98869 1.48016   2
  -1 -11   2 0.63716 1.56343   6
  -1 -11   2 -0.6010 1.29877   7
   0  11  -2 3.05983 1.72115   6
   0  11  -2 2.80109 1.61048   2
   0  11  -2 0.23256 1.03850   3
   0 -11   2 2.70623 1.71505   2
   0 -11   2 2.38918 1.71654   7
   0 -11   2 3.18581 1.54986   6
  -1  11  -2 5.83011 1.79466   2
  -1  11  -2 4.53775 1.76841   6
  -1  11  -2 8.92048 1.98233   3
   1 -11   2 6.62204 2.15665   6
   1 -11   2 7.39604 2.11140   2
   1 -11   2 8.52970 2.23158   7
  -2  11  -2 2.31696 1.28381   3
  -2  11  -2 6.32963 1.78024   7
  -2  11  -2 2.59748 1.61482   6
  -2  11  -2 1.94550 1.30544   2
   2 -11   2 0.35170 1.27014   2
   2 -11   2 0.93249 1.18950   7
   2 -11   2 0.56290 1.27278   6
  -3  11  -2 0.75151 1.14827   2
  -3  11  -2 -0.3384 1.20128   6
   3 -11   2 -0.7931 1.09820   2
   3 -11   2 -0.3832 1.11458   6
  -5  11  -2 1.54825 1.29759   5
  -5  11  -2 3.12340 1.73688   1
   5 -11   2 1.89692 1.36395   1
   5 -11   2 2.75780 1.36670   5
  -6  11  -2 0.37147 1.55029   1
  -6  11  -2 1.24288 1.21875   5
   6 -11   2 0.10171 1.23669   1
   6 -11   2 0.36872 0.93700   5
   2  10  -2 -1.5514 0.87963   3
   2  10  -2 -1.0680 1.22163   6
  -2 -10   2 0.15259 1.17542   2
  -2 -10   2 -0.4850 1.21570   7
   1  10  -2 -0.1647 0.82658   3
   1  10  -2 0.81351 1.10184   6
  -1 -10   2 0.83172 1.30423   6
  -1 -10   2 1.39295 1.24282   7
  -1 -10   2 -0.0138 1.19000   2
   0  10  -2 -0.5349 0.92083   6
   0  10  -2 1.06751 1.00243   3
   0 -10   2 0.69922 1.10220   2
   0 -10   2 -0.1673 1.15333   7
   0 -10   2 -1.4915 1.04646   6
  -1  10  -2 3.02551 1.37845   2
  -1  10  -2 2.51361 1.20764   3
  -1  10  -2 0.58612 1.13352   6
   1 -10   2 1.95158 1.37883   6
   1 -10   2 2.75273 1.48758   2
   1 -10   2 3.08763 1.43663   7
  -2  10  -2 5.53254 1.70491   6
  -2  10  -2 8.08181 1.81994   3
  -2  10  -2 3.85101 1.44519   2
   2 -10   2 3.46549 1.31921   3
   2 -10   2 8.15516 1.98419   7
   2 -10   2 4.91977 1.72225   2
   2 -10   2 8.54951 2.06397   6
  -3  10  -2 0.01676 0.85735   3
  -3  10  -2 1.55312 1.10669   6
  -3  10  -2 0.63401 0.97593   2
  -3  10  -2 -0.0916 1.16783   8
  -3  10  -2 0.08521 1.05818   7
  -3  10  -2 -0.4836 0.81571   4
   3 -10   2 1.46344 1.08527   4
   3 -10   2 0.20916 0.85499   6
   3 -10   2 -0.8284 0.86812   2
   3 -10   2 0.84274 1.06115   7
   3 -10   2 0.51794 1.01545   3
  -4  10  -2 1.81680 1.05529   5
  -4  10  -2 2.34251 1.28238   1
  -4  10  -2 1.98485 0.99081   4
  -4  10  -2 3.63136 1.44341   8
   4 -10   2 2.90959 1.31089   1
   4 -10   2 1.97526 1.14252   4
   4 -10   2 2.61917 1.13098   8
   4 -10   2 2.73101 1.23255   5
  -5  10  -2 0.61438 1.14227   1
  -5  10  -2 1.30380 1.36824   8
  -5  10  -2 1.40561 0.91849   4
  -5  10  -2 1.18045 0.99645   5
   5 -10   2 2.44442 1.09339   4
   5 -10   2 -0.6301 1.00634   8
   5 -10   2 -0.2577 0.70042   5
   5 -10   2 1.31150 1.09330   1
  -6  10  -2 3.93199 1.38123   4
  -6  10  -2 5.53985 2.07649   1
  -6  10  -2 4.10079 1.68076   5
   6 -10   2 6.92526 1.96726   8
   6 -10   2 5.96144 1.79103   5
   6 -10   2 5.84530 1.78364   1
  -7  10  -2 3.73050 1.66418   5
  -7  10  -2 -0.0419 1.65931   1
  -7  10  -2 2.42281 1.20941   4
   7 -10   2 0.81507 1.32606   8
   7 -10   2 3.29480 1.65548   5
   7 -10   2 5.02382 1.89084   1
   4   9  -2 1.90641 1.53322   6
   4   9  -2 -0.6165 1.22464   3
  -4  -9   2 1.08359 1.28313   2
  -4  -9   2 -0.6530 1.18138   7
   3   9  -2 0.45665 0.98686   3
   3   9  -2 0.14197 0.99616   6
  -3  -9   2 -0.1479 1.09983   2
  -3  -9   2 5.21211 1.90548   7
   2   9  -2 7.98726 2.03520   6
   2   9  -2 9.18435 1.90011   3
  -2  -9   2 12.1892 2.67949   7
  -2  -9   2 6.24309 1.89074   2
  -2  -9   2 11.3214 2.42234   6
   1   9  -2 10.9424 2.33020   6
   1   9  -2 10.1084 2.00265   3
  -1  -9   2 10.4846 2.27934   2
  -1  -9   2 9.96270 2.36541   6
  -1  -9   2 7.45292 1.95059   7
   0   9  -2 0.10161 0.78143   6
   0   9  -2 -0.4482 0.77758   3
   0  -9   2 0.72693 0.89175   4
   0  -9   2 0.38534 0.78238   6
   0  -9   2 -0.0830 0.78534   7
   0  -9   2 2.86011 1.39789   2
  -1   9  -2 0.83206 0.83539   8
  -1   9  -2 1.02020 0.88973   2
  -1   9  -2 2.00242 1.18210   6
  -1   9  -2 1.47957 1.17049   9
  -1   9  -2 2.66089 1.01652   3
   1  -9   2 0.75482 0.83778   4
   1  -9   2 0.19643 1.04355   7
   1  -9   2 3.37313 1.30110   2
   1  -9   2 0.75959 0.98828   9
   1  -9   2 0.00171 0.95081   6
  -2   9  -2 5.79903 1.38451   8
  -2   9  -2 5.50223 1.51095   2
  -2   9  -2 4.34601 1.38672   9
  -2   9  -2 6.82315 1.59110   3
  -2   9  -2 5.00125 1.35621   5
  -2   9  -2 5.76368 1.56409   6
   2  -9   2 7.17811 1.50836   4
   2  -9   2 4.40631 1.52007   2
   2  -9   2 6.53814 1.63035   7
   2  -9   2 4.91111 1.31600   3
   2  -9   2 3.73541 1.24540   8
   2  -9   2 7.77966 1.71653   9
   2  -9   2 6.72658 1.74800   6
  -3   9  -2 17.7522 2.47241   9
  -3   9  -2 20.0902 2.60838   2
  -3   9  -2 20.7544 2.61950   3
  -3   9  -2 18.2170 2.37000   8
  -3   9  -2 20.6767 2.38963   4
  -3   9  -2 20.2675 2.38250   5
  -3   9  -2 18.0101 2.54001   7
  -3   9  -2 19.1146 2.34545   1
  -3   9  -2 13.8438 2.15293   6
   3  -9   2 19.7124 2.52862   7
   3  -9   2 18.8220 2.44516   3
   3  -9   2 17.2669 2.19990   4
   3  -9   2 18.5955 2.27949   5
   3  -9   2 19.0663 2.54744   6
   3  -9   2 20.7847 2.66466   2
   3  -9   2 19.8657 2.41272   1
   3  -9   2 18.4202 2.50077   9
   3  -9   2 20.5282 2.50165   8
  -4   9  -2 20.8899 2.45970   4
  -4   9  -2 26.9646 3.03898   9
  -4   9  -2 25.3041 2.75970   7
  -4   9  -2 21.9122 2.87673   8
  -4   9  -2 19.3921 2.52677   5
  -4   9  -2 30.3181 3.25390   1
  -4   9  -2 28.0209 2.96780   3
   4  -9   2 21.5480 2.62224   5
   4  -9   2 23.6367 2.73754   3
   4  -9   2 22.0553 2.73399   1
   4  -9   2 24.8946 2.70000   7
   4  -9   2 27.8632 2.86717   4
   4  -9   2 27.3391 3.05939   8
  -5   9  -2 0.38650 0.88198   5
  -5   9  -2 0.02268 0.44438   4
  -5   9  -2 -0.5343 0.70612   1
   5  -9   2 -0.2154 0.86824   1
   5  -9   2 -0.3236 0.71780   4
   5  -9   2 -0.1605 0.89478   5
   5  -9   2 0.54879 0.95794   8
  -6   9  -2 1.14103 0.95539   5
  -6   9  -2 0.35759 0.76721   4
  -6   9  -2 -0.3757 1.11975   1
   6  -9   2 1.05845 0.96426   5
   6  -9   2 -0.0035 0.85114   8
   6  -9   2 -0.0923 1.04323   1
  -7   9  -2 -0.6694 1.38748   1
  -7   9  -2 0.25765 0.99043   5
  -7   9  -2 -0.1752 0.90437   4
   7  -9   2 0.31833 1.21189   1
   7  -9   2 -0.1433 1.07311   5
   7  -9   2 2.25748 1.24532   8
   5   8  -2 -0.1974 1.35345   6
   5   8  -2 1.40061 1.47030   3
  -5  -8   2 -0.4657 1.27703   2
   4   8  -2 0.26958 0.95889   3
   4   8  -2 0.39976 1.28880   6
  -4  -8   2 -0.7939 1.03328   2
  -4  -8   2 0.56530 1.15898   7
   3   8  -2 1.46199 1.06187   3
   3   8  -2 -0.7937 0.93572   6
  -3  -8   2 5.51380 1.86225   7
  -3  -8   2 2.31521 1.21651   4
  -3  -8   2 5.27039 1.87032   2
   2   8  -2 2.28629 1.29526   6
   2   8  -2 3.43260 1.33253   3
  -2  -8   2 5.34372 1.73853   7
  -2  -8   2 2.99536 1.34848   2
  -2  -8   2 3.92271 1.13647   4
  -2  -8   2 5.58789 1.62937   6
   1   8  -2 -0.4047 0.94535   6
   1   8  -2 -0.1784 0.64775   8
   1   8  -2 0.94237 0.89451   3
  -1  -8   2 -0.1539 0.66410   4
  -1  -8   2 1.03438 1.12690   2
  -1  -8   2 1.43444 0.95161   9
  -1  -8   2 1.66966 0.97337   7
  -1  -8   2 -1.3577 0.83040   6
   0   8  -2 6.09569 1.36759   3
   0   8  -2 8.55408 1.75877   6
   0   8  -2 7.61886 1.27282   8
   0  -8   2 10.0047 1.97084   7
   0  -8   2 7.02161 1.78688   2
   0  -8   2 5.94283 1.35605   4
   0  -8   2 9.00642 1.74482   9
   0  -8   2 8.41072 1.80274   6
  -1   8  -2 7.91748 1.74390   6
  -1   8  -2 10.6973 1.70270   3
  -1   8  -2 12.0318 1.65258   8
  -1   8  -2 9.45830 1.70750   9
   1  -8   2 8.68423 1.62886   3
   1  -8   2 11.3341 2.10116   6
   1  -8   2 12.0675 2.16531   2
   1  -8   2 10.9141 1.96196   7
   1  -8   2 7.60120 1.42884   4
   1  -8   2 12.1992 1.96092   9
  -2   8  -2 16.1607 1.89833   1
  -2   8  -2 17.9220 2.36034   9
  -2   8  -2 16.6119 2.30981   2
  -2   8  -2 17.0215 2.02018   8
  -2   8  -2 22.4438 2.49687   3
  -2   8  -2 18.8278 2.04097   5
  -2   8  -2 19.7743 2.47784   6
   2  -8   2 21.4462 2.43818   3
   2  -8   2 13.8030 2.08184   6
   2  -8   2 17.2218 2.42690   2
   2  -8   2 21.3534 2.19341   1
   2  -8   2 15.1476 2.15770   7
   2  -8   2 16.1037 2.29441   9
   2  -8   2 17.0345 2.07053   4
   2  -8   2 17.8076 2.08852   8
   2  -8   2 16.9229 2.01175   5
  -3   8  -2 30.4824 2.91192   3
  -3   8  -2 26.5670 2.60563   4
  -3   8  -2 31.2036 2.45380   8
  -3   8  -2 28.1811 2.79874   1
  -3   8  -2 30.3907 2.42636   2
  -3   8  -2 28.9290 2.76249   5
  -3   8  -2 28.8769 2.35250   6
  -3   8  -2 29.9820 2.42741   7
  -3   8  -2 30.4428 2.54187   9
   3  -8   2 25.2600 2.54207   5
   3  -8   2 28.9335 2.80089   8
   3  -8   2 28.2627 2.85588   6
   3  -8   2 29.4983 2.84713   1
   3  -8   2 30.5327 2.48017   2
   3  -8   2 31.1113 2.33934   4
   3  -8   2 27.1584 2.75210   3
   3  -8   2 29.2328 2.55693   9
   3  -8   2 28.0760 2.78272   7
  -4   8  -2 4.50589 1.20534   4
  -4   8  -2 7.37018 1.63299   5
  -4   8  -2 3.72321 1.12025   7
  -4   8  -2 6.33787 1.51804   9
  -4   8  -2 4.96061 1.14197   2
   4  -8   2 6.20434 1.34873   2
   4  -8   2 5.04987 1.26025   4
   4  -8   2 4.61151 1.33486   1
   4  -8   2 4.97287 1.38246   8
   4  -8   2 5.49230 1.37489   5
   4  -8   2 3.59389 1.10988   3
   4  -8   2 5.40573 1.28782   7
  -5   8  -2 -0.4601 0.37371   4
  -5   8  -2 0.80284 0.95772   9
  -5   8  -2 0.31983 0.80900   5
  -5   8  -2 -0.2957 0.71184   7
   5  -8   2 0.22969 0.84157   8
   5  -8   2 0.01173 0.85814   5
   5  -8   2 0.34688 0.60125   1
  -6   8  -2 -0.6531 0.54817   4
  -6   8  -2 0.41178 0.92761   5
   6  -8   2 -1.2751 0.83759   5
   6  -8   2 0.04254 0.66284   1
   6  -8   2 -0.7790 0.79818   8
  -7   8  -2 0.90681 0.89936   4
  -7   8  -2 0.08947 1.03719   5
   7  -8   2 -0.4900 1.05374   1
   7  -8   2 2.26248 1.18089   8
   7  -8   2 2.31736 1.39530   5
  -8   8  -2 0.02981 1.27257   5
  -8   8  -2 -0.9126 0.94664   4
   8  -8   2 0.37126 1.31950   1
   8  -8   2 0.39800 1.31376   8
   8  -8   2 5.25732 1.67279   5
   5   7  -2 -0.7885 0.79861   3
   5   7  -2 -0.9636 0.97953   6
  -5  -7   2 -0.4642 1.02896   2
  -5  -7   2 -0.2490 0.94892   4
  -5  -7   2 0.42219 0.91807   7
   4   7  -2 0.06175 0.83817   3
   4   7  -2 -0.0172 0.92943   6
  -4  -7   2 -0.1857 0.88431   2
  -4  -7   2 -0.6849 0.81856   7
  -4  -7   2 0.46564 0.71962   4
   3   7  -2 9.70630 1.79492   3
   3   7  -2 6.90755 1.31079   8
   3   7  -2 8.37634 1.84443   6
  -3  -7   2 9.77363 1.93354   9
  -3  -7   2 5.96389 1.40971   4
  -3  -7   2 12.3945 2.37294   2
  -3  -7   2 11.7867 2.25092   7
   2   7  -2 4.21759 1.45227   6
   2   7  -2 1.99129 0.86814   3
   2   7  -2 3.26927 0.89841   8
  -2  -7   2 3.05060 0.98452   4
  -2  -7   2 3.45473 1.34837   7
  -2  -7   2 5.65518 1.51622   6
  -2  -7   2 3.70237 1.29568   9
  -2  -7   2 4.20921 1.46173   2
   1   7  -2 5.09853 1.01113   8
   1   7  -2 5.70688 1.33709   3
   1   7  -2 4.20058 1.21639   6
  -1  -7   2 5.22458 1.17777   4
  -1  -7   2 7.11516 1.59171   7
  -1  -7   2 4.03746 1.20095   9
  -1  -7   2 3.15966 1.40741   2
  -1  -7   2 3.90766 1.24323   6
   0   7  -2 17.1397 2.07740   3
   0   7  -2 20.6705 2.49063   6
   0   7  -2 17.8992 1.79193   8
   0  -7   2 19.1464 2.10520   4
   0  -7   2 14.0267 2.08610   6
   0  -7   2 19.2231 2.44482   7
   0  -7   2 12.5026 1.85972   9
   0  -7   2 10.7820 1.85374   2
  -1   7  -2 31.1842 2.41495   9
  -1   7  -2 34.4839 2.35711   3
  -1   7  -2 29.5650 1.87399   1
  -1   7  -2 33.6153 2.11901   8
  -1   7  -2 29.0936 2.39959   6
   1  -7   2 34.6156 2.55260   9
   1  -7   2 31.6104 2.17781   4
   1  -7   2 31.6197 1.90474   1
   1  -7   2 31.5936 2.10214   8
   1  -7   2 34.0340 2.55407   6
   1  -7   2 26.2201 1.80322   5
   1  -7   2 33.2749 2.60614   2
   1  -7   2 31.5904 2.29179   3
   1  -7   2 29.1208 2.43523   7
  -2   7  -2 11.7656 1.83551   9
  -2   7  -2 14.3276 1.85562   3
  -2   7  -2 10.1917 1.66007   6
  -2   7  -2 11.6144 1.82586   2
  -2   7  -2 13.7154 1.74174   8
  -2   7  -2 12.2772 1.68250   1
   2  -7   2 9.85128 1.51610   3
   2  -7   2 13.1191 1.88144   2
   2  -7   2 11.5987 1.58346   8
   2  -7   2 12.4415 1.78718   6
   2  -7   2 12.8023 1.69991   5
   2  -7   2 12.6323 1.79820   7
   2  -7   2 11.1918 1.70704   9
   2  -7   2 14.4667 1.76483   1
   2  -7   2 12.5949 1.65805   4
  -3   7  -2 13.0043 1.79308   7
  -3   7  -2 9.90843 1.59245   5
  -3   7  -2 10.9773 1.56547   4
  -3   7  -2 10.6078 1.65311   6
  -3   7  -2 11.5900 1.69108   2
  -3   7  -2 14.0300 1.97933   9
   3  -7   2 13.7768 1.86086   5
   3  -7   2 8.31854 1.35410   4
   3  -7   2 10.0769 1.53685   6
   3  -7   2 10.5521 1.67213   8
   3  -7   2 11.5535 1.68985   7
   3  -7   2 12.4654 1.77635   2
   3  -7   2 10.3589 1.57553   3
   3  -7   2 10.4168 1.71260   9
   3  -7   2 11.0561 1.76575   1
  -4   7  -2 4.01865 1.19179   9
  -4   7  -2 5.42003 1.23065   6
  -4   7  -2 4.28967 1.10966   7
  -4   7  -2 1.71956 0.95592   5
  -4   7  -2 3.08092 0.95175   4
  -4   7  -2 2.58878 0.87700   2
   4  -7   2 2.18202 0.85162   8
   4  -7   2 4.49508 1.07134   2
   4  -7   2 2.24903 0.83007   6
   4  -7   2 4.36013 1.38347   1
   4  -7   2 1.62998 0.95978   5
   4  -7   2 3.64278 1.05762   3
   4  -7   2 3.34072 1.03032   4
  -5   7  -2 13.9412 1.78103   7
  -5   7  -2 8.14167 1.57929   9
  -5   7  -2 11.0415 1.92573   5
  -5   7  -2 7.66800 1.43649   4
   5  -7   2 11.8853 2.04805   5
   5  -7   2 8.16602 1.47894   3
   5  -7   2 7.81989 1.68422   1
   5  -7   2 12.7373 2.09412   8
  -6   7  -2 122.490 4.70915   7
  -6   7  -2 124.582 5.17838   4
  -6   7  -2 119.804 5.58563   5
   6  -7   2 107.957 5.62297   1
   6  -7   2 114.093 5.75521   8
   6  -7   2 122.462 5.59616   5
  -7   7  -2 6.19939 1.76259   5
  -7   7  -2 5.92540 1.43216   4
   7  -7   2 7.91841 2.01059   1
   7  -7   2 4.12635 1.45682   5
   7  -7   2 3.89410 1.65272   8
  -8   7  -2 5.61785 1.60564   4
  -8   7  -2 6.58237 1.90489   5
   8  -7   2 6.81390 1.81330   5
   8  -7   2 5.86274 1.94505   1
   8  -7   2 3.90831 1.84172   8
   6   6  -2 1.05896 0.89001   3
   6   6  -2 0.15202 1.10702   6
  -6  -6   2 2.20614 1.18302   4
  -6  -6   2 0.33069 1.32664   7
  -6  -6   2 2.49015 1.52894   2
   5   6  -2 4.32240 1.37788   3
   5   6  -2 7.29441 1.78930   6
   5   6  -2 6.90856 1.52967   8
  -5  -6   2 10.2079 2.34110   7
  -5  -6   2 7.06978 1.86559   2
  -5  -6   2 5.99171 1.60287   4
   4   6  -2 13.3229 2.01301   3
   4   6  -2 11.8959 1.64591   8
   4   6  -2 12.1373 2.17545   6
  -4  -6   2 13.4536 2.18212   9
  -4  -6   2 11.4398 2.26340   7
  -4  -6   2 13.7612 2.03248   4
  -4  -6   2 13.2271 2.41489   2
   3   6  -2 21.1001 1.67800   8
   3   6  -2 16.0486 2.08959   3
   3   6  -2 16.9285 2.36685   6
  -3  -6   2 18.2591 2.63186   7
  -3  -6   2 18.6310 2.43674   9
  -3  -6   2 20.6270 2.75739   2
  -3  -6   2 16.5563 2.07561   4
   2   6  -2 22.0419 1.60285   8
   2   6  -2 16.9759 2.30419   6
   2   6  -2 22.6694 2.35143   3
  -2  -6   2 22.8588 2.51691   9
  -2  -6   2 20.4870 2.56748   6
  -2  -6   2 19.6690 2.62242   2
  -2  -6   2 19.2567 2.49924   7
  -2  -6   2 21.7583 2.21624   4
   1   6  -2 3.34764 0.96796   3
   1   6  -2 5.94943 0.95012   8
   1   6  -2 4.52931 1.25654   6
  -1  -6   2 2.49587 0.93654   2
  -1  -6   2 3.08727 0.89356   4
  -1  -6   2 5.04985 1.26055   6
  -1  -6   2 3.61504 1.00011   9
  -1  -6   2 5.10803 1.28251   7
   0   6  -2 16.5205 1.31691   8
   0   6  -2 17.2816 2.10575   6
   0   6  -2 18.3315 1.17824   1
   0   6  -2 17.4651 1.85248   3
   0  -6   2 18.5520 1.30858   5
   0  -6   2 17.5873 2.13024   6
   0  -6   2 16.5389 2.05592   7
   0  -6   2 15.0060 1.73079   4
   0  -6   2 15.2555 1.91624   9
   0  -6   2 15.9503 2.13277   2
   0  -6   2 15.8061 1.08843   1
  -1   6  -2 3.11152 0.81098   3
  -1   6  -2 2.86927 0.94265   6
  -1   6  -2 4.09478 0.83793   1
  -1   6  -2 2.71286 0.72976   8
  -1   6  -2 4.27284 1.08459   9
   1  -6   2 3.22759 0.80082   8
   1  -6   2 4.06048 0.81770   1
   1  -6   2 1.97476 0.66788   5
   1  -6   2 3.84585 0.93397   3
   1  -6   2 2.28111 0.88885   2
   1  -6   2 4.13221 1.06285   9
   1  -6   2 2.80213 0.79805   4
   1  -6   2 2.83367 0.87230   7
   1  -6   2 2.16542 0.77677   6
  -2   6  -2 14.8808 1.83778   9
  -2   6  -2 13.8101 1.73769   6
  -2   6  -2 14.9025 1.77704   2
  -2   6  -2 16.9437 1.87244   7
  -2   6  -2 16.0670 1.76534   3
   2  -6   2 15.0790 1.70944   4
   2  -6   2 13.6447 1.78068   9
   2  -6   2 16.8050 1.76070   8
   2  -6   2 18.3323 1.88565   3
   2  -6   2 19.1471 1.92352   5
   2  -6   2 14.1826 1.75541   7
   2  -6   2 15.0987 1.68474   1
   2  -6   2 15.5180 1.84762   2
   2  -6   2 17.4253 1.86786   6
  -3   6  -2 1.33836 0.72384   9
  -3   6  -2 1.56104 0.69704   4
  -3   6  -2 2.00854 0.72426   6
  -3   6  -2 1.29864 0.63503   7
  -3   6  -2 1.71470 0.66266   2
  -3   6  -2 2.40351 0.81210   5
   3  -6   2 1.26290 0.56320   4
   3  -6   2 2.80823 0.85090   7
   3  -6   2 2.39421 0.76389   6
   3  -6   2 3.21240 0.89643   5
   3  -6   2 1.67476 0.67576   3
   3  -6   2 1.67782 0.68391   2
   3  -6   2 2.74923 0.78628   8
   3  -6   2 2.07417 0.81485   1
  -4   6  -2 0.03120 0.33618   4
  -4   6  -2 0.79982 0.49044   2
  -4   6  -2 0.64880 0.62143   9
  -4   6  -2 0.81772 0.59572   7
  -4   6  -2 0.20359 0.46551   5
  -4   6  -2 -1.2310 0.38395   6
   4  -6   2 -0.1713 0.50902   3
   4  -6   2 -0.3126 0.41669   1
   4  -6   2 -0.7032 0.38835   5
   4  -6   2 -0.5760 0.37096   6
   4  -6   2 0.36305 0.60227   8
   4  -6   2 0.45153 0.49983   4
  -5   6  -2 1.60402 0.92070   5
  -5   6  -2 6.53676 1.20226   7
  -5   6  -2 2.91722 0.91853   4
  -5   6  -2 3.91151 1.18244   9
   5  -6   2 4.03182 1.05103   3
   5  -6   2 3.69837 1.22285   1
   5  -6   2 4.19522 1.26371   5
   5  -6   2 3.07649 1.13117   8
  -6   6  -2 2.37613 0.86900   4
  -6   6  -2 6.99955 1.55441   9
  -6   6  -2 5.53220 1.21116   7
  -6   6  -2 4.47289 1.40999   5
   6  -6   2 6.13730 1.57975   1
   6  -6   2 3.22201 1.23340   8
   6  -6   2 2.02712 1.12632   5
   6  -6   2 5.08766 1.19450   3
  -7   6  -2 34.3820 2.62802   4
  -7   6  -2 32.9002 2.58557   7
  -7   6  -2 27.7032 3.26270   5
   7  -6   2 28.8669 3.52822   8
   7  -6   2 30.2712 3.34315   5
   7  -6   2 29.9330 3.58574   1
  -8   6  -2 2.06312 1.10740   5
  -8   6  -2 1.58817 1.15804   4
   8  -6   2 3.42926 1.55251   1
   8  -6   2 3.45316 1.40733   5
   8  -6   2 2.40824 1.57179   8
  -9   6  -2 2.46735 1.34849   5
  -9   6  -2 0.63838 0.92397   4
   9  -6   2 -0.8769 1.00044   1
   9  -6   2 1.08002 1.55462   8
   7   5  -2 9.52895 2.12135   3
  -7  -5   2 9.35860 2.61327   7
  -7  -5   2 9.33960 1.98644   4
   6   5  -2 2.13943 1.19286   3
   6   5  -2 1.14056 1.08919   6
   6   5  -2 1.86101 1.17098   8
  -6  -5   2 4.38430 1.61753   2
  -6  -5   2 1.90597 1.10215   4
  -6  -5   2 3.66305 1.78447   7
   5   5  -2 1.29258 0.93996   6
   5   5  -2 -0.3357 0.62021   8
   5   5  -2 -1.1094 0.57696   3
  -5  -5   2 -0.0301 0.68967   2
  -5  -5   2 -0.1888 0.63644   4
  -5  -5   2 1.22689 0.85602   9
  -5  -5   2 0.08535 0.92313   7
   4   5  -2 0.31458 0.53075   8
   4   5  -2 -0.6982 0.53065   3
   4   5  -2 0.55602 0.85022   6
  -4  -5   2 0.01287 0.63780   9
  -4  -5   2 -0.2625 0.76349   7
  -4  -5   2 -0.2633 0.51380   4
  -4  -5   2 1.97005 1.07489   2
   3   5  -2 7.00847 1.14343   8
   3   5  -2 7.45905 1.44436   6
   3   5  -2 8.34562 1.39814   3
  -3  -5   2 7.59754 1.45542   9
  -3  -5   2 5.87667 1.47817   2
  -3  -5   2 7.52808 1.54392   7
  -3  -5   2 9.60133 1.48699   4
   2   5  -2 7.53173 0.99175   8
   2   5  -2 9.66494 1.58148   6
   2   5  -2 8.64423 1.33874   3
  -2  -5   2 8.79608 1.56066   7
  -2  -5   2 9.09891 1.33655   4
  -2  -5   2 9.65062 1.51423   9
  -2  -5   2 7.23319 1.41926   6
  -2  -5   2 11.2795 1.76207   2
   1   5  -2 311.513 8.72715   3
   1   5  -2 339.587 8.10499   8
   1   5  -2 338.271 7.01746   1
   1   5  -2 331.775 9.33725   6
  -1  -5   2 345.097 9.29535   9
  -1  -5   2 343.752 9.56387   7
  -1  -5   2 328.560 8.69873   4
  -1  -5   2 324.923 9.50726   2
  -1  -5   2 335.402 9.38859   6
  -1  -5   2 339.309 7.79888   5
   0   5  -2 17.1209 1.38774   3
   0   5  -2 19.3638 1.11253   1
   0   5  -2 20.3256 1.28811   8
   0   5  -2 16.6167 1.84819   6
   0  -5   2 17.4142 1.92286   9
   0  -5   2 19.4101 1.08183   1
   0  -5   2 19.5565 2.08829   7
   0  -5   2 21.2698 2.16132   2
   0  -5   2 18.5985 1.42676   4
   0  -5   2 21.5053 1.29785   5
   0  -5   2 19.5568 2.00203   6
  -1   5  -2 0.18749 0.43129   6
  -1   5  -2 1.18445 0.58196   9
  -1   5  -2 0.20004 0.32199   3
  -1   5  -2 0.85904 0.39662   8
   1  -5   2 0.52051 0.38230   8
   1  -5   2 -0.0991 0.38106   7
   1  -5   2 0.26690 0.40891   4
   1  -5   2 1.37394 0.59376   6
   1  -5   2 0.84208 0.45795   1
   1  -5   2 0.85960 0.50124   9
   1  -5   2 0.11992 0.37504   5
   1  -5   2 0.14571 0.34666   3
   1  -5   2 0.58244 0.52197   2
  -2   5  -2 62.4851 2.82051   2
  -2   5  -2 60.3806 2.80774   7
  -2   5  -2 64.3755 2.75936   6
  -2   5  -2 65.5756 3.13867   9
   2  -5   2 60.4879 2.70477   8
   2  -5   2 62.4513 2.73532   6
   2  -5   2 65.0658 2.86458   1
   2  -5   2 68.5165 2.93837   2
   2  -5   2 64.1815 2.83596   5
   2  -5   2 65.5841 2.85819   4
   2  -5   2 64.4568 3.10531   9
   2  -5   2 60.2818 2.84536   7
   2  -5   2 62.4424 2.67578   3
  -3   5  -2 3.24589 0.71824   2
  -3   5  -2 3.98703 0.84298   7
  -3   5  -2 3.81216 0.86432   4
  -3   5  -2 3.64611 0.92711   9
  -3   5  -2 4.63470 0.81762   6
   3  -5   2 4.57472 0.90423   4
   3  -5   2 3.43568 0.73751   6
   3  -5   2 1.24451 0.68248   5
   3  -5   2 5.82325 1.00961   7
   3  -5   2 2.60843 0.78622   1
   3  -5   2 4.57106 0.86104   2
   3  -5   2 3.02401 0.74591   3
   3  -5   2 3.67615 0.93662   8
  -4   5  -2 3.31645 0.61769   2
  -4   5  -2 3.25473 0.89347   9
  -4   5  -2 3.92207 0.84695   7
  -4   5  -2 1.36474 0.65369   5
  -4   5  -2 1.90737 0.53723   6
  -4   5  -2 2.34673 0.77067   4
   4  -5   2 2.69063 0.97540   5
   4  -5   2 1.99298 0.74448   8
   4  -5   2 3.35241 0.85312   3
   4  -5   2 2.00038 0.51805   6
   4  -5   2 1.68401 0.82037   1
   4  -5   2 0.60943 0.59260   4
  -5   5  -2 15.5254 1.64842   7
  -5   5  -2 17.6508 2.10792   9
  -5   5  -2 15.5349 2.03949   5
  -5   5  -2 13.6386 1.73947   4
   5  -5   2 13.7978 1.92604   5
   5  -5   2 16.8760 2.19794   1
   5  -5   2 18.5213 2.33651   8
   5  -5   2 14.7475 1.68491   3
  -6   5  -2 1.91127 0.85402   9
  -6   5  -2 2.16434 0.93593   4
  -6   5  -2 2.09032 0.79726   5
  -6   5  -2 2.53763 0.94708   7
   6  -5   2 2.18297 0.87544   3
   6  -5   2 1.91144 1.12201   8
   6  -5   2 0.88713 0.88010   1
   6  -5   2 3.38400 1.16587   5
  -7   5  -2 -1.7046 0.73020   7
  -7   5  -2 0.86046 0.73568   4
  -7   5  -2 -0.8159 0.69856   5
   7  -5   2 -0.7381 0.84809   8
   7  -5   2 -0.2260 0.86536   1
   7  -5   2 0.41816 0.82461   5
  -8   5  -2 19.2413 3.76579   7
  -8   5  -2 20.9333 2.82211   5
  -8   5  -2 25.4177 2.88747   4
   8  -5   2 15.7862 2.79485   8
   8  -5   2 24.9806 3.49736   1
  -9   5  -2 2.88324 1.64476   5
  -9   5  -2 2.66052 1.23877   4
   9  -5   2 5.58125 1.95586   8
   9  -5   2 3.06310 1.75537   1
   7   4  -2 2.43482 1.31578   3
   7   4  -2 0.30019 1.17454   8
  -7  -4   2 1.77543 1.13168   4
  -7  -4   2 -0.5526 1.09142   7
   6   4  -2 0.97292 0.88278   3
   6   4  -2 1.12033 0.94088   8
   6   4  -2 1.09330 0.91115   6
  -6  -4   2 0.48479 0.77271   4
  -6  -4   2 2.18579 1.18727   7
   5   4  -2 18.6004 2.13578   8
   5   4  -2 21.2056 2.36562   6
   5   4  -2 16.7153 2.13132   3
  -5  -4   2 15.6257 2.11074   4
  -5  -4   2 20.9479 2.66334   2
  -5  -4   2 16.5389 2.43583   7
  -5  -4   2 19.4755 2.45439   9
   4   4  -2 18.7577 2.17342   6
   4   4  -2 19.3440 1.86433   8
   4   4  -2 20.3949 2.14560   3
  -4  -4   2 22.1872 2.50439   2
  -4  -4   2 21.6130 2.32899   9
  -4  -4   2 17.0891 1.97356   4
  -4  -4   2 21.9953 2.60318   7
   3   4  -2 130.749 4.99333   6
   3   4  -2 131.687 4.74223   3
   3   4  -2 143.030 4.35778   8
  -3  -4   2 136.525 5.32231   7
  -3  -4   2 126.267 5.16432   2
  -3  -4   2 136.955 5.04575   9
  -3  -4   2 126.999 3.55138   5
  -3  -4   2 141.689 4.73187   4
   2   4  -2 9.73052 1.25406   3
   2   4  -2 7.60265 1.30453   6
   2   4  -2 9.16321 0.99460   8
  -2  -4   2 9.51715 1.39372   6
  -2  -4   2 7.49126 1.28672   7
  -2  -4   2 8.85416 0.70470   5
  -2  -4   2 10.7623 1.45188   9
  -2  -4   2 10.0056 1.58543   2
  -2  -4   2 7.74437 1.12677   4
   1   4  -2 1083.25 21.3851   1
   1   4  -2 1065.99 22.3539   8
   1   4  -2 1105.45 23.7052   6
   1   4  -2 1084.85 23.1593   3
  -1  -4   2 1092.88 23.5817   9
  -1  -4   2 1069.67 23.7751   7
  -1  -4   2 1088.97 23.6926   6
  -1  -4   2 1097.20 23.0858   4
  -1  -4   2 1086.15 23.8874   2
  -1  -4   2 1091.89 22.2159   5
   0   4  -2 416.039 9.40576   8
   0   4  -2 432.069 10.1965   9
   0   4  -2 423.044 10.2963   6
   0   4  -2 420.373 9.90777   3
   0   4  -2 428.819 9.20299   1
   0  -4   2 426.209 9.52681   5
   0  -4   2 407.191 9.90607   4
   0  -4   2 426.031 9.14641   1
   0  -4   2 409.346 10.4076   2
   0  -4   2 422.989 10.3124   6
   0  -4   2 412.057 10.3411   9
   0  -4   2 423.761 9.94683   3
   0  -4   2 417.010 10.4080   7
  -1   4  -2 22.4748 1.46680   6
  -1   4  -2 21.9012 1.59000   9
  -1   4  -2 21.2931 1.55824   9
  -1   4  -2 23.5831 1.37857   3
  -1   4  -2 22.5011 1.55356   2
   1  -4   2 24.8183 1.44417   5
   1  -4   2 23.4260 1.57900   2
   1  -4   2 20.9466 1.40931   6
   1  -4   2 24.6314 1.66962   9
   1  -4   2 21.8166 1.43068   4
   1  -4   2 20.4219 1.45877   7
   1  -4   2 23.1062 1.30808   8
   1  -4   2 22.3886 1.32605   1
   1  -4   2 19.3893 1.28017   3
  -2   4  -2 12.3159 1.02223   6
  -2   4  -2 15.3338 1.63297   9
  -2   4  -2 12.0782 1.29882   7
  -2   4  -2 13.6558 1.37477   4
  -2   4  -2 14.0109 1.35270   2
   2  -4   2 14.2538 1.45452   4
   2  -4   2 12.2958 1.30731   8
   2  -4   2 14.1939 1.05634   3
   2  -4   2 13.0066 1.06485   6
   2  -4   2 13.8360 1.43115   5
   2  -4   2 15.2851 1.61086   9
   2  -4   2 14.5468 1.20976   7
   2  -4   2 13.3297 1.46867   1
   2  -4   2 14.0057 1.13862   2
  -3   4  -2 176.711 5.77667   9
  -3   4  -2 185.094 4.75201   6
  -3   4  -2 188.156 5.53044   4
  -3   4  -2 191.610 5.33350   7
  -3   4  -2 192.295 4.92231   2
   3  -4   2 190.556 5.56538   4
   3  -4   2 186.639 4.76543   6
   3  -4   2 187.781 5.89500   1
   3  -4   2 182.091 5.61283   8
   3  -4   2 193.839 5.21013   3
   3  -4   2 196.754 5.88142   5
  -4   4  -2 18.4605 1.92951   9
  -4   4  -2 19.4869 1.51390   4
  -4   4  -2 19.8098 1.41367   7
  -4   4  -2 19.7849 1.02915   2
  -4   4  -2 14.7372 1.77894   5
  -4   4  -2 18.6920 0.89278   6
   4  -4   2 18.3076 2.08723   1
   4  -4   2 19.9271 0.91299   6
   4  -4   2 19.3093 2.00417   5
   4  -4   2 23.4479 1.85551   8
   4  -4   2 19.7159 1.39202   3
  -5   4  -2 15.0598 1.97237   5
  -5   4  -2 15.6316 1.91734   9
  -5   4  -2 13.1505 1.60729   4
  -5   4  -2 17.6590 1.74711   7
   5  -4   2 18.7406 2.25671   1
   5  -4   2 16.7584 2.12600   8
   5  -4   2 19.5772 2.18699   5
   5  -4   2 16.2820 1.66998   3
  -6   4  -2 3.44724 1.04262   7
  -6   4  -2 0.65740 0.70181   4
  -6   4  -2 0.82441 0.80106   5
  -6   4  -2 2.35313 0.91526   9
   6  -4   2 1.22533 0.95857   1
   6  -4   2 3.34557 1.16440   5
   6  -4   2 3.75917 1.20414   8
   6  -4   2 2.29286 0.84247   3
  -7   4  -2 9.59573 1.73778   7
  -7   4  -2 12.8859 1.91070   4
  -7   4  -2 8.47944 1.79742   5
   7  -4   2 7.81751 1.64902   5
   7  -4   2 15.9311 2.57611   8
   7  -4   2 10.1276 2.04717   1
   7  -4   2 12.6751 1.79569   3
  -8   4  -2 9.20870 1.90435   4
  -8   4  -2 7.91799 1.80474   5
  -8   4  -2 7.69693 1.77842   7
   8  -4   2 11.6143 2.35255   1
   8  -4   2 9.91596 2.48093   8
  -9   4  -2 -1.6541 1.18759   4
  -9   4  -2 1.77917 1.32009   5
   9  -4   2 0.43013 1.33831   1
   9  -4   2 -1.3707 1.33248   8
   8   3  -2 -0.5396 1.03089   3
   8   3  -2 -0.9184 1.27793   8
  -8  -3   2 2.20823 1.46506   7
  -8  -3   2 -0.0227 1.02151   4
   7   3  -2 -0.3903 0.85132   8
   7   3  -2 0.35750 0.94024   3
  -7  -3   2 -0.0519 0.67652   7
  -7  -3   2 1.03544 0.91701   4
   6   3  -2 1.71961 0.90600   8
   6   3  -2 3.37400 1.06397   6
   6   3  -2 3.39792 1.21174   3
  -6  -3   2 2.84881 1.10667   4
  -6  -3   2 2.80964 1.28191   7
   5   3  -2 2.76454 0.91178   8
   5   3  -2 2.15483 0.89755   6
   5   3  -2 1.05194 0.65401   3
  -5  -3   2 4.13175 1.20999   2
  -5  -3   2 4.20834 1.16506   7
  -5  -3   2 2.03413 0.88831   9
  -5  -3   2 1.78168 0.77443   4
   4   3  -2 0.64239 0.60465   3
   4   3  -2 1.34187 0.62430   8
   4   3  -2 2.15407 0.77681   6
  -4  -3   2 1.32287 0.54656   4
  -4  -3   2 0.36051 0.56749   9
  -4  -3   2 1.03578 0.41225   5
  -4  -3   2 2.53964 0.83038   2
  -4  -3   2 1.70800 0.81087   7
   3   3  -2 26.8566 1.73798   3
   3   3  -2 25.7779 0.96303   1
   3   3  -2 29.3636 1.60926   8
   3   3  -2 24.4065 1.78428   6
  -3  -3   2 24.9099 1.64398   4
  -3  -3   2 27.0334 1.95984   2
  -3  -3   2 25.9382 1.83895   9
  -3  -3   2 27.6082 1.97365   7
  -3  -3   2 25.1984 1.20075   5
   2   3  -2 37.7096 1.92683   3
   2   3  -2 38.2319 1.65436   8
   2   3  -2 40.7351 2.13483   6
  -2  -3   2 40.3726 1.45649   5
  -2  -3   2 40.4046 2.16752   6
  -2  -3   2 40.8325 2.13504   9
  -2  -3   2 40.4259 2.24487   7
  -2  -3   2 37.4199 2.18029   2
  -2  -3   2 40.7955 1.94584   4
   1   3  -2 392.536 8.50730   8
   1   3  -2 390.249 9.44341   6
   1   3  -2 373.553 9.02169   3
   1   3  -2 399.938 9.20029   9
  -1  -3   2 394.472 9.48461   6
  -1  -3   2 400.832 9.11865   4
  -1  -3   2 390.749 8.48366   5
  -1  -3   2 391.447 9.43596   9
  -1  -3   2 387.464 9.56324   7
  -1  -3   2 385.616 9.58998   2
   0   3  -2 853.759 17.5301   8
   0   3  -2 849.963 18.2740   6
   0   3  -2 879.594 18.3968   9
   0   3  -2 849.267 17.9339   3
   0  -3   2 849.060 18.4635   2
   0  -3   2 855.817 18.1240   4
   0  -3   2 848.603 18.2838   6
   0  -3   2 864.624 18.4994   7
   0  -3   2 853.784 17.7858   5
   0  -3   2 858.395 17.4321   1
   0  -3   2 883.544 17.5729   8
   0  -3   2 866.305 18.5239   9
  -1   3  -2 173.843 5.04275   9
  -1   3  -2 176.620 4.76838   2
  -1   3  -2 176.211 4.59294   6
  -1   3  -2 181.620 5.11706   9
   1  -3   2 171.220 4.56908   6
   1  -3   2 180.023 5.09784   9
   1  -3   2 165.950 4.79795   7
   1  -3   2 182.281 4.80878   4
   1  -3   2 183.537 4.67145   1
   1  -3   2 169.767 4.44453   8
   1  -3   2 181.047 4.47088   3
   1  -3   2 175.237 4.73943   5
   1  -3   2 181.892 4.81274   2
  -2   3  -2 339.945 7.64143   6
  -2   3  -2 349.561 8.69846   9
  -2   3  -2 341.630 8.29670   4
  -2   3  -2 348.875 8.19816   7
  -2   3  -2 350.885 7.90373   2
  -2   3  -2 340.332 8.74662   9
   2  -3   2 350.235 8.73374   9
   2  -3   2 342.680 8.31474   4
   2  -3   2 344.903 8.51157   1
   2  -3   2 340.858 8.47116   5
   2  -3   2 364.638 8.33820   7
   2  -3   2 356.313 7.68451   6
   2  -3   2 348.816 8.24823   8
   2  -3   2 342.965 7.82461   3
   2  -3   2 352.481 8.79871   9
  -3   3  -2 -0.2930 0.32036   9
  -3   3  -2 -0.1912 0.14311   6
  -3   3  -2 -0.2419 0.23135   7
  -3   3  -2 -0.4258 0.17729   4
  -3   3  -2 -0.0234 0.17324   2
   3  -3   2 -0.0444 0.26969   4
   3  -3   2 -0.2100 0.31641   1
   3  -3   2 -0.1240 0.19161   8
   3  -3   2 0.00217 0.24816   3
   3  -3   2 0.33445 0.14310   6
   3  -3   2 -0.1163 0.26927   5
  -4   3  -2 35.7258 1.88127   7
  -4   3  -2 38.0943 2.24590   9
  -4   3  -2 35.1772 1.33931   2
  -4   3  -2 32.8815 2.11793   5
  -4   3  -2 35.8796 1.97406   4
   4  -3   2 31.4766 2.17035   1
   4  -3   2 32.9681 2.13907   8
   4  -3   2 33.7819 1.73133   3
   4  -3   2 32.2714 2.09646   5
  -5   3  -2 18.8876 1.82030   7
  -5   3  -2 15.9814 1.70183   4
  -5   3  -2 14.9086 1.92420   5
  -5   3  -2 14.2597 1.78556   9
   5  -3   2 16.4141 2.07144   8
   5  -3   2 20.6169 2.30919   1
   5  -3   2 13.3801 1.49128   3
   5  -3   2 16.9695 1.92261   5
  -6   3  -2 24.4782 2.01576   7
  -6   3  -2 21.6880 2.43281   9
  -6   3  -2 20.1276 2.35148   5
  -6   3  -2 17.6838 1.98459   4
   6  -3   2 19.9498 2.44101   8
   6  -3   2 23.1502 1.78068   3
   6  -3   2 20.5166 2.34909   5
   6  -3   2 20.4593 2.55452   1
  -7   3  -2 -0.6356 0.68940   4
  -7   3  -2 -0.1677 0.85296   5
  -7   3  -2 -1.7868 0.55426   7
   7  -3   2 0.75487 1.08820   1
   7  -3   2 0.11515 0.69394   8
   7  -3   2 0.03504 0.64314   3
   7  -3   2 2.09542 0.86816   5
  -8   3  -2 7.08113 1.84024   4
  -8   3  -2 7.17603 1.71064   5
  -8   3  -2 6.88312 1.70514   7
   8  -3   2 4.87047 1.68155   8
   8  -3   2 3.46823 1.57804   1
  -9   3  -2 0.87931 1.09105   4
  -9   3  -2 -1.3485 0.99556   5
  -9   3  -2 -0.0872 1.13335   7
   9  -3   2 0.91632 1.44947   8
   9  -3   2 -1.2829 1.18685   1
   8   2  -2 0.95639 1.00457   8
   8   2  -2 -0.9363 0.79963   3
  -8  -2   2 0.97719 0.96187   7
  -8  -2   2 1.99852 1.16801   4
   7   2  -2 0.36680 0.92596   8
   7   2  -2 -0.1873 0.92981   3
  -7  -2   2 -0.1992 0.81543   7
  -7  -2   2 0.56085 0.66161   4
   6   2  -2 6.35900 1.18595   6
   6   2  -2 6.55026 1.49564   8
   6   2  -2 6.48426 1.36897   3
  -6  -2   2 7.97860 1.67279   7
  -6  -2   2 7.64035 1.52819   9
  -6  -2   2 7.07346 1.43448   4
   5   2  -2 18.9978 2.03964   8
   5   2  -2 15.8702 1.82556   3
   5   2  -2 14.5683 1.65438   6
  -5  -2   2 19.6955 2.24887   9
  -5  -2   2 17.0023 1.92476   2
  -5  -2   2 16.1883 1.23808   5
  -5  -2   2 17.2713 2.13441   7
  -5  -2   2 17.1707 2.00159   4
   4   2  -2 74.4095 3.04347   6
   4   2  -2 67.7031 2.48420   1
   4   2  -2 71.3808 3.09145   3
   4   2  -2 72.0108 3.02051   8
  -4  -2   2 73.6714 2.55933   5
  -4  -2   2 73.3185 3.32082   9
  -4  -2   2 64.0093 3.15077   7
  -4  -2   2 70.8465 3.15938   2
  -4  -2   2 69.9301 2.99308   4
   3   2  -2 13.5699 0.80591   1
   3   2  -2 12.9202 1.03557   8
   3   2  -2 13.0677 1.36179   3
   3   2  -2 13.3370 1.36022   6
  -3  -2   2 12.6958 1.28199   4
  -3  -2   2 14.2266 1.48316   2
  -3  -2   2 13.3930 1.43677   9
  -3  -2   2 10.9685 0.79637   5
  -3  -2   2 12.3723 1.42416   7
   2   2  -2 84.1065 2.54108   8
   2   2  -2 84.4538 2.03063   1
   2   2  -2 88.9166 3.01572   6
   2   2  -2 86.1493 2.85458   3
   2   2  -2 88.2785 2.95294   9
  -2  -2   2 81.5139 2.76405   4
  -2  -2   2 84.1160 3.06595   7
  -2  -2   2 84.1869 2.36374   5
  -2  -2   2 86.6238 3.02601   9
  -2  -2   2 83.2591 3.06041   2
   1   2  -2 85.5811 2.66388   9
   1   2  -2 80.7689 2.67384   6
   1   2  -2 80.4097 2.47770   3
   1   2  -2 82.4172 2.13712   8
  -1  -2   2 77.3723 2.73272   2
  -1  -2   2 80.5607 2.71563   9
  -1  -2   2 79.6641 2.19298   5
  -1  -2   2 88.2001 2.59827   4
  -1  -2   2 81.2145 2.77804   7
   0   2  -2 434.468 9.64946   6
   0   2  -2 445.998 9.39572   3
   0   2  -2 455.217 9.14005   8
   0   2  -2 434.703 9.80943   2
   0   2  -2 453.688 9.92871   9
   0  -2   2 450.605 9.98859   9
   0  -2   2 429.632 9.67202   4
   0  -2   2 448.731 9.21423   1
   0  -2   2 448.448 9.51178   5
   0  -2   2 442.428 9.84429   2
   0  -2   2 456.193 9.71792   6
   0  -2   2 453.062 9.12097   8
   0  -2   2 447.449 9.90571   7
  -1   2  -2 8961.17 188.520   2
  -1   2  -2 9573.50 189.740   7
  -1   2  -2 9907.85 190.695   9
  -1   2  -2 9288.92 188.037   6
  -1   2  -2 9806.66 189.168   9
   1  -2   2 9999.99 187.110   9
   1  -2   2 9848.59 190.611   4
   1  -2   2 9478.65 186.786   5
   1  -2   2 9323.53 187.567   1
   1  -2   2 9188.39 187.873   2
   1  -2   2 9606.98 191.602   9
   1  -2   2 9491.96 188.105   6
   1  -2   2 8904.20 188.616   8
   1  -2   2 9623.10 187.188   3
   1  -2   2 9641.02 188.612   7
  -2   2  -2 13.5322 1.06943   9
  -2   2  -2 12.1052 0.44166   6
  -2   2  -2 11.3327 0.82424   7
  -2   2  -2 12.1137 0.88879   4
  -2   2  -2 12.6928 0.69409   2
   2  -2   2 11.7935 0.88139   4
   2  -2   2 11.3307 1.15837   1
   2  -2   2 11.5711 0.88288   8
   2  -2   2 11.3441 0.66709   3
   2  -2   2 13.4697 1.01002   5
  -3   2  -2 18.5364 0.86640   2
  -3   2  -2 17.2779 1.20961   4
  -3   2  -2 17.2944 1.33036   9
  -3   2  -2 17.5850 1.15461   7
   3  -2   2 15.3843 1.55354   1
   3  -2   2 16.6852 1.26533   5
   3  -2   2 19.4522 1.05853   3
   3  -2   2 15.6175 1.19976   8
  -4   2  -2 5.63754 1.03116   5
  -4   2  -2 9.82305 1.20997   4
  -4   2  -2 9.82200 0.70785   2
  -4   2  -2 11.9670 1.30423   7
  -4   2  -2 9.48861 1.31462   9
   4  -2   2 9.49857 1.28050   5
   4  -2   2 10.4571 1.37279   8
   4  -2   2 8.70865 1.03590   3
   4  -2   2 9.31690 1.36201   1
  -5   2  -2 28.7738 1.97516   7
  -5   2  -2 30.2381 2.07924   5
  -5   2  -2 27.3016 2.04147   9
  -5   2  -2 28.2284 1.92594   4
  -5   2  -2 33.3957 1.72764   2
   5  -2   2 25.4738 1.91464   5
   5  -2   2 27.2940 2.15394   1
   5  -2   2 26.8376 2.13598   8
   5  -2   2 28.7941 1.75425   3
  -6   2  -2 8.23563 1.49514   7
  -6   2  -2 8.95562 1.48134   4
  -6   2  -2 7.89661 1.59074   9
  -6   2  -2 8.70661 1.50681   5
   6  -2   2 7.35577 1.38184   5
   6  -2   2 10.4283 1.82536   1
   6  -2   2 7.04755 1.57028   8
   6  -2   2 10.4280 1.47142   3
  -7   2  -2 0.30067 0.79899   4
  -7   2  -2 0.34113 0.83028   7
  -7   2  -2 2.59960 1.08348   5
   7  -2   2 2.02690 1.09339   1
   7  -2   2 1.17795 1.02023   8
   7  -2   2 0.34609 0.79916   3
  -8   2  -2 6.09794 1.61060   7
  -8   2  -2 2.43701 1.10547   5
  -8   2  -2 2.31770 1.33574   4
   8  -2   2 3.48569 1.16752   3
   8  -2   2 5.78607 1.96248   8
   8  -2   2 3.69547 1.41098   1
  -9   2  -2 -0.0691 1.36423   4
  -9   2  -2 1.46731 1.16172   7
   9  -2   2 2.12886 1.81122   8
   8   1  -2 0.27965 0.78607   3
   8   1  -2 0.54601 1.16190   8
  -8  -1   2 0.95811 0.84358   4
  -8  -1   2 0.50291 0.98649   7
   7   1  -2 3.78025 1.29624   8
   7   1  -2 3.90867 1.15273   3
  -7  -1   2 2.77335 1.17645   7
  -7  -1   2 8.68135 1.71819   4
   6   1  -2 0.97865 0.81667   3
   6   1  -2 0.85869 0.89530   8
   6   1  -2 0.93962 0.73037   6
  -6  -1   2 1.29201 0.94657   7
  -6  -1   2 1.85539 0.73134   5
  -6  -1   2 0.13093 0.69498   4
  -6  -1   2 1.92975 0.99626   9
   5   1  -2 40.1603 2.49920   8
   5   1  -2 38.9720 2.19672   1
   5   1  -2 40.6028 2.09009   6
   5   1  -2 36.1917 2.31529   3
  -5  -1   2 39.9195 2.59089   9
  -5  -1   2 46.8144 2.60403   7
  -5  -1   2 42.8443 2.43154   4
  -5  -1   2 37.1142 2.13042   2
  -5  -1   2 40.6592 2.06210   5
   4   1  -2 46.4839 2.32123   3
   4   1  -2 45.6781 2.09444   1
   4   1  -2 46.4280 2.34220   8
   4   1  -2 45.7999 2.09434   6
  -4  -1   2 50.9081 2.58337   9
  -4  -1   2 45.5110 2.22732   4
  -4  -1   2 47.1871 2.01616   5
  -4  -1   2 51.0344 2.47753   7
  -4  -1   2 45.4410 2.16283   2
   3   1  -2 862.931 17.9655   6
   3   1  -2 829.611 18.0816   3
   3   1  -2 857.553 17.7081   1
   3   1  -2 843.019 18.0414   8
  -3  -1   2 856.681 18.0603   4
  -3  -1   2 855.820 18.0558   2
  -3  -1   2 849.235 18.2555   7
  -3  -1   2 839.588 17.6420   5
  -3  -1   2 841.085 18.3874   9
   2   1  -2 5.25743 0.71220   9
   2   1  -2 6.01397 0.69103   3
   2   1  -2 4.42675 0.56671   8
   2   1  -2 6.21463 0.56695   1
   2   1  -2 5.29146 0.68933   6
  -2  -1   2 4.66954 0.68995   9
  -2  -1   2 4.76891 0.66433   2
  -2  -1   2 5.31715 0.72149   7
  -2  -1   2 5.55270 0.59468   5
  -2  -1   2 5.62612 0.68336   4
   1   1  -2 338.737 7.46501   2
   1   1  -2 346.387 7.43151   6
   1   1  -2 340.991 7.01555   8
   1   1  -2 339.299 7.27125   3
  -1  -1   2 341.172 7.15041   5
  -1  -1   2 335.863 7.47375   2
  -1  -1   2 333.333 7.50779   7
  -1  -1   2 331.486 7.52780   9
  -1  -1   2 340.668 6.84636   1
  -1  -1   2 344.662 7.36997   4
   0   1  -2 2110.10 42.0115   2
   0   1  -2 2089.05 41.8635   3
   0   1  -2 2100.29 41.8397   6
   0  -1   2 2160.59 42.2412   9
   0  -1   2 2212.84 42.0807   2
   0  -1   2 2154.75 41.9579   5
   0  -1   2 2093.94 41.7307   1
   0  -1   2 2153.55 42.1065   7
   0  -1   2 2134.93 42.0356   4
  -1   1  -2 1526.97 30.1245   4
  -1   1  -2 1521.54 30.3986   9
  -1   1  -2 1516.30 30.0535   7
  -1   1  -2 1483.75 29.8354   2
  -1   1  -2 1539.67 30.3620   9
  -1   1  -2 1468.10 29.8344   6
   1  -1   2 1575.98 30.4152   9
   1  -1   2 1512.16 30.2337   5
   1  -1   2 1488.71 30.3676   9
   1  -1   2 1507.60 30.1810   1
   1  -1   2 1530.13 30.1375   4
   1  -1   2 1499.74 30.4003   3
   1  -1   2 1480.10 29.9173   8
  -2   1  -2 266.098 5.85508   2
  -2   1  -2 271.016 6.26708   4
  -2   1  -2 273.163 6.51536   9
  -2   1  -2 261.149 6.20296   7
   2  -1   2 271.194 6.34582   8
   2  -1   2 259.364 6.55834   9
   2  -1   2 276.236 6.56785   1
   2  -1   2 262.139 6.41583   5
   2  -1   2 261.238 5.85385   3
  -3   1  -2 66.9853 2.49558   7
  -3   1  -2 71.0979 2.13958   2
  -3   1  -2 66.8982 2.58406   5
  -3   1  -2 63.9645 2.59575   9
  -3   1  -2 68.6881 2.48169   4
   3  -1   2 62.6134 2.51649   5
   3  -1   2 66.3556 2.24846   3
   3  -1   2 69.3822 1.63667   6
   3  -1   2 68.6748 2.75442   1
   3  -1   2 70.3771 2.67468   8
  -4   1  -2 116.780 3.38836   2
  -4   1  -2 111.716 3.79012   4
  -4   1  -2 119.317 3.95499   7
  -4   1  -2 115.207 4.09053   9
  -4   1  -2 115.311 3.93289   5
   4  -1   2 111.955 4.18530   1
   4  -1   2 109.046 3.81562   5
   4  -1   2 112.488 2.71973   6
   4  -1   2 115.523 3.63610   3
   4  -1   2 108.432 4.05857   8
  -5   1  -2 1.26733 0.70640   9
  -5   1  -2 1.01772 0.62262   4
  -5   1  -2 1.38063 0.77293   7
  -5   1  -2 0.22772 0.52899   5
  -5   1  -2 0.50773 0.42244   2
   5  -1   2 1.68765 0.78799   8
   5  -1   2 1.14729 0.62215   5
   5  -1   2 1.21358 0.58649   3
   5  -1   2 0.11809 0.58261   1
  -6   1  -2 -0.8171 0.55984   4
  -6   1  -2 -0.6613 0.71662   9
  -6   1  -2 0.01527 0.58143   5
  -6   1  -2 0.75642 0.76889   7
   6  -1   2 -0.2749 0.44584   3
   6  -1   2 -0.4710 0.53572   1
   6  -1   2 -0.3622 0.64912   8
  -7   1  -2 6.80967 1.56446   4
  -7   1  -2 6.69720 1.49254   7
  -7   1  -2 3.80622 1.11346   5
   7  -1   2 5.83100 1.51582   1
   7  -1   2 6.06376 1.65656   8
   7  -1   2 8.16264 1.46668   3
  -8   1  -2 1.26002 1.37749   4
  -8   1  -2 4.11296 1.24947   7
   8  -1   2 2.43550 1.43736   8
   8  -1   2 1.33556 1.50164   1
   8  -1   2 1.59602 1.02212   3
  -9   1  -2 2.67537 1.72234   4
  -9   1  -2 0.95402 1.31621   7
   9  -1   2 -0.1945 1.34225   8
   9   0  -2 0.63134 1.10556   3
   9   0  -2 0.28433 1.41012   8
  -9   0   2 0.52345 1.08950   4
   8   0  -2 -0.4622 0.69987   8
   8   0  -2 0.29815 0.84366   3
  -8   0   2 0.43327 1.04333   7
  -8   0   2 0.19720 0.73651   4
   7   0  -2 2.92090 1.31958   8
   7   0  -2 2.84094 1.09432   3
  -7   0   2 3.39406 1.05959   5
  -7   0   2 2.58657 1.06906   4
  -7   0   2 1.42697 0.92841   7
   6   0  -2 56.0036 3.35622   8
   6   0  -2 58.0048 3.13960   3
   6   0  -2 67.2510 3.30920   1
  -6   0   2 51.4104 2.71192   5
  -6   0   2 62.4397 3.19677   7
  -6   0   2 54.1075 2.97101   4
  -6   0   2 55.0703 3.33859   9
   5   0  -2 3.02602 0.93546   8
   5   0  -2 3.20843 0.71170   6
   5   0  -2 3.45255 0.85761   1
   5   0  -2 4.12759 1.00071   3
  -5   0   2 3.68450 0.66336   2
  -5   0   2 3.51588 0.82176   5
  -5   0   2 2.65660 0.80880   7
  -5   0   2 2.59870 0.95218   9
  -5   0   2 1.89274 0.68128   4
   4   0  -2 284.724 7.37427   3
   4   0  -2 283.471 7.38154   1
   4   0  -2 274.897 7.54733   8
   4   0  -2 284.617 6.78117   6
  -4   0   2 291.265 7.18402   5
  -4   0   2 288.230 7.25606   7
  -4   0   2 281.785 6.66480   2
  -4   0   2 272.797 7.60997   9
  -4   0   2 281.171 7.27891   4
   3   0  -2 68.9292 2.22520   6
   3   0  -2 69.9014 2.52093   1
   3   0  -2 65.5592 2.44683   3
   3   0  -2 67.5557 2.58103   8
  -3   0   2 66.5762 2.36646   5
  -3   0   2 72.0595 2.70506   9
  -3   0   2 72.2510 2.41170   7
  -3   0   2 68.4581 2.43614   4
  -3   0   2 70.7388 2.11926   2
   2   0  -2 5943.38 123.449   6
   2   0  -2 6441.68 123.547   2
   2   0  -2 6255.45 123.968   1
   2   0  -2 5963.85 123.634   3
   2   0  -2 5916.44 123.097   9
   2   0  -2 6162.26 124.327   8
  -2   0   2 6248.98 123.626   4
  -2   0   2 6380.14 124.608   9
  -2   0   2 6376.85 121.564   5
  -2   0   2 6247.91 123.259   2
  -2   0   2 6258.32 124.248   7
   1   0  -2 18.3438 0.77864   3
   1   0  -2 18.7963 0.77238   1
   1   0  -2 20.4179 0.82996   9
   1   0  -2 22.6552 0.81322   6
   1   0  -2 20.1828 0.68614   2
  -1   0   2 18.8529 0.74287   4
  -1   0   2 18.3637 0.68939   7
  -1   0   2 18.8187 0.76993   5
  -1   0   2 18.4577 0.79655   9
  -1   0   2 20.0290 0.80733   1
   0   0  -2 0.64028 0.15635   2
   0   0  -2 0.35370 0.10632   7
   0   0  -2 0.68983 0.15126   9
   0   0  -2 0.84384 0.15591   3
   0   0  -2 0.63245 0.14566   6
   0   0   2 0.52872 0.13515   8
   0   0   2 0.60314 0.14797   9
   0   0   2 0.49371 0.11589   4
   0   0   2 0.51329 0.13141   5
   0   0   2 0.69839 0.17214   1
  -1   0  -2 136.954 3.28320   7
  -1   0  -2 128.532 3.08689   6
  -1   0  -2 132.338 3.19305   2
  -1   0  -2 132.054 3.12147   4
  -1   0  -2 134.076 3.25135   9
   1   0   2 131.030 3.29510   1
   1   0   2 132.490 3.25924   8
   1   0   2 134.018 3.13387   3
   1   0   2 133.426 3.29877   9
   1   0   2 134.285 3.21884   5
  -2   0  -2 90.3186 2.72400   9
  -2   0  -2 82.5144 2.64694   7
  -2   0  -2 86.2315 2.51345   4
  -2   0  -2 85.6900 2.36976   6
  -2   0  -2 87.3907 2.53139   2
   2   0   2 83.8375 2.69814   1
   2   0   2 88.0525 2.38125   6
   2   0   2 87.4234 2.51565   3
   2   0   2 84.6355 2.67591   8
   2   0   2 83.7218 2.72463   9
   2   0   2 86.4900 2.56136   5
  -3   0  -2 205.623 5.50423   7
  -3   0  -2 208.910 5.27099   5
  -3   0  -2 193.276 5.14058   2
  -3   0  -2 197.725 5.50059   9
  -3   0  -2 197.950 5.21601   4
   3   0   2 202.873 5.19516   3
   3   0   2 193.162 5.47934   8
   3   0   2 200.169 5.17881   5
   3   0   2 202.602 5.56468   1
   3   0   2 205.326 4.87228   6
  -4   0  -2 79.6401 3.07226   4
  -4   0  -2 84.8224 3.01916   5
  -4   0  -2 82.8148 3.00968   2
  -4   0  -2 74.8008 3.23127   9
  -4   0  -2 83.2535 3.32362   7
   4   0   2 79.1394 3.30037   1
   4   0   2 85.5932 2.99831   5
   4   0   2 83.3325 2.58850   6
   4   0   2 80.2204 3.01616   3
   4   0   2 81.2263 3.38258   8
  -5   0  -2 6.85287 1.21910   7
  -5   0  -2 10.2238 1.32427   2
  -5   0  -2 6.72903 1.34420   9
  -5   0  -2 7.10508 1.15552   4
  -5   0  -2 6.38358 1.09381   5
   5   0   2 7.45902 1.19924   3
   5   0   2 6.32343 1.32329   8
   5   0   2 7.25348 1.31369   1
  -6   0  -2 6.61193 1.17184   5
  -6   0  -2 7.17285 1.52055   7
  -6   0  -2 7.12554 1.51337   9
  -6   0  -2 5.33861 1.23932   4
   6   0   2 7.09343 1.29232   3
   6   0   2 5.33551 1.36838   8
   6   0   2 7.61323 1.52328   1
  -7   0  -2 2.80620 1.15692   7
  -7   0  -2 4.46396 1.43756   4
   7   0   2 2.04217 1.21067   1
   7   0   2 1.56677 1.19763   8
   7   0   2 2.88341 1.03583   3
  -8   0  -2 -0.1419 1.03080   7
  -8   0  -2 -0.9383 0.92855   4
   8   0   2 -0.4075 0.89914   3
   8   0   2 0.41361 0.94986   8
   9  -1  -2 1.44546 1.19897   3
   9  -1  -2 1.58835 1.53865   8
  -9   1   2 1.89027 1.42669   4
   8  -1  -2 0.16644 0.90276   3
   8  -1  -2 -0.8555 0.51497   8
  -8   1   2 0.52798 1.06147   4
  -8   1   2 0.62367 0.94947   7
  -8   1   2 0.33422 0.82316   5
   7  -1  -2 9.71347 1.98691   8
   7  -1  -2 8.94939 1.71265   1
   7  -1  -2 13.1287 1.95130   3
  -7   1   2 11.5493 1.67247   5
  -7   1   2 9.58842 1.79476   4
  -7   1   2 15.0531 2.02386   7
   6  -1  -2 49.5036 2.99358   1
   6  -1  -2 55.3537 3.33700   8
   6  -1  -2 54.1166 2.96231   3
  -6   1   2 46.1080 2.96653   9
  -6   1   2 59.9909 3.08932   4
  -6   1   2 48.1866 2.64982   7
  -6   1   2 52.8561 2.85429   5
   5  -1  -2 48.3534 2.82539   8
   5  -1  -2 53.4878 2.66503   3
   5  -1  -2 56.1201 2.07937   6
   5  -1  -2 52.7028 2.80366   1
  -5   1   2 55.1082 2.93636   9
  -5   1   2 56.9920 2.52464   7
  -5   1   2 55.4528 2.65126   5
  -5   1   2 54.7719 2.61433   4
   4  -1  -2 140.544 3.11794   2
   4  -1  -2 148.127 4.45787   3
   4  -1  -2 147.286 3.78468   6
   4  -1  -2 139.106 4.69129   8
   4  -1  -2 141.298 4.63537   1
  -4   1   2 137.509 4.29183   4
  -4   1   2 139.263 3.10875   2
  -4   1   2 143.799 4.41419   5
  -4   1   2 142.128 4.64580   9
  -4   1   2 141.447 4.07084   7
   3  -1  -2 22.8892 1.42276   1
   3  -1  -2 28.2387 1.56892   8
   3  -1  -2 26.4600 1.41633   3
   3  -1  -2 26.8831 1.14130   6
   3  -1  -2 24.4615 1.44852   9
  -3   1   2 24.2551 1.31253   4
  -3   1   2 23.9912 1.36966   5
  -3   1   2 27.2739 1.49157   9
  -3   1   2 26.6860 1.18181   7
   2  -1  -2 6.50956 0.80254   8
   2  -1  -2 6.45251 0.70057   9
   2  -1  -2 4.87250 0.68248   1
   2  -1  -2 5.77807 0.71059   3
   2  -1  -2 5.71162 0.58212   6
   2  -1  -2 5.63118 0.22297   2
  -2   1   2 5.47058 0.64208   5
  -2   1   2 5.76582 0.60889   4
  -2   1   2 6.00187 0.66100   9
  -2   1   2 5.91554 0.41651   7
   1  -1  -2 1840.31 36.6084   3
   1  -1  -2 1858.46 36.9747   9
   1  -1  -2 1833.08 36.7161   8
   1  -1  -2 1816.51 36.4352   6
   1  -1  -2 1842.62 36.6182   1
   1  -1  -2 1854.42 36.1693   2
  -1   1   2 1854.48 36.4133   5
  -1   1   2 1895.56 36.6901   1
  -1   1   2 1815.44 36.2128   9
  -1   1   2 1846.78 36.6237   4
   0  -1  -2 159.462 3.50920   7
   0  -1  -2 154.270 3.81404   6
   0  -1  -2 153.309 3.83764   3
   0  -1  -2 156.810 3.72210   2
   0   1   2 157.648 3.31593   5
   0   1   2 154.750 3.62697   1
   0   1   2 151.349 3.77303   8
  -1  -1  -2 0.51228 0.23716   2
  -1  -1  -2 0.26877 0.18152   6
  -1  -1  -2 0.43435 0.29615   7
   1   1   2 0.53577 0.20577   1
   1   1   2 1.02503 0.31240   3
   1   1   2 0.63522 0.22088   9
   1   1   2 0.74694 0.29007   8
   1   1   2 0.76586 0.17588   5
  -2  -1  -2 3.44308 0.52105   4
  -2  -1  -2 3.19426 0.60822   2
  -2  -1  -2 3.09000 0.57709   6
  -2  -1  -2 3.13226 0.60460   7
  -2  -1  -2 2.65607 0.39554   5
  -2  -1  -2 3.60135 0.61382   9
   2   1   2 2.85241 0.55344   6
   2   1   2 3.00600 0.41158   5
   2   1   2 2.81456 0.51274   1
   2   1   2 2.84035 0.54709   9
   2   1   2 2.49453 0.55413   8
   2   1   2 2.56688 0.53767   3
  -3  -1  -2 1.91093 0.45049   5
  -3  -1  -2 2.36444 0.59097   4
  -3  -1  -2 1.88863 0.63544   7
  -3  -1  -2 2.20821 0.60089   2
  -3  -1  -2 2.77268 0.58408   6
  -3  -1  -2 2.40003 0.62646   9
   3   1   2 1.48540 0.51737   8
   3   1   2 2.06781 0.60724   3
   3   1   2 3.15355 0.51532   5
   3   1   2 3.93122 0.70515   6
   3   1   2 2.32257 0.59154   1
  -4  -1  -2 32.5920 1.84609   4
  -4  -1  -2 36.3697 1.67408   5
  -4  -1  -2 32.0100 2.05156   7
  -4  -1  -2 34.3142 2.04910   2
  -4  -1  -2 34.2477 2.12448   9
   4   1   2 35.6539 2.12883   8
   4   1   2 38.3799 2.09425   1
   4   1   2 30.4175 1.73846   6
   4   1   2 34.7487 1.96370   3
  -5  -1  -2 14.6956 1.77042   2
  -5  -1  -2 19.0465 2.11971   9
  -5  -1  -2 20.4421 1.95955   4
  -5  -1  -2 17.7837 1.32540   5
  -5  -1  -2 18.2821 2.07281   7
   5   1   2 14.4971 1.90249   8
   5   1   2 19.4191 2.01529   1
   5   1   2 13.8084 1.66640   3
   5   1   2 17.9122 1.82945   6
  -6  -1  -2 0.92940 0.79586   7
  -6  -1  -2 2.04055 0.95009   4
  -6  -1  -2 1.08004 0.89040   9
   6   1   2 1.25558 0.83893   1
   6   1   2 1.33596 0.79491   3
   6   1   2 1.09652 0.96027   8
  -7  -1  -2 -0.4647 0.74013   4
  -7  -1  -2 2.43663 1.11125   7
   7   1   2 0.73314 0.86545   3
   7   1   2 0.73451 1.15237   8
  -8  -1  -2 1.02826 0.94730   4
  -8  -1  -2 2.01949 1.31407   7
   8   1   2 -0.3674 0.82986   8
   8   1   2 -0.9056 0.83548   3
   9  -2  -2 -0.1709 1.07169   8
   9  -2  -2 0.02260 1.01509   3
  -9   2   2 0.36975 1.00264   5
  -9   2   2 -1.1483 1.04651   4
   8  -2  -2 0.87507 0.85925   8
   8  -2  -2 1.29299 0.98050   3
   8  -2  -2 2.26171 1.14552   1
  -8   2   2 0.35741 0.92989   5
  -8   2   2 -1.8025 0.78949   4
   7  -2  -2 -0.4216 0.65848   3
   7  -2  -2 -0.0564 0.67074   1
   7  -2  -2 0.58444 0.96662   8
  -7   2   2 -0.0512 0.74919   5
  -7   2   2 0.09487 1.08258   9
  -7   2   2 0.13429 0.66586   4
  -7   2   2 0.75411 0.68508   7
   6  -2  -2 6.24877 1.43116   1
   6  -2  -2 6.43249 1.50504   8
   6  -2  -2 7.25691 1.33737   3
  -6   2   2 8.26957 1.26459   7
  -6   2   2 9.41252 1.52385   4
  -6   2   2 4.56553 1.26167   9
  -6   2   2 6.47535 1.24511   5
   5  -2  -2 30.7415 2.19491   1
   5  -2  -2 29.2468 1.39028   6
   5  -2  -2 27.0966 1.88733   3
   5  -2  -2 25.2587 2.01291   8
  -5   2   2 30.3237 1.70013   7
  -5   2   2 30.8476 2.01285   5
  -5   2   2 26.5564 1.95823   9
  -5   2   2 30.5464 1.93748   4
   4  -2  -2 5.34587 1.03843   1
   4  -2  -2 5.72304 0.99881   3
   4  -2  -2 4.63000 0.96337   8
   4  -2  -2 5.03353 0.66059   6
  -4   2   2 4.01644 0.65236   7
  -4   2   2 6.92158 1.06294   9
  -4   2   2 7.18284 0.96463   4
  -4   2   2 5.11178 0.91729   5
   3  -2  -2 150.819 3.85183   6
   3  -2  -2 150.692 4.42415   9
   3  -2  -2 146.330 4.59465   1
   3  -2  -2 144.097 4.27752   3
   3  -2  -2 153.446 4.68031   8
  -3   2   2 147.167 4.28701   9
  -3   2   2 146.614 4.34693   5
  -3   2   2 152.776 4.09253   4
  -3   2   2 151.467 3.67372   7
   2  -2  -2 148.702 3.48328   2
   2  -2  -2 149.327 4.24862   1
   2  -2  -2 150.330 3.86029   6
   2  -2  -2 152.751 4.37548   8
   2  -2  -2 147.109 4.09922   3
   2  -2  -2 144.193 3.93379   9
  -2   2   2 152.240 4.04072   5
  -2   2   2 151.596 4.32597   1
  -2   2   2 146.958 3.34130   7
  -2   2   2 148.403 3.86294   9
  -2   2   2 147.437 3.68237   4
   1  -2  -2 31.1864 1.09466   7
   1  -2  -2 30.2891 1.25706   2
   1  -2  -2 27.5058 1.39634   8
   1  -2  -2 31.7768 1.37981   1
   1  -2  -2 27.6316 1.09044   9
   1  -2  -2 30.7413 1.39523   6
   1  -2  -2 27.1413 1.38829   3
   1  -2  -2 31.3700 1.00248   4
  -1   2   2 30.0710 0.98214   4
  -1   2   2 30.2878 1.12967   9
  -1   2   2 27.3790 1.32962   1
  -1   2   2 32.2515 1.08230   9
  -1   2   2 29.7277 1.16211   5
   0  -2  -2 56.0106 2.11030   2
   0  -2  -2 57.3983 2.20784   3
   0  -2  -2 61.2238 1.57093   4
   0  -2  -2 61.7623 1.66808   9
   0  -2  -2 58.1589 2.22114   6
   0  -2  -2 63.7470 1.99726   7
   0   2   2 59.9138 2.13217   8
   0   2   2 60.9485 1.56494   9
   0   2   2 62.2780 1.49694   5
   0   2   2 59.4256 2.24182   3
   0   2   2 58.8387 1.87247   1
  -1  -2  -2 1187.50 24.1644   9
  -1  -2  -2 1199.02 24.9925   2
  -1  -2  -2 1196.99 23.9887   4
  -1  -2  -2 1204.80 24.7068   7
  -1  -2  -2 1205.10 25.0767   6
   1   2   2 1202.54 24.9502   3
   1   2   2 1210.14 24.1673   1
   1   2   2 1205.33 24.1298   9
   1   2   2 1198.11 24.6787   8
  -2  -2  -2 38.1270 1.53637   4
  -2  -2  -2 34.7974 1.89938   6
  -2  -2  -2 35.7874 1.02732   5
  -2  -2  -2 38.7693 1.68999   9
  -2  -2  -2 32.0864 1.86905   2
  -2  -2  -2 35.0894 1.83213   7
   2   2   2 34.4392 1.91541   6
   2   2   2 35.8404 1.76835   8
   2   2   2 36.2855 1.63605   9
   2   2   2 38.2024 1.55729   1
   2   2   2 37.0104 1.88898   3
  -3  -2  -2 1.00365 0.58477   7
  -3  -2  -2 2.02304 0.55332   4
  -3  -2  -2 2.41715 0.76420   2
  -3  -2  -2 2.66381 0.65448   9
  -3  -2  -2 1.24182 0.32471   5
  -3  -2  -2 1.23392 0.64660   6
   3   2   2 2.51864 0.70074   8
   3   2   2 1.50767 0.66186   6
   3   2   2 1.99641 0.68693   3
   3   2   2 1.89415 0.53465   1
  -4  -2  -2 94.8123 3.47517   4
  -4  -2  -2 91.1010 3.94030   2
  -4  -2  -2 87.2147 3.61371   6
  -4  -2  -2 96.0966 3.77845   9
  -4  -2  -2 89.3084 3.00866   5
  -4  -2  -2 90.9117 3.95311   7
   4   2   2 92.0224 3.45586   1
   4   2   2 88.6751 3.59442   6
   4   2   2 94.8977 3.78881   8
   4   2   2 94.1972 3.75155   3
  -5  -2  -2 0.50333 0.55714   4
  -5  -2  -2 0.09781 0.49280   2
  -5  -2  -2 -0.6992 0.51583   7
  -5  -2  -2 0.28157 0.58019   9
   5   2   2 0.57222 0.60467   3
   5   2   2 0.71399 0.63668   1
   5   2   2 -0.0253 0.54543   6
   5   2   2 0.09612 0.53092   8
  -6  -2  -2 5.75160 1.27199   4
  -6  -2  -2 7.62112 1.73905   7
  -6  -2  -2 9.39960 1.73707   9
   6   2   2 7.90789 1.64707   8
   6   2   2 6.95893 1.45808   3
  -7  -2  -2 0.10368 0.71635   7
  -7  -2  -2 0.15126 0.77881   4
   7   2   2 1.62450 1.05436   8
   7   2   2 2.08134 1.08308   3
  -8  -2  -2 1.12951 1.42851   7
  -8  -2  -2 0.41985 0.94924   4
   8   2   2 -0.8606 0.94557   3
   8   2   2 -0.7385 1.26425   8
   9  -3  -2 0.97407 1.09151   3
   9  -3  -2 -1.7816 1.00611   1
   9  -3  -2 -0.2269 0.87597   8
  -9   3   2 -1.0421 1.18593   1
  -9   3   2 -0.2239 0.96318   4
  -9   3   2 -0.4884 1.11635   5
   8  -3  -2 0.10309 1.09311   8
   8  -3  -2 0.16181 0.72862   1
   8  -3  -2 0.47047 0.86000   3
  -8   3   2 -0.5558 1.03545   4
  -8   3   2 1.18127 1.10175   5
   7  -3  -2 37.7078 3.02492   1
   7  -3  -2 27.9793 3.23932   8
   7  -3  -2 29.5622 2.89637   3
  -7   3   2 35.2597 2.90807   9
  -7   3   2 34.3992 2.34107   7
  -7   3   2 34.0134 2.69481   5
  -7   3   2 34.9388 2.64911   4
   6  -3  -2 4.08649 1.21783   1
   6  -3  -2 4.63580 1.14141   3
   6  -3  -2 5.40388 1.35201   8
  -6   3   2 6.85794 1.44055   9
  -6   3   2 9.13001 1.49039   4
  -6   3   2 5.98674 1.27692   5
  -6   3   2 5.34180 0.99529   7
   5  -3  -2 55.7175 2.77933   3
   5  -3  -2 54.2203 3.09260   1
   5  -3  -2 67.0559 3.38577   8
  -5   3   2 55.6612 2.31469   7
  -5   3   2 56.1824 2.65630   4
  -5   3   2 51.7344 2.77486   9
  -5   3   2 53.2129 2.83272   5
   4  -3  -2 349.417 8.74965   3
   4  -3  -2 333.335 9.21053   8
   4  -3  -2 335.834 9.17506   1
   4  -3  -2 338.518 7.96727   6
  -4   3   2 341.482 8.69053   9
  -4   3   2 339.493 8.81162   5
  -4   3   2 338.288 7.74239   7
  -4   3   2 338.975 8.32463   4
   3  -3  -2 199.756 5.98942   8
   3  -3  -2 208.117 5.61957   5
   3  -3  -2 201.785 5.64485   3
   3  -3  -2 196.373 5.87134   1
   3  -3  -2 198.897 4.62104   2
   3  -3  -2 196.934 5.21270   6
   3  -3  -2 205.321 6.18251   9
  -3   3   2 199.355 5.15236   4
  -3   3   2 204.294 5.62188   5
  -3   3   2 200.273 4.70033   7
  -3   3   2 190.389 5.35835   9
   2  -3  -2 111.540 2.98946   7
   2  -3  -2 114.559 3.78756   8
   2  -3  -2 109.435 3.65085   3
   2  -3  -2 113.375 3.38278   5
   2  -3  -2 113.485 3.24987   2
   2  -3  -2 105.945 3.36254   9
   2  -3  -2 113.841 3.51109   6
   2  -3  -2 112.018 3.65941   1
  -2   3   2 110.963 2.96939   7
  -2   3   2 110.212 3.69260   1
  -2   3   2 113.854 3.09189   4
  -2   3   2 112.946 3.44102   9
  -2   3   2 112.659 3.40447   5
  -2   3   2 107.203 3.22118   9
   1  -3  -2 8.32850 0.92690   1
   1  -3  -2 8.14719 1.06595   3
   1  -3  -2 8.32257 0.66795   9
   1  -3  -2 8.46760 0.70756   7
   1  -3  -2 9.65631 0.62637   4
   1  -3  -2 10.0041 1.05258   2
   1  -3  -2 10.9897 1.13550   8
   1  -3  -2 9.18204 1.08603   6
   1  -3  -2 8.41232 0.66048   5
  -1   3   2 9.10820 0.68458   9
  -1   3   2 8.58394 0.95858   1
  -1   3   2 10.1901 0.62859   4
  -1   3   2 10.0861 1.13697   8
  -1   3   2 8.24669 0.67542   9
  -1   3   2 8.59248 0.65993   5
   0  -3  -2 79.1525 2.93883   2
   0  -3  -2 77.3961 2.19621   4
   0  -3  -2 72.1926 2.89141   3
   0  -3  -2 75.3259 2.33199   9
   0  -3  -2 75.8644 2.68049   7
   0  -3  -2 74.7272 2.97805   6
   0   3   2 77.0591 2.41530   1
   0   3   2 77.3613 2.76562   8
   0   3   2 80.6329 2.21382   9
   0   3   2 73.1883 2.90754   3
   0   3   2 75.7106 1.91447   5
  -1  -3  -2 10.3245 1.30849   2
  -1  -3  -2 12.1509 1.43218   6
  -1  -3  -2 10.2521 0.80978   9
  -1  -3  -2 10.1720 1.17971   7
  -1  -3  -2 10.9221 0.73458   4
   1   3   2 10.1972 1.26023   3
   1   3   2 9.61909 0.71154   1
   1   3   2 10.2015 1.10156   8
   1   3   2 11.4595 0.79485   9
  -2  -3  -2 223.316 5.60581   4
  -2  -3  -2 217.343 6.40255   7
  -2  -3  -2 211.648 6.60112   2
  -2  -3  -2 225.891 6.64470   6
  -2  -3  -2 219.496 5.86540   9
   2   3   2 223.908 6.61680   6
   2   3   2 220.084 5.44542   1
   2   3   2 226.520 5.79047   9
   2   3   2 229.847 6.16956   8
   2   3   2 218.873 6.39885   3
  -3  -3  -2 0.52968 0.57763   2
  -3  -3  -2 0.48798 0.40919   9
  -3  -3  -2 0.10354 0.54985   7
  -3  -3  -2 -0.1214 0.48336   6
  -3  -3  -2 0.31009 0.42933   4
   3   3   2 1.08493 0.64922   3
   3   3   2 0.39807 0.34003   1
   3   3   2 0.85794 0.57672   6
   3   3   2 0.63193 0.51287   8
  -4  -3  -2 4.14887 1.06844   6
  -4  -3  -2 2.03000 0.75220   9
  -4  -3  -2 3.69361 1.12127   7
  -4  -3  -2 3.98564 0.86500   4
  -4  -3  -2 3.79753 1.13389   2
   4   3   2 2.56038 0.91632   3
   4   3   2 1.34123 0.79569   8
   4   3   2 2.83333 0.92613   6
   4   3   2 3.15704 0.77820   1
  -5  -3  -2 38.4489 2.61872   9
  -5  -3  -2 34.2069 2.29280   4
  -5  -3  -2 38.4191 2.88276   7
  -5  -3  -2 34.3248 2.74397   2
   5   3   2 31.7556 2.53680   8
   5   3   2 36.0306 2.53414   6
   5   3   2 36.3768 2.60894   3
  -6  -3  -2 0.88906 1.10920   2
  -6  -3  -2 -0.3121 0.60623   4
  -6  -3  -2 0.21218 0.98308   7
   6   3   2 1.08433 0.93842   3
   6   3   2 -1.0449 0.65304   8
  -7  -3  -2 2.67371 1.13398   4
  -7  -3  -2 3.12395 1.27161   7
   7   3   2 0.50287 1.11915   8
   7   3   2 0.12625 0.97684   3
   9  -4  -2 0.45895 1.25931   8
   9  -4  -2 1.43184 1.11731   3
   9  -4  -2 -1.0747 1.07297   1
  -9   4   2 -1.2208 1.24431   1
  -9   4   2 -1.3491 1.18577   4
  -9   4   2 -0.5525 0.96783   5
   8  -4  -2 5.63016 1.71940   1
   8  -4  -2 8.15339 2.15525   8
   8  -4  -2 3.89315 1.32294   3
  -8   4   2 3.32720 1.37037   5
  -8   4   2 5.90676 1.42092   4
   7  -4  -2 6.59437 1.70712   8
   7  -4  -2 5.17372 1.44779   3
   7  -4  -2 6.35338 1.71219   1
  -7   4   2 7.18693 1.45254   4
  -7   4   2 6.53688 1.61991   9
  -7   4   2 4.88100 1.22842   5
   6  -4  -2 -0.8101 0.59047   8
   6  -4  -2 0.50516 0.62225   1
   6  -4  -2 -0.3024 0.47781   3
  -6   4   2 -0.0335 0.65679   5
  -6   4   2 0.53614 0.62651   7
  -6   4   2 0.05985 0.46971   4
  -6   4   2 0.02786 0.72412   9
   5  -4  -2 1.34558 0.54479   6
   5  -4  -2 1.15418 0.89493   8
   5  -4  -2 0.24002 0.63472   1
   5  -4  -2 0.97134 0.60955   3
  -5   4   2 0.89577 0.70223   5
  -5   4   2 0.68752 0.53270   7
  -5   4   2 0.84632 0.60540   4
  -5   4   2 1.62277 0.73335   9
   4  -4  -2 71.8179 3.18518   3
   4  -4  -2 67.8665 3.36288   1
   4  -4  -2 71.1581 2.78257   6
   4  -4  -2 68.7429 3.09918   5
   4  -4  -2 69.8351 2.02351   2
   4  -4  -2 72.1460 3.49159   8
  -4   4   2 68.3040 2.74280   4
  -4   4   2 67.8496 3.11458   5
  -4   4   2 72.6475 2.37136   7
  -4   4   2 63.7738 2.90327   9
  -4   4   2 68.9407 1.98958   2
   3  -4  -2 250.337 7.37994   8
   3  -4  -2 261.893 6.93190   5
   3  -4  -2 252.120 7.28084   1
   3  -4  -2 267.771 7.27545   3
   3  -4  -2 259.851 6.38717   2
   3  -4  -2 265.042 6.90366   6
  -3   4   2 260.743 6.13295   7
  -3   4   2 259.763 6.76528   9
  -3   4   2 247.959 6.88869   5
  -3   4   2 256.624 7.40894   1
  -3   4   2 253.039 6.43892   4
   2  -4  -2 0.10273 0.39941   6
   2  -4  -2 0.86025 0.50006   3
   2  -4  -2 1.05056 0.52336   8
   2  -4  -2 0.54113 0.41142   2
   2  -4  -2 0.81162 0.50382   1
   2  -4  -2 0.30354 0.31946   7
   2  -4  -2 0.22459 0.30594   5
   2  -4  -2 0.14243 0.29526   9
   2  -4  -2 0.77373 0.32345   4
  -2   4   2 0.39317 0.32923   5
  -2   4   2 0.25147 0.23871   4
  -2   4   2 0.03302 0.37433   1
  -2   4   2 0.50351 0.34240   9
  -2   4   2 0.64560 0.42040   9
   1  -4  -2 15.8083 1.32234   2
   1  -4  -2 16.0066 0.95809   4
   1  -4  -2 18.2145 1.76765   3
   1  -4  -2 16.0817 1.05872   9
   1  -4  -2 18.2340 1.23629   1
   1  -4  -2 16.7544 0.97669   5
   1  -4  -2 16.3788 1.22467   7
   1  -4  -2 15.2038 1.54020   8
   1  -4  -2 16.9137 1.70231   6
  -1   4   2 16.7598 0.98380   5
  -1   4   2 17.0263 1.22502   1
  -1   4   2 18.0677 1.41695   8
  -1   4   2 14.1763 1.01128   9
  -1   4   2 16.2228 1.08028   9
   0  -4  -2 21.8680 1.65153   3
   0  -4  -2 21.9372 1.14580   4
   0  -4  -2 19.4847 1.20867   9
   0  -4  -2 20.2288 1.61509   2
   0  -4  -2 23.1446 1.75304   6
   0  -4  -2 21.5788 1.48064   7
   0   4   2 21.5660 1.65688   3
   0   4   2 19.7574 0.82818   5
   0   4   2 20.8982 1.44588   8
   0   4   2 19.5290 1.07711   9
   0   4   2 22.0655 1.21329   1
  -1  -4  -2 29.6716 1.48325   4
  -1  -4  -2 31.9468 2.19311   6
  -1  -4  -2 26.6739 1.55611   9
  -1  -4  -2 29.6128 2.05944   2
  -1  -4  -2 30.0595 1.95513   7
   1   4   2 30.0784 1.38316   1
   1   4   2 29.6323 1.44862   9
   1   4   2 29.8295 1.77080   8
   1   4   2 28.7538 1.98761   3
  -2  -4  -2 3.67587 0.99019   2
  -2  -4  -2 4.17229 1.09509   6
  -2  -4  -2 4.30353 1.02888   7
  -2  -4  -2 5.50681 0.97379   9
  -2  -4  -2 4.56039 0.78460   4
   2   4   2 2.61242 0.74313   8
   2   4   2 7.44788 0.83400   1
   2   4   2 4.59695 0.98339   3
   2   4   2 3.73377 1.01245   6
  -3  -4  -2 0.17149 0.37030   4
  -3  -4  -2 0.13879 0.45819   9
  -3  -4  -2 -0.1123 0.48927   7
  -3  -4  -2 -0.9759 0.48147   6
  -3  -4  -2 -1.0840 0.49682   2
   3   4   2 -0.1279 0.57138   6
   3   4   2 -0.3907 0.44429   8
   3   4   2 -0.2397 0.59620   1
   3   4   2 -0.8186 0.44477   3
  -4  -4  -2 7.09984 1.54262   7
  -4  -4  -2 7.22022 1.50637   6
  -4  -4  -2 5.82835 1.13910   4
  -4  -4  -2 5.07346 1.18070   9
  -4  -4  -2 5.80662 1.52472   2
   4   4   2 4.33547 1.20578   6
   4   4   2 5.97561 1.33630   8
   4   4   2 5.92327 1.30177   3
  -5  -4  -2 -0.3269 0.77273   7
  -5  -4  -2 -0.3735 0.53812   4
  -5  -4  -2 -0.4758 0.62003   2
  -5  -4  -2 0.09399 0.59645   9
   5   4   2 -1.5328 0.57074   3
   5   4   2 -0.5702 0.65247   8
   5   4   2 0.61473 0.84097   6
  -6  -4  -2 5.06635 1.54922   7
  -6  -4  -2 3.96520 1.48522   2
  -6  -4  -2 3.15558 1.10562   4
   6   4   2 1.85976 1.15065   8
   6   4   2 3.14309 1.15426   3
  -7  -4  -2 1.91820 1.49735   7
   7   4   2 2.60511 1.28100   3
   7   4   2 -0.6634 1.22367   8
   9  -5  -2 0.35958 1.07835   3
   9  -5  -2 2.57787 1.53177   1
   9  -5  -2 -0.5542 1.22434   8
  -9   5   2 0.03187 1.60959   1
  -9   5   2 -1.3592 1.07144   5
  -9   5   2 -0.8017 1.11533   4
   8  -5  -2 2.85523 1.23739   3
   8  -5  -2 4.35774 1.73087   8
   8  -5  -2 2.98926 1.24867   1
  -8   5   2 3.78826 1.58651   1
  -8   5   2 4.06686 1.31112   4
  -8   5   2 4.21892 1.47933   5
   7  -5  -2 -0.0486 0.80848   1
   7  -5  -2 0.32581 0.83993   3
   7  -5  -2 -0.1231 1.05857   8
  -7   5   2 0.13867 0.82493   4
  -7   5   2 0.62123 0.87068   5
   6  -5  -2 0.68276 0.71232   8
   6  -5  -2 -0.4789 0.56722   3
   6  -5  -2 0.61990 0.82554   1
  -6   5   2 -1.2022 0.44977   4
  -6   5   2 -1.0186 0.31097   5
  -6   5   2 0.32607 0.72008   9
   5  -5  -2 0.08894 0.44227   8
   5  -5  -2 0.47282 0.51078   6
   5  -5  -2 0.26707 0.63055   3
   5  -5  -2 -0.2443 0.46140   5
   5  -5  -2 -0.4691 0.58106   1
  -5   5   2 0.38497 0.58689   9
  -5   5   2 -0.7578 0.31932   5
  -5   5   2 0.26615 0.48462   4
  -5   5   2 -0.2553 0.42054   7
  -5   5   2 -1.0446 0.67488   1
   4  -5  -2 7.87094 1.19409   6
   4  -5  -2 5.62589 1.17155   5
   4  -5  -2 6.85353 1.32661   1
   4  -5  -2 6.36625 1.22644   3
   4  -5  -2 4.85249 1.23024   8
   4  -5  -2 8.51423 0.99351   2
  -4   5   2 5.60699 0.95787   4
  -4   5   2 5.08189 1.17765   1
  -4   5   2 7.51958 1.28780   5
  -4   5   2 8.31548 1.22634   9
  -4   5   2 8.60357 0.98231   2
  -4   5   2 8.07016 0.93451   7
   3  -5  -2 71.9962 3.48325   8
   3  -5  -2 78.1090 2.78916   7
   3  -5  -2 73.4944 3.38263   1
   3  -5  -2 75.6672 3.08624   5
   3  -5  -2 71.0153 3.21301   6
   3  -5  -2 74.6471 3.44018   3
   3  -5  -2 77.1096 3.01668   2
  -3   5   2 75.1363 3.11274   5
  -3   5   2 78.1523 3.07605   9
  -3   5   2 76.4373 2.81636   4
  -3   5   2 74.6787 3.46984   1
  -3   5   2 74.5940 2.72507   7
   2  -5  -2 41.1628 1.96767   5
   2  -5  -2 41.2202 2.38782   8
   2  -5  -2 44.8633 2.50028   6
   2  -5  -2 40.7656 2.05752   7
   2  -5  -2 43.0255 2.28533   1
   2  -5  -2 40.9629 1.83927   4
   2  -5  -2 44.0818 2.53011   3
   2  -5  -2 39.7639 2.26486   2
  -2   5   2 39.6827 2.37659   8
  -2   5   2 41.8306 1.84879   4
  -2   5   2 40.2020 1.96928   5
  -2   5   2 35.7741 2.03572   9
  -2   5   2 40.7668 2.01905   9
  -2   5   2 39.9015 2.24997   1
   1  -5  -2 95.1751 2.92033   5
   1  -5  -2 97.9237 3.31278   9
   1  -5  -2 97.1308 3.94448   2
   1  -5  -2 88.9099 3.52445   7
   1  -5  -2 87.9508 3.91037   6
   1  -5  -2 86.7433 3.62684   8
   1  -5  -2 94.5857 3.03998   4
   1  -5  -2 102.690 4.08233   3
  -1   5   2 92.0022 3.37188   1
  -1   5   2 88.4540 3.65546   8
  -1   5   2 91.9158 2.91261   5
  -1   5   2 101.498 3.34558   9
  -1   5   2 97.5199 4.00483   3
  -1   5   2 90.8534 3.18052   9
   0  -5  -2 44.1988 2.72310   6
   0  -5  -2 46.8413 2.74961   2
   0  -5  -2 48.2854 2.61245   7
   0  -5  -2 42.9543 2.58627   3
   0  -5  -2 42.6800 2.13203   9
   0  -5  -2 45.1541 1.98337   4
   0   5   2 52.1618 2.80401   3
   0   5   2 47.9767 1.51473   5
   0   5   2 45.5930 1.99423   1
   0   5   2 41.6810 2.36093   8
   0   5   2 48.3167 1.97978   9
  -1  -5  -2 -0.4205 0.29218   7
  -1  -5  -2 -0.1759 0.54024   6
  -1  -5  -2 -0.2826 0.25065   4
  -1  -5  -2 0.83762 0.47015   9
  -1  -5  -2 -0.6857 0.25591   2
   1   5   2 0.01807 0.32864   9
   1   5   2 0.23128 0.33155   1
   1   5   2 -0.6727 0.46945   3
   1   5   2 -0.1769 0.36564   8
  -2  -5  -2 0.63151 0.58110   7
  -2  -5  -2 -0.7257 0.58606   6
  -2  -5  -2 0.29502 0.45118   9
  -2  -5  -2 -0.1226 0.86567   2
  -2  -5  -2 1.15871 0.54566   4
   2   5   2 0.32745 0.68688   3
   2   5   2 1.54607 0.90812   6
   2   5   2 -0.1288 0.52871   8
  -3  -5  -2 33.0011 2.26457   9
  -3  -5  -2 33.7375 3.47093   2
  -3  -5  -2 27.0892 1.88660   4
  -3  -5  -2 29.2807 3.06230   6
  -3  -5  -2 26.4714 2.95135   7
   3   5   2 31.6192 3.13090   6
   3   5   2 31.2922 2.25999   8
   3   5   2 29.9837 2.43800   3
  -4  -5  -2 3.13522 1.31329   6
  -4  -5  -2 3.28950 1.40613   7
  -4  -5  -2 4.51222 1.48897   2
  -4  -5  -2 4.14114 1.02927   4
   4   5   2 6.02209 1.55551   6
   4   5   2 4.22652 1.20729   8
   4   5   2 2.29486 1.03519   3
  -5  -5  -2 8.41141 2.06537   7
  -5  -5  -2 11.8908 2.37095   2
   5   5   2 7.87253 1.67404   8
   5   5   2 10.9780 1.95774   3
   5   5   2 9.21533 1.91354   6
  -6  -5  -2 2.76421 1.46148   7
  -6  -5  -2 3.36377 1.58564   2
   6   5   2 2.34754 1.30474   3
   6   5   2 5.18886 1.59747   8
   9  -6  -2 -1.2488 1.29352   1
   9  -6  -2 1.39711 1.73457   8
  -9   6   2 -1.2220 1.49806   1
  -9   6   2 -0.1727 0.87897   4
  -9   6   2 0.73570 1.32008   5
   8  -6  -2 3.76209 1.45515   3
   8  -6  -2 1.56934 1.34082   8
   8  -6  -2 1.64331 1.08299   1
  -8   6   2 0.69788 1.20823   1
  -8   6   2 1.35380 1.22162   5
  -8   6   2 0.84336 0.91350   4
   7  -6  -2 1.23467 1.17943   1
   7  -6  -2 -0.0112 0.87388   3
   7  -6  -2 -0.8656 0.89367   8
  -7   6   2 -1.3480 0.95343   1
  -7   6   2 0.04609 0.87200   5
  -7   6   2 -0.3205 0.63269   4
   6  -6  -2 -0.2373 0.78962   1
   6  -6  -2 0.90968 0.95436   8
   6  -6  -2 0.44098 0.84081   3
  -6   6   2 0.14428 0.82226   5
  -6   6   2 0.62880 1.08800   1
  -6   6   2 0.55142 0.78934   9
  -6   6   2 0.40350 0.53410   4
   5  -6  -2 -0.1597 0.68262   8
   5  -6  -2 1.18088 0.75662   1
   5  -6  -2 2.05841 0.96124   5
   5  -6  -2 2.18509 0.99268   3
   5  -6  -2 1.72041 0.72727   6
  -5   6   2 0.28061 0.49715   4
  -5   6   2 1.14797 0.66184   9
  -5   6   2 1.50305 0.89542   1
  -5   6   2 -0.0171 0.68289   5
   4  -6  -2 10.3971 1.51406   6
   4  -6  -2 10.8620 1.73950   1
   4  -6  -2 7.35613 1.11932   2
   4  -6  -2 10.2764 1.53873   5
   4  -6  -2 12.8358 1.91007   8
   4  -6  -2 10.1092 1.63909   3
  -4   6   2 10.3486 1.20445   7
  -4   6   2 5.86156 1.15849   9
  -4   6   2 10.0900 1.54017   5
  -4   6   2 9.27282 1.23260   4
  -4   6   2 9.95901 1.68986   1
  -4   6   2 9.78309 1.27001   2
   3  -6  -2 2.00110 0.65782   7
   3  -6  -2 2.08898 0.81182   6
   3  -6  -2 0.97192 0.64953   1
   3  -6  -2 1.78661 0.75521   8
   3  -6  -2 1.04363 0.60915   2
   3  -6  -2 1.59412 0.81522   3
   3  -6  -2 0.61830 0.48828   5
   3  -6  -2 0.46527 0.42448   4
  -3   6   2 0.83005 0.65421   1
  -3   6   2 0.76144 0.52484   9
  -3   6   2 0.77568 0.55415   7
  -3   6   2 1.48287 0.51764   4
  -3   6   2 0.25483 0.42160   5
   2  -6  -2 56.7069 3.16979   6
   2  -6  -2 59.8789 3.14921   8
   2  -6  -2 56.8645 2.83080   1
   2  -6  -2 63.3361 2.59538   5
   2  -6  -2 57.4170 3.08809   2
   2  -6  -2 60.3047 2.47263   4
   2  -6  -2 54.9030 2.75210   7
   2  -6  -2 59.0755 3.24089   3
  -2   6   2 54.3921 2.36506   4
  -2   6   2 63.3443 2.62256   5
  -2   6   2 57.5044 2.65730   9
  -2   6   2 59.3401 2.94363   1
  -2   6   2 51.5974 3.00007   8
   1  -6  -2 2.27500 0.62903   4
   1  -6  -2 0.74918 0.71779   3
   1  -6  -2 3.99448 1.01029   8
   1  -6  -2 2.11237 0.83816   6
   1  -6  -2 2.82065 0.76393   9
   1  -6  -2 2.35889 0.83440   7
   1  -6  -2 2.36124 0.88437   2
  -1   6   2 1.69967 0.84631   3
  -1   6   2 2.89838 0.76362   1
  -1   6   2 2.91260 0.73120   9
  -1   6   2 3.73420 0.85711   9
  -1   6   2 2.75947 0.57429   5
  -1   6   2 2.55920 0.86052   8
   0  -6  -2 20.3600 2.49689   2
   0  -6  -2 18.3765 2.17896   7
   0  -6  -2 17.1793 2.25065   6
   0  -6  -2 18.1372 1.52972   9
   0  -6  -2 15.8120 2.07610   3
   0  -6  -2 19.6387 1.41669   4
   0   6   2 21.0981 1.40072   1
   0   6   2 17.9578 1.95626   8
   0   6   2 23.7382 2.51819   3
  -1  -6  -2 41.8914 3.16579   2
  -1  -6  -2 51.2462 2.72459   9
  -1  -6  -2 49.3736 3.17273   7
  -1  -6  -2 41.4201 2.25993   4
  -1  -6  -2 52.2997 3.35074   6
   1   6   2 47.1258 3.07642   3
   1   6   2 43.0272 3.06272   6
   1   6   2 49.8019 2.39997   1
   1   6   2 51.4465 2.81272   8
  -2  -6  -2 38.5410 2.98576   7
  -2  -6  -2 36.5706 2.99880   2
  -2  -6  -2 38.8133 2.99495   6
   2   6   2 35.0286 2.78676   3
   2   6   2 35.0492 3.44346   6
   2   6   2 35.4940 2.47710   8
  -3  -6  -2 1.35764 0.97582   6
  -3  -6  -2 0.06301 0.93135   2
  -3  -6  -2 0.54463 0.92091   7
   3   6   2 -0.5545 0.73346   6
   3   6   2 2.40803 0.92019   8
   3   6   2 0.58974 0.86500   3
  -4  -6  -2 33.9125 3.93113   7
  -4  -6  -2 40.2610 4.26869   2
  -4  -6  -2 39.0110 3.93188   6
   4   6   2 37.7172 2.82541   8
   4   6   2 34.4031 3.47873   3
   4   6   2 43.1201 3.42755   6
  -5  -6  -2 12.7110 2.58711   7
  -5  -6  -2 18.0349 3.12267   2
   5   6   2 9.64266 2.13856   6
   5   6   2 11.1965 2.20420   3
   5   6   2 6.32891 1.58778   8
  -6  -6  -2 5.69298 2.05669   2
   6   6   2 3.88248 1.58249   3
   6   6   2 5.41833 1.77385   8
   8  -7  -2 0.13884 1.07957   3
   8  -7  -2 3.07826 1.53465   1
   8  -7  -2 1.17975 1.52409   8
  -8   7   2 2.91090 1.27511   5
  -8   7   2 -0.0031 1.36677   1
  -8   7   2 1.19909 1.11695   4
   7  -7  -2 -0.8140 0.91446   1
   7  -7  -2 0.97823 1.30897   8
   7  -7  -2 0.18521 0.95522   3
  -7   7   2 1.99841 1.03483   4
  -7   7   2 -0.7432 1.13931   1
  -7   7   2 -0.2159 0.69158   5
   6  -7  -2 5.86057 1.61205   1
   6  -7  -2 7.93943 1.78554   3
   6  -7  -2 8.73676 1.88605   8
  -6   7   2 7.35841 1.63998   5
  -6   7   2 8.46972 1.65224   9
  -6   7   2 7.69458 1.41654   4
  -6   7   2 7.29655 1.79770   1
   5  -7  -2 3.35429 1.12657   8
   5  -7  -2 2.31882 1.17335   1
   5  -7  -2 0.83077 0.74393   5
   5  -7  -2 2.47010 1.14878   3
  -5   7   2 1.06269 0.72303   9
  -5   7   2 1.95933 1.22694   1
  -5   7   2 2.88959 0.89267   4
  -5   7   2 1.07696 0.92209   5
   4  -7  -2 -0.4616 0.52825   6
   4  -7  -2 0.37588 0.59485   5
   4  -7  -2 -0.3779 0.37661   8
   4  -7  -2 -0.9785 0.57883   1
   4  -7  -2 -0.5169 0.55264   3
  -4   7   2 -0.1514 0.50833   9
  -4   7   2 -0.3508 0.62882   5
  -4   7   2 0.69859 0.87662   1
  -4   7   2 -0.8401 0.55592   2
  -4   7   2 -0.1967 0.43419   4
   3  -7  -2 30.6938 2.31870   1
   3  -7  -2 31.0386 3.11619   3
   3  -7  -2 35.6610 2.64277   8
   3  -7  -2 30.5193 2.31709   2
   3  -7  -2 30.1268 2.02389   5
   3  -7  -2 31.8489 1.93738   4
   3  -7  -2 33.0686 2.12372   7
   3  -7  -2 32.1563 3.09074   6
  -3   7   2 34.7813 2.22566   9
  -3   7   2 29.4621 1.84241   4
  -3   7   2 30.1281 2.01095   7
  -3   7   2 33.8525 3.14738   8
  -3   7   2 32.7625 2.15430   5
  -3   7   2 30.8509 2.39526   1
   2  -7  -2 12.4325 1.42497   4
   2  -7  -2 12.5442 1.93532   2
   2  -7  -2 11.8655 1.97389   6
   2  -7  -2 7.38941 1.51924   8
   2  -7  -2 17.3318 2.28643   3
   2  -7  -2 14.5431 1.50950   5
   2  -7  -2 11.9593 1.61100   1
   2  -7  -2 11.1313 1.63625   7
   2  -7  -2 14.3212 1.63861   9
  -2   7   2 11.3365 1.39951   5
  -2   7   2 10.6964 1.76573   8
  -2   7   2 13.1762 1.43431   4
  -2   7   2 12.1728 1.55584   9
  -2   7   2 16.6724 2.28441   3
  -2   7   2 14.2684 1.75593   1
   1  -7  -2 0.28009 0.74838   2
   1  -7  -2 0.61497 0.68524   7
   1  -7  -2 2.22279 1.11627   6
   1  -7  -2 2.10424 0.95113   3
  -1   7   2 0.41083 0.47087   1
  -1   7   2 0.60591 0.65787   8
  -1   7   2 1.00257 0.64583   9
  -1   7   2 1.13685 0.90394   3
   0  -7  -2 77.7430 4.18964   7
   0  -7  -2 85.6496 4.42964   3
   0  -7  -2 78.8276 4.45436   6
   0  -7  -2 84.6520 4.61545   2
   0   7   2 89.7813 3.34856   1
   0   7   2 80.3335 4.28383   3
   0   7   2 81.8789 3.90081   8
  -1  -7  -2 80.5792 4.38785   7
  -1  -7  -2 65.6888 4.15775   6
  -1  -7  -2 66.2630 4.28413   2
   1   7   2 73.1216 4.13407   3
   1   7   2 71.1239 4.31100   6
   1   7   2 77.1492 3.75019   8
  -2  -7  -2 11.6051 2.32530   6
  -2  -7  -2 8.83230 1.98542   2
  -2  -7  -2 8.93915 1.92736   7
   2   7   2 8.45615 1.90012   6
   2   7   2 5.27000 1.31540   8
   2   7   2 4.87869 1.35194   3
  -3  -7  -2 1.06925 1.09706   7
  -3  -7  -2 0.16672 0.91008   6
  -3  -7  -2 2.09942 1.23382   2
   3   7   2 0.63901 0.67091   8
   3   7   2 1.42110 1.10392   6
   3   7   2 -0.3384 0.76513   3
  -4  -7  -2 3.45482 1.67553   7
  -4  -7  -2 1.00798 1.10280   6
  -4  -7  -2 -1.1410 0.95134   2
   4   7   2 0.36892 0.80489   6
   4   7   2 2.23890 1.11957   8
   4   7   2 0.17820 1.09504   3
  -5  -7  -2 4.81590 1.85830   2
  -5  -7  -2 8.49438 2.30662   7
   5   7   2 2.36782 1.24875   3
   5   7   2 7.89465 1.91988   8
   5   7   2 7.51120 2.05966   6
   8  -8  -2 0.91256 1.47643   8
   8  -8  -2 0.09610 1.21392   1
  -8   8   2 0.79429 1.01362   5
  -8   8   2 -1.0800 1.33359   1
  -8   8   2 -0.4618 1.05559   4
   7  -8  -2 1.42828 1.37379   8
   7  -8  -2 0.51909 1.11097   1
   7  -8  -2 -0.7499 0.98823   3
  -7   8   2 -0.2808 0.77494   4
  -7   8   2 0.96099 1.08304   5
  -7   8   2 0.83586 1.28408   1
   6  -8  -2 17.8694 2.84607   8
   6  -8  -2 14.2910 2.49359   1
   6  -8  -2 15.2805 2.52549   3
  -6   8   2 15.4550 2.14874   9
  -6   8   2 12.7688 1.81121   4
  -6   8   2 15.7828 2.75219   1
  -6   8   2 13.0637 2.13007   5
   5  -8  -2 15.6438 2.42364   3
   5  -8  -2 11.4164 2.07012   1
   5  -8  -2 14.2942 2.43477   8
  -5   8   2 8.44761 1.97784   1
  -5   8   2 15.9132 2.08513   9
  -5   8   2 18.7783 2.39674   5
  -5   8   2 15.1887 1.87184   4
   4  -8  -2 -0.4027 0.85244   8
   4  -8  -2 1.31524 0.92795   1
   4  -8  -2 0.11860 0.87759   3
   4  -8  -2 -0.2263 0.73617   6
  -4   8   2 0.49254 0.94140   8
  -4   8   2 0.20763 0.63415   5
  -4   8   2 1.15307 0.92577   1
  -4   8   2 0.67368 0.59807   4
   3  -8  -2 7.24091 1.52096   8
   3  -8  -2 9.00763 1.76317   3
   3  -8  -2 6.50058 1.70035   6
   3  -8  -2 8.96551 1.54992   1
   3  -8  -2 7.94141 1.63345   2
  -3   8   2 7.62509 1.67130   3
  -3   8   2 9.28183 1.41047   5
  -3   8   2 9.49041 1.77497   7
  -3   8   2 11.2876 1.92902   8
  -3   8   2 8.64592 1.64109   1
   2  -8  -2 2.93431 1.16639   2
   2  -8  -2 3.49959 1.39261   6
   2  -8  -2 4.22544 1.24509   3
   2  -8  -2 2.05257 0.98715   7
   2  -8  -2 2.08408 1.05248   8
  -2   8   2 6.84751 1.62712   3
  -2   8   2 6.85114 1.49542   8
  -2   8   2 3.54233 0.99078   1
   1  -8  -2 41.5403 3.19945   3
   1  -8  -2 36.8642 2.81918   7
   1  -8  -2 40.6186 3.24888   2
   1  -8  -2 38.4812 3.18470   6
  -1   8   2 31.5750 2.56070   8
  -1   8   2 36.5284 2.29954   1
  -1   8   2 37.3977 3.03768   3
   0  -8  -2 116.458 5.88707   2
   0  -8  -2 124.476 6.11076   6
   0  -8  -2 123.290 5.66555   7
   0   8   2 108.508 5.78253   6
   0   8   2 123.493 5.73207   3
   0   8   2 117.022 5.04790   8
  -1  -8  -2 0.92442 1.01756   2
  -1  -8  -2 2.68123 1.29704   7
  -1  -8  -2 0.35074 0.69226   6
   1   8   2 2.31694 0.99397   8
   1   8   2 0.87116 0.97979   3
   1   8   2 3.03074 1.50815   6
  -2  -8  -2 3.53284 1.60175   2
  -2  -8  -2 3.34130 1.34599   7
  -2  -8  -2 1.25375 1.38367   6
   2   8   2 3.83042 1.33268   3
   2   8   2 2.73281 1.45930   6
   2   8   2 2.12681 1.13989   8
  -3  -8  -2 5.78285 1.79360   2
  -3  -8  -2 3.13246 1.62466   6
  -3  -8  -2 4.52145 1.68798   7
   3   8   2 3.34398 1.24579   8
   3   8   2 2.47577 1.28416   6
   3   8   2 1.79221 1.21697   3
  -4  -8  -2 0.54621 1.44420   6
  -4  -8  -2 1.97352 1.41309   7
  -4  -8  -2 1.68164 1.40208   2
   4   8   2 0.66007 1.40521   6
   4   8   2 -0.7276 0.63683   3
   4   8   2 0.60865 1.09340   8
   7  -9  -2 1.52378 1.63116   8
   7  -9  -2 1.10949 1.31461   1
   7  -9  -2 0.37796 1.25085   3
  -7   9   2 2.31924 1.20261   5
  -7   9   2 0.76638 1.40370   1
   6  -9  -2 6.82933 2.07755   8
   6  -9  -2 7.69816 1.93282   1
   6  -9  -2 4.24182 1.62379   3
  -6   9   2 5.58367 1.58256   5
  -6   9   2 4.25103 1.75223   1
   5  -9  -2 4.04758 1.43711   1
   5  -9  -2 2.66832 1.37250   8
   5  -9  -2 2.70006 1.36336   3
  -5   9   2 3.37879 1.06359   5
  -5   9   2 1.96923 1.32569   8
  -5   9   2 2.52121 1.10996   1
   4  -9  -2 4.87181 1.57571   6
   4  -9  -2 5.75157 1.45731   1
   4  -9  -2 4.54210 1.46904   8
   4  -9  -2 9.28216 2.03919   3
  -4   9   2 8.04253 1.79227   1
  -4   9   2 7.38792 1.73461   8
  -4   9   2 6.56486 1.59555   3
  -4   9   2 4.94627 1.29000   5
   3  -9  -2 0.22992 0.91317   8
   3  -9  -2 0.29778 0.91959   3
   3  -9  -2 -0.0936 0.98721   6
   3  -9  -2 -0.0895 0.82089   2
  -3   9   2 -1.2240 0.69284   8
  -3   9   2 0.59130 0.80740   1
  -3   9   2 0.00366 0.90847   3
   2  -9  -2 9.50209 2.09810   2
   2  -9  -2 15.2789 2.54859   7
   2  -9  -2 10.2584 2.15251   6
   2  -9  -2 11.4148 2.16651   3
  -2   9   2 11.9498 1.79860   1
  -2   9   2 12.2795 2.03674   8
  -2   9   2 9.33223 2.04741   6
  -2   9   2 8.13746 1.79356   3
   1  -9  -2 0.85006 1.09760   2
   1  -9  -2 -0.2564 1.00516   3
   1  -9  -2 -1.0554 0.53571   6
   1  -9  -2 -0.7606 0.68782   7
  -1   9   2 -0.3468 0.74199   6
  -1   9   2 0.72209 0.81912   8
  -1   9   2 -0.6764 0.75474   3
   0  -9  -2 0.43813 0.96197   2
   0  -9  -2 0.34189 0.94414   7
   0  -9  -2 1.89111 1.35825   6
   0   9   2 0.92185 1.05184   3
   0   9   2 0.50650 0.80065   8
   0   9   2 -0.9875 1.07221   6
  -1  -9  -2 3.39120 1.37906   7
  -1  -9  -2 6.83366 2.03823   2
  -1  -9  -2 7.66657 2.18238   6
   1   9   2 4.13473 1.35674   8
   1   9   2 3.15149 1.24736   3
   1   9   2 3.64370 1.62563   6
  -2  -9  -2 -1.1638 1.08735   7
  -2  -9  -2 -0.5700 1.02409   6
  -2  -9  -2 0.07182 1.01481   2
   2   9   2 -0.3727 1.22489   6
   2   9   2 0.09039 0.97655   8
   2   9   2 -0.5744 0.49511   3
  -3  -9  -2 1.86458 1.66157   2
  -3  -9  -2 2.53707 1.41949   7
  -3  -9  -2 3.87493 1.87265   6
   3   9   2 3.91274 2.23761   8
   3   9   2 2.79317 1.42939   3
   3   9   2 1.46075 1.40638   6
   7 -10  -2 7.75125 2.11624   8
   7 -10  -2 8.34101 2.16856   1
  -7  10   2 5.16143 1.67431   5
  -7  10   2 7.51352 2.35816   1
   6 -10  -2 -0.3706 1.15780   8
   6 -10  -2 3.64156 1.49353   1
   6 -10  -2 2.35664 1.52254   3
  -6  10   2 5.22308 1.53096   5
  -6  10   2 5.63449 1.92121   1
  -6  10   2 0.22273 1.48392   8
   5 -10  -2 1.58205 1.15129   8
   5 -10  -2 0.64393 0.94969   1
   5 -10  -2 -0.0089 1.13852   3
  -5  10   2 -0.7315 0.85485   3
  -5  10   2 0.78686 0.96992   5
  -5  10   2 -1.2030 0.88384   8
  -5  10   2 0.50256 1.03107   1
   4 -10  -2 3.93447 1.42306   1
   4 -10  -2 1.46620 1.24073   3
   4 -10  -2 2.75169 1.23969   6
   4 -10  -2 1.36504 1.14723   8
  -4  10   2 5.63287 1.58422   1
  -4  10   2 2.08236 1.35887   6
  -4  10   2 1.42265 1.22593   8
  -4  10   2 2.56369 1.29165   3
   3 -10  -2 1.42594 1.15586   6
   3 -10  -2 1.13260 1.05098   8
   3 -10  -2 -0.7265 0.85462   2
   3 -10  -2 2.03377 1.14083   3
  -3  10   2 0.73161 0.98412   6
  -3  10   2 -0.0581 0.89720   8
  -3  10   2 -0.2424 0.82914   3
   2 -10  -2 -0.2432 1.08372   2
   2 -10  -2 2.17825 1.38938   3
   2 -10  -2 -0.5360 0.78141   6
  -2  10   2 0.42483 0.62755   6
  -2  10   2 0.17787 0.86780   8
  -2  10   2 1.31435 1.06668   3
   1 -10  -2 8.53542 2.13752   6
   1 -10  -2 6.83822 2.09725   2
  -1  10   2 3.53436 1.56143   3
  -1  10   2 6.23629 1.62601   8
  -1  10   2 7.78390 2.21865   6
   0 -10  -2 0.35910 0.94533   6
   0 -10  -2 1.91207 1.31244   7
   0 -10  -2 2.71095 1.37642   2
   0  10   2 1.88785 1.16119   3
   0  10   2 1.64487 1.05939   6
   0  10   2 3.03066 1.46938   8
  -1 -10  -2 -0.3300 1.28958   2
  -1 -10  -2 1.21902 1.39039   7
  -1 -10  -2 1.72948 1.44114   6
   1  10   2 0.42583 1.18153   8
   1  10   2 1.60515 1.52190   6
   1  10   2 1.37655 1.27130   3
  -2 -10  -2 0.15507 1.16604   7
   5 -11  -2 -0.6906 1.25479   8
   5 -11  -2 -1.2460 1.14665   3
   5 -11  -2 1.91512 1.35971   1
  -5  11   2 0.65150 1.31086   1
  -5  11   2 0.84277 1.33806   3
  -5  11   2 -1.1516 1.12341   8
   4 -11  -2 7.24622 2.27673   3
   4 -11  -2 3.00571 1.68160   8
   4 -11  -2 5.01817 1.95998   6
  -4  11   2 6.54094 1.93795   3
  -4  11   2 6.02562 1.78520   8
  -4  11   2 4.25774 1.78709   6
   3 -11  -2 1.80226 1.54884   6
   3 -11  -2 0.01865 1.08091   3
  -3  11   2 1.12367 1.35268   8
  -3  11   2 1.08335 1.42677   6
  -3  11   2 1.31983 1.09532   3
   2 -11  -2 3.59023 1.63130   2
   2 -11  -2 2.91658 1.51988   3
   2 -11  -2 3.53926 1.45181   6
  -2  11   2 3.09714 1.44654   8
  -2  11   2 -0.6456 1.54658   6
  -2  11   2 0.61132 1.18287   3
   1 -11  -2 -1.4245 1.06130   2
   1 -11  -2 1.12869 1.49773   6
  -1  11   2 -1.5223 1.09649   6
  -1  11   2 -0.0282 0.81466   3
   0 -11  -2 -0.0932 1.32010   2
   0  11   2 1.35927 1.43515   3
  -2  12  -3 10.1150 2.57257   6
  -2  12  -3 11.1109 2.43587   2
  -2  12  -3 15.1998 2.84869   7
   2 -12   3 10.3874 2.44581   7
   2 -12   3 14.5054 2.81436   6
   2 -12   3 11.1005 2.79305   2
  -3  12  -3 3.06846 1.63635   2
   3 -12   3 2.77140 2.01590   2
   1  11  -3 0.50621 1.13366   3
   1  11  -3 0.71840 1.17100   2
   1  11  -3 0.14637 1.44422   6
  -1 -11   3 0.45577 1.47389   7
  -1 -11   3 -1.2372 1.17020   2
   0  11  -3 -0.8836 1.10640   6
   0  11  -3 0.83439 1.08585   2
   0  11  -3 2.70157 1.32219   3
   0 -11   3 0.47783 1.35507   2
   0 -11   3 -0.5187 0.98492   6
   0 -11   3 1.19033 1.36991   7
  -1  11  -3 9.92108 2.13169   3
  -1  11  -3 11.5485 2.46129   6
  -1  11  -3 8.44359 2.07406   2
   1 -11   3 4.44959 1.82322   2
   1 -11   3 12.6074 2.67787   7
   1 -11   3 10.9779 2.38510   6
  -2  11  -3 11.4792 2.40339   2
  -2  11  -3 12.4633 2.31188   3
  -2  11  -3 13.6721 2.45187   7
  -2  11  -3 10.6590 2.27995   6
   2 -11   3 12.8889 2.66110   2
   2 -11   3 9.82819 2.19641   6
   2 -11   3 8.97703 2.14563   7
  -3  11  -3 -1.2691 1.12753   7
  -3  11  -3 0.05017 0.98359   2
  -3  11  -3 1.08074 1.19647   6
   3 -11   3 -0.1964 0.92687   6
   3 -11   3 -2.5891 0.81001   2
   3 -11   3 -0.0479 1.09135   7
  -5  11  -3 6.29509 2.00380   1
  -5  11  -3 4.02383 1.58648   5
  -5  11  -3 7.56789 1.81569   4
   5 -11   3 4.34691 1.80404   4
   5 -11   3 4.99404 1.79923   5
   5 -11   3 4.52885 1.64399   1
  -6  11  -3 0.69867 1.06186   4
  -6  11  -3 3.13724 1.89852   1
  -6  11  -3 0.20366 1.46078   5
   6 -11   3 1.29387 1.46569   1
   6 -11   3 2.15731 1.27383   5
   2  10  -3 2.04509 1.33372   6
   2  10  -3 0.99223 1.17041   3
   2  10  -3 1.39423 1.43813   2
  -2 -10   3 0.65371 1.18137   7
  -2 -10   3 -0.8022 1.06014   2
   1  10  -3 0.47345 1.16974   6
   1  10  -3 0.12564 0.77995   2
   1  10  -3 -0.6163 0.83343   3
  -1 -10   3 0.04367 0.93939   7
  -1 -10   3 4.03690 1.78773   6
  -1 -10   3 1.70037 1.35628   2
   0  10  -3 0.56870 0.85361   3
   0  10  -3 -0.8678 0.74619   2
   0  10  -3 0.03056 0.76711   6
   0 -10   3 0.41538 1.26995   7
   0 -10   3 -0.9546 0.90251   2
   0 -10   3 -0.0657 0.71725   6
  -1  10  -3 10.6361 2.17722   6
  -1  10  -3 9.44090 1.86597   3
  -1  10  -3 4.86411 1.51229   2
   1 -10   3 11.3137 2.38570   2
   1 -10   3 7.58511 1.81073   7
   1 -10   3 8.66741 2.08563   4
   1 -10   3 7.46483 2.16211   6
  -2  10  -3 0.25709 0.82396   2
  -2  10  -3 0.52274 0.99961   3
  -2  10  -3 -0.7713 0.92331   6
  -2  10  -3 2.51600 0.89498   7
   2 -10   3 0.88121 1.11888   7
   2 -10   3 0.00168 1.00876   6
   2 -10   3 0.45107 0.82510   4
   2 -10   3 -0.3201 0.93263   2
  -3  10  -3 -0.4283 1.06827   6
  -3  10  -3 -0.9668 1.06726   9
  -3  10  -3 -0.0100 0.84763   7
  -3  10  -3 0.94059 0.90842   5
  -3  10  -3 -0.0058 0.85480   4
  -3  10  -3 0.54366 0.81181   2
   3 -10   3 -0.7131 0.83172   2
   3 -10   3 0.53365 0.91711   4
   3 -10   3 -0.7924 0.77750   7
   3 -10   3 0.60286 1.03734   5
   3 -10   3 0.28836 1.02214   6
  -4  10  -3 7.93239 1.77313   5
  -4  10  -3 11.1669 2.22458   7
  -4  10  -3 8.89616 1.94280   1
  -4  10  -3 9.19128 1.79285   4
   4 -10   3 3.86806 1.45801   1
   4 -10   3 7.24352 1.66152   4
   4 -10   3 6.20680 1.65647   7
   4 -10   3 5.32111 1.57874   5
  -5  10  -3 2.78551 1.55014   1
  -5  10  -3 3.37063 1.26729   5
  -5  10  -3 4.84013 1.71108   8
  -5  10  -3 2.96822 1.21795   4
   5 -10   3 6.27144 1.66015   5
   5 -10   3 2.96989 1.48961   8
   5 -10   3 4.06574 1.50654   1
   5 -10   3 6.38334 1.53985   4
  -6  10  -3 -0.0237 0.86748   4
  -6  10  -3 0.52627 1.40598   1
  -6  10  -3 0.56230 0.78276   5
   6 -10   3 0.49574 1.20728   1
   6 -10   3 0.45905 1.27064   8
   6 -10   3 -0.1840 0.82680   5
  -7  10  -3 1.36695 1.18257   4
  -7  10  -3 0.49696 1.72553   1
  -7  10  -3 -0.1910 1.33825   5
   7 -10   3 1.98292 1.62896   8
   7 -10   3 2.45124 1.57439   5
   7 -10   3 -0.1152 1.33037   1
   4   9  -3 -0.3458 1.22200   6
   4   9  -3 0.75991 1.21444   3
  -4  -9   3 0.01957 1.37964   2
  -4  -9   3 0.31006 1.37671   7
   3   9  -3 0.01383 1.16308   6
   3   9  -3 -0.4830 0.77862   3
  -3  -9   3 0.32019 1.08633   2
  -3  -9   3 1.00503 1.37942   7
   2   9  -3 5.29323 1.47052   3
   2   9  -3 3.37863 1.49543   6
  -2  -9   3 4.57013 1.75641   2
  -2  -9   3 3.02107 1.55808   7
   1   9  -3 6.66982 1.58938   3
   1   9  -3 2.34237 1.16302   6
  -1  -9   3 4.79977 1.63323   2
  -1  -9   3 3.50106 1.37800   6
  -1  -9   3 4.42694 1.40925   4
  -1  -9   3 4.61298 1.69050   7
   0   9  -3 4.72833 1.38551   3
   0   9  -3 11.6520 2.29771   6
   0   9  -3 5.70837 1.66824   2
   0  -9   3 6.53371 1.70265   9
   0  -9   3 5.50751 1.71955   7
   0  -9   3 5.45988 1.74530   2
   0  -9   3 6.95003 1.55014   4
   0  -9   3 5.19559 1.59536   6
  -1   9  -3 18.9773 2.41156   3
  -1   9  -3 14.6497 2.38965   9
  -1   9  -3 18.8917 2.72421   2
  -1   9  -3 17.5416 2.53207   6
   1  -9   3 17.5860 2.62901   7
   1  -9   3 17.2664 2.53417   9
   1  -9   3 17.7901 2.78082   2
   1  -9   3 19.7677 2.81257   6
   1  -9   3 11.5456 1.95820   4
  -2   9  -3 1.20763 1.08721   9
  -2   9  -3 1.67836 1.07212   2
  -2   9  -3 2.66713 0.90958   5
  -2   9  -3 1.06398 0.84359   3
  -2   9  -3 2.58731 1.01084   7
  -2   9  -3 1.22487 0.89889   8
  -2   9  -3 0.42208 0.80227   6
   2  -9   3 0.76988 0.99675   7
   2  -9   3 1.01135 0.94511   6
   2  -9   3 1.01708 0.85310   3
   2  -9   3 1.89654 0.90545   4
   2  -9   3 2.05292 1.12677   2
   2  -9   3 3.07069 0.97255   5
   2  -9   3 1.64327 1.00140   9
  -3   9  -3 4.43495 1.29624   6
  -3   9  -3 4.24381 1.14314   5
  -3   9  -3 1.21405 0.94067   7
  -3   9  -3 2.49314 0.95363   4
  -3   9  -3 2.60977 1.12932   1
  -3   9  -3 1.67083 1.12514   9
  -3   9  -3 2.83120 1.07354   2
  -3   9  -3 3.79492 1.18717   3
  -3   9  -3 2.76849 1.06706   8
   3  -9   3 2.22357 0.90628   8
   3  -9   3 1.06669 0.94211   4
   3  -9   3 1.10808 0.93854   3
   3  -9   3 2.66438 1.05762   1
   3  -9   3 2.49471 1.28989   9
   3  -9   3 2.51299 1.10940   7
   3  -9   3 1.08268 0.87443   2
   3  -9   3 2.15557 1.05422   5
   3  -9   3 1.52071 0.99004   6
  -4   9  -3 0.29674 0.91949   1
  -4   9  -3 1.64762 0.92997   4
  -4   9  -3 0.91694 0.98030   5
  -4   9  -3 -1.0347 0.67412   2
  -4   9  -3 0.80222 0.98743   8
  -4   9  -3 0.59226 0.89170   7
  -4   9  -3 -0.9370 0.74273   9
   4  -9   3 1.40777 1.02869   5
   4  -9   3 1.20073 0.95431   8
   4  -9   3 0.34810 0.67772   4
   4  -9   3 1.05965 0.88922   7
   4  -9   3 -0.1510 0.87989   1
  -5   9  -3 -1.4402 0.70274   7
  -5   9  -3 -0.1955 0.84023   5
  -5   9  -3 1.01715 0.89522   4
   5  -9   3 -0.2814 0.88997   1
   5  -9   3 0.74209 1.03548   8
   5  -9   3 0.26516 0.99376   5
   5  -9   3 -0.3633 0.69312   4
  -6   9  -3 1.86754 1.01440   4
  -6   9  -3 4.45212 1.55037   5
   6  -9   3 4.42872 1.59532   1
   6  -9   3 5.11200 1.65644   8
   6  -9   3 4.06038 1.64257   5
  -7   9  -3 1.85782 1.16887   4
  -7   9  -3 0.36185 1.04842   5
   7  -9   3 0.99253 1.35183   1
   7  -9   3 3.28174 1.28223   5
   7  -9   3 0.93301 1.20053   8
   5   8  -3 3.16448 1.22496   3
   5   8  -3 4.55136 1.68597   6
  -5  -8   3 3.56509 1.82593   2
  -5  -8   3 4.67117 2.05905   7
   4   8  -3 1.00213 0.94947   3
   4   8  -3 -0.7563 1.04019   6
  -4  -8   3 -1.2232 0.78617   4
  -4  -8   3 -1.1682 1.29243   7
  -4  -8   3 1.73083 1.33246   2
   3   8  -3 0.08080 0.92556   6
   3   8  -3 -0.6381 0.65416   3
  -3  -8   3 -0.2640 0.89426   7
  -3  -8   3 -1.0109 0.62993   4
  -3  -8   3 -0.2374 0.98011   2
   2   8  -3 -1.0117 0.80021   6
   2   8  -3 0.43552 0.89768   3
  -2  -8   3 0.12784 0.93434   7
  -2  -8   3 0.67412 1.02647   2
  -2  -8   3 1.31961 1.05035   9
  -2  -8   3 0.40514 0.76544   4
   1   8  -3 10.6201 1.77660   3
   1   8  -3 9.56763 1.98680   6
  -1  -8   3 10.5449 2.12175   6
  -1  -8   3 9.35388 1.86656   9
  -1  -8   3 5.22014 1.52584   2
  -1  -8   3 10.5546 1.83156   4
  -1  -8   3 11.4201 2.20162   7
   0   8  -3 16.3452 2.43738   6
   0   8  -3 27.1277 2.69118   3
   0   8  -3 24.6042 1.80516   8
   0  -8   3 23.7082 2.82859   9
   0  -8   3 27.6496 2.79533   4
   0  -8   3 21.8771 2.93764   7
   0  -8   3 27.1299 3.07601   6
   0  -8   3 23.9972 3.02988   2
  -1   8  -3 4.59508 1.35604   2
  -1   8  -3 4.67619 1.37411   9
  -1   8  -3 7.68689 1.45935   3
  -1   8  -3 6.71127 1.19665   8
  -1   8  -3 7.03740 1.64749   6
   1  -8   3 3.34254 1.20286   6
   1  -8   3 8.13289 1.37757   5
   1  -8   3 6.52246 1.57305   7
   1  -8   3 6.07872 1.58712   9
   1  -8   3 7.70442 1.49144   4
   1  -8   3 6.28442 1.56497   2
  -2   8  -3 -0.1543 0.56527   8
  -2   8  -3 0.47138 0.71057   2
  -2   8  -3 0.06510 0.72352   9
  -2   8  -3 0.74340 0.75255   1
  -2   8  -3 0.10973 0.61488   6
  -2   8  -3 0.25334 0.53455   3
  -2   8  -3 0.15480 0.65932   7
   2  -8   3 -0.9092 0.54594   5
   2  -8   3 0.72540 0.66089   4
   2  -8   3 -0.4440 0.67310   7
   2  -8   3 -0.2785 0.59848   6
   2  -8   3 -0.2059 0.53239   2
   2  -8   3 0.13171 0.58730   3
   2  -8   3 -0.1880 0.56712   8
   2  -8   3 -0.3560 0.60741   9
   2  -8   3 0.53025 0.64221   1
  -3   8  -3 0.60848 0.68721   8
  -3   8  -3 -0.3020 0.68391   5
  -3   8  -3 0.32938 0.69848   3
  -3   8  -3 0.71292 0.74013   9
  -3   8  -3 -0.3881 0.56889   2
  -3   8  -3 0.38343 0.55352   7
  -3   8  -3 -0.1655 0.57676   6
  -3   8  -3 0.10307 0.58547   4
   3  -8   3 0.31848 0.69277   4
   3  -8   3 -0.3490 0.51297   3
   3  -8   3 -0.5346 0.52434   1
   3  -8   3 0.89529 0.85801   9
   3  -8   3 0.33014 0.71098   7
   3  -8   3 0.08785 0.65730   2
   3  -8   3 -0.2911 0.52095   6
   3  -8   3 -0.3593 0.57256   8
   3  -8   3 0.78680 0.63453   5
  -4   8  -3 -0.1888 0.54797   2
  -4   8  -3 -1.4723 0.55890   5
  -4   8  -3 1.02811 0.89491   9
  -4   8  -3 -0.6712 0.49719   7
  -4   8  -3 0.57571 0.70325   4
   4  -8   3 -0.1599 0.68012   8
   4  -8   3 -0.1290 0.64965   4
   4  -8   3 -0.4004 0.75691   5
   4  -8   3 -0.5305 0.58874   1
   4  -8   3 0.74741 0.78959   7
   4  -8   3 0.58014 0.63893   3
  -5   8  -3 -0.5465 0.69620   5
  -5   8  -3 -0.0548 0.64358   7
  -5   8  -3 -0.7165 0.71431   9
  -5   8  -3 -0.6882 0.52226   4
   5  -8   3 1.42865 0.97138   1
   5  -8   3 0.95286 0.81859   5
   5  -8   3 0.47137 0.71541   8
   5  -8   3 1.05286 0.80891   4
  -6   8  -3 0.28226 0.54617   4
  -6   8  -3 -0.4660 0.77774   7
  -6   8  -3 0.22462 0.76794   5
   6  -8   3 0.64521 0.96422   8
   6  -8   3 1.01630 0.79033   1
   6  -8   3 0.76931 0.88002   5
  -7   8  -3 2.45809 1.13362   4
  -7   8  -3 0.32308 0.84005   5
   7  -8   3 3.08791 1.50959   8
   7  -8   3 0.70930 1.30393   1
   7  -8   3 0.72399 0.89373   5
  -8   8  -3 -0.2991 0.91189   4
  -8   8  -3 2.99259 1.56855   5
   8  -8   3 2.13754 1.49615   8
   8  -8   3 1.11897 1.30480   5
   8  -8   3 0.10999 1.25421   1
  -6  -7   3 -0.3610 1.10159   4
   5   7  -3 0.14619 1.03749   6
   5   7  -3 1.23748 1.05697   3
  -5  -7   3 0.78022 1.03450   4
  -5  -7   3 -1.4096 1.02575   7
  -5  -7   3 -1.0965 0.93871   2
   4   7  -3 -0.2808 0.95700   6
   4   7  -3 -0.4256 0.77273   3
  -4  -7   3 1.29084 1.10003   2
  -4  -7   3 0.16582 0.78784   4
  -4  -7   3 0.30520 0.74677   7
   3   7  -3 18.9989 2.70482   6
   3   7  -3 16.4970 2.28895   3
  -3  -7   3 21.9768 2.83654   9
  -3  -7   3 20.6839 3.07209   7
  -3  -7   3 16.3023 2.66430   2
  -3  -7   3 20.5553 2.49672   4
   2   7  -3 0.37991 0.70697   3
   2   7  -3 -0.3805 0.69391   6
   2   7  -3 -0.0835 0.45604   8
  -2  -7   3 -0.0903 0.81007   6
  -2  -7   3 -0.3200 0.66883   7
  -2  -7   3 0.47552 0.69927   9
  -2  -7   3 -0.2853 0.57059   4
  -2  -7   3 -0.6533 0.67831   2
   1   7  -3 12.0999 2.02446   6
   1   7  -3 6.62532 1.29300   3
   1   7  -3 7.74933 1.12089   8
  -1  -7   3 7.11197 1.83649   2
  -1  -7   3 9.82745 1.55706   4
  -1  -7   3 9.64280 1.78358   9
  -1  -7   3 7.88860 1.68896   7
  -1  -7   3 7.70930 1.69401   6
   0   7  -3 9.17745 1.46712   3
   0   7  -3 10.2709 1.29934   8
   0   7  -3 9.36221 1.68939   6
   0  -7   3 9.25666 1.69828   9
   0  -7   3 11.9568 2.03907   2
   0  -7   3 9.24868 1.57956   4
   0  -7   3 11.7814 1.43471   5
   0  -7   3 12.2267 1.94778   6
   0  -7   3 7.99227 1.64532   7
  -1   7  -3 0.75372 0.66470   9
  -1   7  -3 -0.0888 0.44924   6
  -1   7  -3 0.53649 0.57388   8
  -1   7  -3 -0.0544 0.60173   2
  -1   7  -3 1.54696 0.70123   3
  -1   7  -3 0.45664 0.52232   1
   1  -7   3 0.13383 0.65715   2
   1  -7   3 0.39221 0.68763   9
   1  -7   3 0.10787 0.57100   3
   1  -7   3 0.60407 0.52031   6
   1  -7   3 0.35813 0.52085   1
   1  -7   3 0.28803 0.55070   8
   1  -7   3 0.04974 0.45117   5
   1  -7   3 0.78892 0.58667   4
   1  -7   3 -0.1394 0.57975   7
  -2   7  -3 14.7629 1.80721   3
  -2   7  -3 14.9170 2.08596   9
  -2   7  -3 12.4403 1.76768   6
  -2   7  -3 15.7378 1.97619   7
  -2   7  -3 16.1625 2.09485   2
  -2   7  -3 17.2270 1.90875   8
   2  -7   3 13.5744 1.73949   1
   2  -7   3 14.3058 1.93420   2
   2  -7   3 14.7170 2.09846   9
   2  -7   3 15.8561 1.85854   3
   2  -7   3 15.6445 1.83191   8
   2  -7   3 13.5337 1.78228   4
   2  -7   3 14.2849 1.82151   5
   2  -7   3 15.1989 1.97523   6
   2  -7   3 12.3799 1.86906   7
  -3   7  -3 2.32533 1.01349   9
  -3   7  -3 -0.3612 0.67688   3
  -3   7  -3 0.87085 0.74833   6
  -3   7  -3 2.46350 0.91248   4
  -3   7  -3 2.75845 1.02866   7
  -3   7  -3 2.11055 0.89790   2
   3  -7   3 0.61241 0.74536   4
   3  -7   3 1.38276 0.75120   2
   3  -7   3 1.46329 0.74880   6
   3  -7   3 1.13263 0.65320   3
   3  -7   3 2.35171 0.93071   1
   3  -7   3 1.03378 0.71255   5
   3  -7   3 1.28941 0.84634   9
   3  -7   3 2.85824 0.92070   7
   3  -7   3 1.98290 0.82644   8
  -4   7  -3 162.556 5.77036   4
  -4   7  -3 153.731 5.52898   7
  -4   7  -3 157.556 5.20788   2
  -4   7  -3 152.843 6.12497   9
  -4   7  -3 162.370 6.08048   5
   4  -7   3 152.023 5.82950   8
   4  -7   3 136.704 5.44642   4
   4  -7   3 148.066 5.31121   3
   4  -7   3 154.545 5.97227   5
   4  -7   3 145.735 5.94857   1
  -5   7  -3 6.04369 1.29417   4
  -5   7  -3 6.03369 1.27265   7
  -5   7  -3 4.26761 1.26075   9
  -5   7  -3 3.55110 1.24213   5
   5  -7   3 5.50072 1.52140   8
   5  -7   3 8.35577 1.67884   5
   5  -7   3 7.89371 1.70012   1
  -6   7  -3 14.0594 2.28663   5
  -6   7  -3 13.1522 1.83764   7
  -6   7  -3 11.7271 1.86849   4
   6  -7   3 14.1050 2.31776   5
   6  -7   3 18.4055 2.80414   8
   6  -7   3 11.1573 2.23949   1
  -7   7  -3 0.23889 1.26562   7
  -7   7  -3 0.84476 1.20056   5
  -7   7  -3 1.69081 0.82269   4
   7  -7   3 1.83966 1.32911   5
   7  -7   3 0.33649 1.14306   1
   7  -7   3 -0.0169 1.01544   8
  -8   7  -3 0.36203 1.41762   5
  -8   7  -3 0.69936 1.07310   4
   8  -7   3 2.03181 1.37876   1
   8  -7   3 1.06311 1.50215   8
   8  -7   3 0.71297 1.10292   5
   6   6  -3 0.36740 1.09913   6
   6   6  -3 1.24371 1.16113   3
  -6  -6   3 1.77435 1.11372   4
  -6  -6   3 1.70360 1.49287   2
  -6  -6   3 0.29821 1.25314   7
   5   6  -3 1.65216 1.13521   6
   5   6  -3 0.67486 0.72115   3
  -5  -6   3 1.00560 1.12936   7
  -5  -6   3 0.35264 0.77020   4
  -5  -6   3 1.53138 1.20589   2
   4   6  -3 2.50787 0.96961   3
   4   6  -3 2.93140 0.94795   8
   4   6  -3 3.56217 1.31369   6
  -4  -6   3 2.58554 1.15164   7
  -4  -6   3 3.00601 1.23175   9
  -4  -6   3 4.44045 1.35679   4
  -4  -6   3 6.18049 1.72179   2
   3   6  -3 0.89868 0.74987   6
   3   6  -3 1.23689 0.64725   8
   3   6  -3 2.05989 0.93759   3
  -3  -6   3 5.09948 1.32783   9
  -3  -6   3 2.18403 0.85446   4
  -3  -6   3 2.64839 1.10935   7
  -3  -6   3 1.42333 1.10244   2
   2   6  -3 26.3797 2.08076   3
   2   6  -3 26.5522 1.64287   8
   2   6  -3 26.3305 2.74585   6
  -2  -6   3 22.3404 2.69537   7
  -2  -6   3 25.2864 2.65432   9
  -2  -6   3 25.6475 2.88107   2
  -2  -6   3 20.5046 2.50306   6
  -2  -6   3 26.2356 2.53670   4
   1   6  -3 6.23743 0.90405   8
   1   6  -3 4.23824 0.98551   3
   1   6  -3 4.82201 1.24508   6
  -1  -6   3 7.03436 1.41048   9
  -1  -6   3 3.29733 0.68933   5
  -1  -6   3 6.17301 1.41984   2
  -1  -6   3 4.13322 1.17388   7
  -1  -6   3 6.19768 1.36254   6
  -1  -6   3 3.66874 0.98692   4
   0   6  -3 3.82247 0.92295   3
   0   6  -3 3.90377 0.70816   1
   0   6  -3 3.98020 0.75871   8
   0   6  -3 4.18342 1.07417   6
   0  -6   3 3.43579 0.96884   6
   0  -6   3 3.20863 1.01475   9
   0  -6   3 2.05696 0.86407   7
   0  -6   3 2.33462 0.55136   1
   0  -6   3 2.71794 0.92559   2
   0  -6   3 1.90604 0.73764   4
   0  -6   3 3.58537 0.77776   5
  -1   6  -3 2.90116 0.71979   8
  -1   6  -3 2.78668 0.91509   9
  -1   6  -3 2.51363 0.77707   3
  -1   6  -3 3.52060 0.92210   6
  -1   6  -3 2.13996 0.75408   2
   1  -6   3 4.98865 1.12208   7
   1  -6   3 3.35995 0.94518   6
   1  -6   3 2.01551 0.64014   1
   1  -6   3 3.27397 0.90432   4
   1  -6   3 2.58125 0.91392   2
   1  -6   3 3.35144 0.86581   3
   1  -6   3 3.12444 0.73658   8
   1  -6   3 2.59537 0.77744   5
   1  -6   3 4.44171 1.10681   9
  -2   6  -3 5.40966 1.17811   7
  -2   6  -3 7.73171 1.39234   9
  -2   6  -3 6.29934 1.13132   6
  -2   6  -3 8.94410 1.36881   2
  -2   6  -3 6.86752 1.14694   3
   2  -6   3 5.95161 1.12487   6
   2  -6   3 6.11221 1.32468   9
   2  -6   3 7.77756 1.21003   3
   2  -6   3 5.80564 1.19979   2
   2  -6   3 6.18989 1.12561   4
   2  -6   3 5.66273 1.19223   7
   2  -6   3 7.67153 1.17347   8
   2  -6   3 5.52971 1.09125   1
   2  -6   3 6.19894 1.17920   5
  -3   6  -3 106.206 4.17142   4
  -3   6  -3 84.3703 4.12730   9
  -3   6  -3 102.599 3.87150   2
  -3   6  -3 99.7294 4.02383   7
  -3   6  -3 96.7295 3.63057   6
   3  -6   3 101.123 4.21841   1
   3  -6   3 93.7574 4.38387   9
   3  -6   3 98.6967 4.18554   5
   3  -6   3 92.1233 3.57960   6
   3  -6   3 97.7281 4.04616   7
   3  -6   3 86.7885 3.56263   3
   3  -6   3 101.585 4.04141   8
   3  -6   3 101.232 4.10246   4
   3  -6   3 102.107 3.91872   2
  -4   6  -3 8.35715 1.14023   2
  -4   6  -3 6.20048 1.38982   9
  -4   6  -3 8.05645 1.36492   7
  -4   6  -3 10.4568 1.63739   5
  -4   6  -3 12.1022 1.68453   4
   4  -6   3 8.96126 1.47583   4
   4  -6   3 8.44494 1.62707   1
   4  -6   3 7.48019 1.41653   8
   4  -6   3 6.10589 1.31486   5
   4  -6   3 5.38147 1.05514   3
  -5   6  -3 97.7332 4.67949   5
  -5   6  -3 93.7232 4.55916   9
  -5   6  -3 106.484 4.15213   7
  -5   6  -3 104.323 4.44040   4
   5  -6   3 96.0470 4.80192   1
   5  -6   3 98.7903 4.66979   5
   5  -6   3 92.4541 3.91823   3
   5  -6   3 90.6528 4.51804   8
  -6   6  -3 12.7621 1.92309   4
  -6   6  -3 9.34478 1.70671   9
  -6   6  -3 14.9850 1.93251   7
  -6   6  -3 9.09878 1.85175   5
   6  -6   3 12.2256 2.11103   8
   6  -6   3 15.3075 2.35026   5
   6  -6   3 12.0801 2.17671   1
  -7   6  -3 26.9125 2.75586   7
  -7   6  -3 24.1699 3.02361   5
  -7   6  -3 26.3190 2.87231   4
   7  -6   3 29.8697 3.50986   8
   7  -6   3 32.5107 3.82201   1
   7  -6   3 30.0771 3.39606   5
  -8   6  -3 12.5213 2.41155   5
  -8   6  -3 9.34525 1.81833   4
   8  -6   3 12.7054 2.65399   8
   8  -6   3 10.9423 2.07806   5
   8  -6   3 10.4720 2.27316   1
   7   5  -3 -0.2810 1.09940   3
  -7  -5   3 0.78076 1.13924   4
  -7  -5   3 1.89552 1.72219   7
   6   5  -3 3.00057 1.08695   3
   6   5  -3 6.86851 1.67799   6
   6   5  -3 8.98243 1.93154   8
  -6  -5   3 8.48495 1.93485   4
  -6  -5   3 7.40883 2.29996   2
  -6  -5   3 7.83442 2.08441   7
   5   5  -3 0.45252 0.63743   6
   5   5  -3 0.13256 0.70470   3
   5   5  -3 0.90220 0.83992   8
  -5  -5   3 0.59434 0.79321   2
  -5  -5   3 -0.2185 0.95078   7
  -5  -5   3 -0.0078 0.70489   4
  -5  -5   3 -0.0033 0.66156   9
   4   5  -3 4.45957 1.00224   8
   4   5  -3 5.28282 1.29498   3
   4   5  -3 3.20043 1.17029   6
  -4  -5   3 4.07680 1.28550   7
  -4  -5   3 2.58395 1.20722   2
  -4  -5   3 3.95955 1.21267   9
  -4  -5   3 4.88048 1.21885   4
   3   5  -3 66.5981 3.29975   3
   3   5  -3 65.3772 2.74088   8
   3   5  -3 65.1607 3.54291   6
  -3  -5   3 63.3587 3.71013   7
  -3  -5   3 65.5757 3.79255   2
  -3  -5   3 54.5596 3.04321   4
  -3  -5   3 66.0804 3.59750   9
   2   5  -3 1.01760 0.67090   6
   2   5  -3 0.99588 0.40784   8
   2   5  -3 1.39841 0.59526   3
  -2  -5   3 0.40351 0.54452   4
  -2  -5   3 1.53417 0.46097   5
  -2  -5   3 1.16026 0.71624   9
  -2  -5   3 0.58799 0.51648   7
  -2  -5   3 2.11283 0.94309   2
  -2  -5   3 1.01679 0.65793   6
   1   5  -3 4.41456 0.71607   8
   1   5  -3 5.74930 1.17651   6
   1   5  -3 4.03549 0.35724   1
   1   5  -3 4.20969 0.91281   3
  -1  -5   3 4.43500 0.75390   5
  -1  -5   3 4.50775 1.10013   7
  -1  -5   3 4.73270 1.08989   9
  -1  -5   3 3.29455 0.84746   4
  -1  -5   3 2.65600 0.83159   6
  -1  -5   3 2.21248 0.90174   2
   0   5  -3 14.7778 1.04094   8
   0   5  -3 13.8298 0.95882   1
   0   5  -3 10.9115 1.45657   6
   0   5  -3 12.3209 1.34754   3
   0  -5   3 15.3083 0.96514   1
   0  -5   3 12.6605 1.55035   4
   0  -5   3 12.4152 1.62976   9
   0  -5   3 14.8178 1.78910   7
   0  -5   3 16.8885 1.24076   5
   0  -5   3 16.6745 1.77912   6
   0  -5   3 13.6648 1.71665   2
  -1   5  -3 67.7737 2.95507   6
  -1   5  -3 62.8889 3.02422   2
  -1   5  -3 66.3674 2.56501   8
  -1   5  -3 65.0337 2.67524   3
   1  -5   3 70.3315 3.31808   9
   1  -5   3 69.7431 2.75830   3
   1  -5   3 67.5612 3.14701   7
   1  -5   3 65.8692 2.61862   1
   1  -5   3 69.3510 2.60873   8
   1  -5   3 68.0166 3.13304   2
   1  -5   3 65.9046 2.79848   5
   1  -5   3 68.7049 2.98015   4
   1  -5   3 63.0372 2.87920   6
  -2   5  -3 94.9740 3.45997   6
  -2   5  -3 99.4974 3.70987   2
  -2   5  -3 94.6775 3.77092   7
  -2   5  -3 98.2829 4.11958   9
   2  -5   3 98.5322 3.78705   4
   2  -5   3 97.7185 3.51814   8
   2  -5   3 99.1745 3.81846   5
   2  -5   3 100.622 4.14673   9
   2  -5   3 100.043 3.41509   3
   2  -5   3 100.337 3.75299   2
   2  -5   3 97.2568 3.70704   1
   2  -5   3 100.867 3.53451   6
   2  -5   3 99.7613 3.86597   7
  -3   5  -3 21.5394 2.01352   4
  -3   5  -3 19.7957 2.13186   9
  -3   5  -3 19.0647 1.26938   6
  -3   5  -3 21.5275 1.61734   7
  -3   5  -3 17.0600 1.34611   2
   3  -5   3 19.6632 2.02879   5
   3  -5   3 21.5141 1.66804   8
   3  -5   3 16.1986 1.87482   1
   3  -5   3 17.3797 1.21756   6
   3  -5   3 16.4951 1.75901   4
   3  -5   3 20.6441 1.65617   7
   3  -5   3 18.6301 1.36463   3
  -4   5  -3 18.7864 1.21606   2
  -4   5  -3 17.3864 2.09438   5
  -4   5  -3 14.4820 1.74577   4
  -4   5  -3 18.2967 1.50280   7
  -4   5  -3 17.8970 2.09139   9
   4  -5   3 15.7348 2.01975   1
   4  -5   3 18.1703 2.04183   8
   4  -5   3 14.7172 1.76578   4
   4  -5   3 14.8799 1.94647   5
   4  -5   3 15.6023 1.60304   3
  -5   5  -3 10.0365 1.43159   7
  -5   5  -3 8.72057 1.62212   5
  -5   5  -3 8.59238 1.45518   4
  -5   5  -3 8.19708 1.59462   9
   5  -5   3 9.91579 1.70525   8
   5  -5   3 4.87743 1.23788   5
   5  -5   3 9.51184 1.75150   1
   5  -5   3 9.93014 1.35534   3
  -6   5  -3 1.91459 0.81638   4
  -6   5  -3 2.76636 1.10436   9
  -6   5  -3 3.11101 1.03712   7
  -6   5  -3 2.10408 0.97338   5
   6  -5   3 3.77065 1.34656   1
   6  -5   3 2.93816 1.20357   5
   6  -5   3 2.04056 0.97413   8
  -7   5  -3 -0.3568 0.93597   5
  -7   5  -3 -0.3664 0.87284   7
  -7   5  -3 1.42836 1.02594   4
   7  -5   3 2.57264 1.09524   5
   7  -5   3 0.15597 0.90551   1
   7  -5   3 -0.3596 1.03692   8
  -8   5  -3 2.62258 1.45154   7
  -8   5  -3 4.04522 1.32408   4
  -8   5  -3 3.72004 1.65232   5
   8  -5   3 6.50319 1.99272   1
   8  -5   3 4.61920 1.65374   8
   8  -5   3 7.10197 1.72956   5
  -9   5  -3 0.16649 0.92362   4
  -9   5  -3 -1.2359 1.06358   5
   9  -5   3 0.51722 1.50259   8
   9  -5   3 -1.0232 1.25160   1
   7   4  -3 1.06072 1.11133   3
   7   4  -3 0.46153 1.24710   8
  -7  -4   3 1.52777 1.23988   4
  -7  -4   3 2.36936 1.36622   7
   6   4  -3 0.55114 0.85389   8
   6   4  -3 -0.0787 0.84831   6
   6   4  -3 -0.8366 0.75868   3
  -6  -4   3 0.26178 0.81644   4
  -6  -4   3 0.30787 0.87658   7
   5   4  -3 0.19492 0.71317   6
   5   4  -3 -0.0929 0.58387   8
   5   4  -3 0.57671 0.62724   3
  -5  -4   3 1.14840 0.74668   9
  -5  -4   3 -0.5224 0.36585   4
  -5  -4   3 1.08016 0.98253   7
  -5  -4   3 -0.8773 0.49217   2
   4   4  -3 38.4375 2.62881   6
   4   4  -3 43.3421 2.34846   8
   4   4  -3 44.1792 2.66051   3
  -4  -4   3 43.5697 2.58861   4
  -4  -4   3 44.9208 2.92880   9
  -4  -4   3 41.9948 2.88307   2
  -4  -4   3 40.1284 2.88924   7
   3   4  -3 72.7892 3.46128   6
   3   4  -3 71.6923 3.20319   3
   3   4  -3 69.7257 2.73191   8
  -3  -4   3 69.2701 3.43810   9
  -3  -4   3 73.8170 2.46723   5
  -3  -4   3 71.5335 3.60008   2
  -3  -4   3 67.6893 3.56808   7
  -3  -4   3 74.4686 3.27270   4
   2   4  -3 193.161 5.71762   3
   2   4  -3 202.485 5.06701   8
   2   4  -3 188.876 6.04124   6
  -2  -4   3 179.245 6.20453   7
  -2  -4   3 199.065 4.97422   5
  -2  -4   3 192.821 6.15657   9
  -2  -4   3 197.296 5.81941   4
  -2  -4   3 188.221 6.27204   2
   1   4  -3 301.469 7.60607   3
   1   4  -3 300.788 6.06006   1
   1   4  -3 305.461 6.88603   8
   1   4  -3 295.006 8.03560   6
  -1  -4   3 308.584 8.18204   6
  -1  -4   3 301.289 8.31537   2
  -1  -4   3 302.507 7.80899   4
  -1  -4   3 298.272 7.12290   5
  -1  -4   3 285.459 8.11807   9
  -1  -4   3 301.199 8.33735   7
   0   4  -3 40.4746 2.21197   2
   0   4  -3 40.5216 1.57582   8
   0   4  -3 39.1867 2.07303   6
   0   4  -3 40.2170 1.85342   3
   0  -4   3 40.5475 2.23404   2
   0  -4   3 41.8622 2.28214   7
   0  -4   3 37.3165 2.05703   6
   0  -4   3 41.6528 2.06237   4
   0  -4   3 43.2096 1.90065   5
   0  -4   3 42.2693 2.31641   9
   0  -4   3 40.8731 1.55771   1
  -1   4  -3 613.761 14.0883   2
  -1   4  -3 615.034 13.4636   3
  -1   4  -3 618.693 13.7982   6
  -1   4  -3 606.521 14.4820   9
   1  -4   3 627.570 13.9405   5
   1  -4   3 624.298 14.1495   2
   1  -4   3 623.383 14.2867   7
   1  -4   3 626.735 13.3946   8
   1  -4   3 617.487 14.5241   9
   1  -4   3 605.122 14.0182   4
   1  -4   3 630.887 13.8449   6
   1  -4   3 639.692 13.5082   3
   1  -4   3 619.424 13.6299   1
  -2   4  -3 821.123 18.3475   7
  -2   4  -3 842.135 17.7144   6
  -2   4  -3 804.609 18.3225   4
  -2   4  -3 845.022 18.9879   9
  -2   4  -3 845.529 18.0984   2
   2  -4   3 852.987 18.5195   1
   2  -4   3 860.156 18.1354   8
   2  -4   3 892.927 18.2725   2
   2  -4   3 839.361 18.4400   7
   2  -4   3 837.778 17.7170   6
   2  -4   3 812.623 17.6339   3
   2  -4   3 846.094 18.4765   4
   2  -4   3 826.287 18.5314   5
   2  -4   3 837.213 18.9721   9
  -3   4  -3 106.003 4.16817   9
  -3   4  -3 113.975 3.96545   4
  -3   4  -3 102.788 2.91456   6
  -3   4  -3 105.960 3.69705   7
  -3   4  -3 111.807 3.34992   2
   3  -4   3 111.205 4.13568   5
   3  -4   3 107.467 4.16125   1
   3  -4   3 108.712 3.88668   8
   3  -4   3 110.637 3.38214   3
   3  -4   3 98.4182 3.78403   4
   3  -4   3 108.646 2.96752   6
  -4   4  -3 1.05993 0.70226   5
  -4   4  -3 0.89018 0.52752   4
  -4   4  -3 1.59888 0.67752   9
  -4   4  -3 1.37375 0.59910   7
  -4   4  -3 1.33639 0.41482   2
   4  -4   3 1.73294 0.73581   8
   4  -4   3 2.07553 0.84203   5
   4  -4   3 2.48454 0.93190   1
   4  -4   3 1.77564 0.58496   3
  -5   4  -3 11.8077 1.75896   5
  -5   4  -3 12.9286 1.59224   7
  -5   4  -3 10.2748 1.62236   9
  -5   4  -3 12.4169 1.61648   4
   5  -4   3 14.2655 1.89754   5
   5  -4   3 9.41009 1.67283   1
   5  -4   3 13.9320 1.50161   3
   5  -4   3 11.9336 1.84429   8
  -6   4  -3 0.95138 0.70700   5
  -6   4  -3 -0.8727 0.60951   7
  -6   4  -3 0.14493 0.44752   4
  -6   4  -3 0.06632 0.66932   9
   6  -4   3 -0.5975 0.63922   5
   6  -4   3 0.18763 0.67463   8
   6  -4   3 0.24645 0.48504   3
   6  -4   3 -1.1028 0.65430   1
  -7   4  -3 -0.8736 0.76312   7
  -7   4  -3 -0.0114 0.78510   4
  -7   4  -3 1.40530 0.99570   5
   7  -4   3 -1.0124 0.74831   8
   7  -4   3 0.04999 0.80938   1
   7  -4   3 0.51086 0.90764   5
  -8   4  -3 0.56025 1.03524   4
  -8   4  -3 1.04761 1.08868   7
  -8   4  -3 0.09125 0.77011   5
   8  -4   3 -0.3714 0.93786   8
   8  -4   3 -0.1161 0.70946   1
  -9   4  -3 -0.0021 1.47599   7
  -9   4  -3 -0.7378 1.43806   4
  -9   4  -3 0.73426 1.29565   5
   9  -4   3 0.30781 1.36304   1
   9  -4   3 0.94913 1.64452   8
   8   3  -3 0.31570 1.10657   3
   8   3  -3 -1.6674 1.04608   8
  -8  -3   3 0.74271 1.44874   7
  -8  -3   3 1.06104 1.25514   4
   7   3  -3 -0.8807 0.92305   8
   7   3  -3 1.05412 0.90112   3
  -7  -3   3 2.58120 1.21539   7
  -7  -3   3 -0.0743 0.57854   4
   6   3  -3 0.41161 0.83952   3
   6   3  -3 -0.1616 0.61384   6
   6   3  -3 -0.1782 0.69120   8
  -6  -3   3 1.16309 0.74310   4
  -6  -3   3 -0.0772 0.81302   7
   5   3  -3 2.99555 0.97577   6
   5   3  -3 3.30309 0.90756   8
   5   3  -3 4.31814 1.15051   3
  -5  -3   3 3.53271 1.05412   4
  -5  -3   3 4.69552 1.14094   9
  -5  -3   3 2.90807 0.93942   2
  -5  -3   3 3.95109 1.18929   7
   4   3  -3 12.2487 1.44650   8
   4   3  -3 12.1247 1.51767   3
   4   3  -3 10.8439 1.49170   6
  -4  -3   3 10.4065 1.56931   2
  -4  -3   3 11.6030 1.71472   7
  -4  -3   3 11.1289 1.13930   5
  -4  -3   3 12.3711 1.72470   9
  -4  -3   3 14.1588 1.69191   4
   3   3  -3 82.9435 3.46326   6
   3   3  -3 91.5205 3.06352   8
   3   3  -3 82.5255 3.30609   3
  -3  -3   3 93.3412 2.79212   5
  -3  -3   3 87.0504 3.65020   9
  -3  -3   3 83.4223 3.70973   7
  -3  -3   3 84.9590 3.32815   4
  -3  -3   3 86.1671 3.67504   2
  -3  -3   3 88.0960 1.99027   1
   2   3  -3 96.2036 3.34247   3
   2   3  -3 97.5494 2.86641   8
   2   3  -3 95.3922 3.53927   6
  -2  -3   3 100.332 3.80132   7
  -2  -3   3 101.471 3.46449   4
  -2  -3   3 103.244 3.76370   9
  -2  -3   3 97.4936 2.84992   5
  -2  -3   3 98.4068 3.74008   2
   1   3  -3 1.65648 0.13953   1
   1   3  -3 1.21416 0.40159   3
   1   3  -3 1.00008 0.41906   6
   1   3  -3 1.70086 0.50173   9
   1   3  -3 1.27385 0.27726   8
  -1  -3   3 1.63370 0.11957   1
  -1  -3   3 1.73825 0.42617   5
  -1  -3   3 0.72297 0.48315   2
  -1  -3   3 1.96455 0.56402   7
  -1  -3   3 0.60713 0.40283   9
  -1  -3   3 2.16556 0.53759   4
   0   3  -3 164.743 4.77088   2
   0   3  -3 164.469 4.56507   6
   0   3  -3 158.044 4.17451   3
   0   3  -3 166.073 3.85824   8
   0   3  -3 165.540 4.83304   9
   0  -3   3 165.775 4.80150   2
   0  -3   3 162.054 4.37188   5
   0  -3   3 174.336 4.67959   6
   0  -3   3 157.479 4.80047   7
   0  -3   3 171.853 4.67938   4
   0  -3   3 165.511 3.85969   8
   0  -3   3 169.355 4.01913   1
   0  -3   3 163.948 4.93989   9
  -1   3  -3 0.32884 0.21331   3
  -1   3  -3 0.18426 0.33196   9
  -1   3  -3 0.13921 0.33145   7
  -1   3  -3 -0.0415 0.28537   2
  -1   3  -3 0.45030 0.41950   9
  -1   3  -3 0.22820 0.23431   6
   1  -3   3 0.22856 0.22294   8
   1  -3   3 0.35624 0.33300   7
   1  -3   3 0.40463 0.31002   6
   1  -3   3 0.07539 0.24085   1
   1  -3   3 0.10674 0.20897   3
   1  -3   3 -0.0271 0.29159   2
   1  -3   3 0.36396 0.40390   9
   1  -3   3 0.97217 0.40300   4
   1  -3   3 0.41703 0.33746   5
  -2   3  -3 308.998 7.27823   2
  -2   3  -3 307.444 6.81447   6
  -2   3  -3 316.407 7.65331   7
  -2   3  -3 315.365 7.78370   4
  -2   3  -3 305.406 8.10774   9
   2  -3   3 312.877 6.99339   3
   2  -3   3 305.784 7.91352   5
   2  -3   3 323.392 8.23800   9
   2  -3   3 313.572 7.79837   4
   2  -3   3 321.457 7.92879   1
   2  -3   3 313.869 7.50910   8
  -3   3  -3 231.832 6.43257   4
  -3   3  -3 232.468 6.78215   9
  -3   3  -3 241.620 6.28365   7
  -3   3  -3 241.005 4.78804   6
  -3   3  -3 242.006 5.69086   2
   3  -3   3 236.113 6.47767   8
   3  -3   3 237.317 6.83572   1
   3  -3   3 249.385 6.56997   4
   3  -3   3 237.790 5.74094   3
   3  -3   3 239.786 6.76445   5
  -4   3  -3 61.0039 3.01609   5
  -4   3  -3 63.5226 2.11433   2
  -4   3  -3 61.9491 2.67386   7
  -4   3  -3 60.8905 2.75562   4
  -4   3  -3 62.3359 3.05412   9
   4  -3   3 63.5544 2.39764   3
   4  -3   3 65.3073 3.04594   8
   4  -3   3 60.9123 3.00745   5
   4  -3   3 57.8721 3.05851   1
  -5   3  -3 95.7831 4.12619   9
  -5   3  -3 93.0339 3.79141   4
  -5   3  -3 99.4553 3.81896   7
  -5   3  -3 94.8434 4.11174   5
   5  -3   3 92.1169 4.34925   1
   5  -3   3 88.3354 4.08450   8
   5  -3   3 93.2386 4.03183   5
   5  -3   3 89.5037 3.35935   3
  -6   3  -3 8.99668 1.67489   9
  -6   3  -3 8.41663 1.46722   4
  -6   3  -3 10.3776 1.63646   7
  -6   3  -3 8.80115 1.66727   5
   6  -3   3 10.5183 1.89845   1
   6  -3   3 8.64586 1.32872   3
   6  -3   3 8.45539 1.55019   5
   6  -3   3 5.84483 1.48241   8
  -7   3  -3 1.34302 1.02494   5
  -7   3  -3 -0.6437 0.85448   7
  -7   3  -3 1.40178 0.80178   4
   7  -3   3 2.50968 0.93971   3
   7  -3   3 0.97827 0.90986   1
   7  -3   3 1.76671 0.94982   5
   7  -3   3 0.83361 0.82907   8
  -8   3  -3 -0.4999 0.89625   4
  -8   3  -3 -0.0192 0.87797   7
  -8   3  -3 -0.1131 0.90581   5
   8  -3   3 -0.4140 0.86014   8
   8  -3   3 -0.3138 0.94300   1
  -9   3  -3 -1.4077 1.21748   4
  -9   3  -3 0.39788 1.23540   7
   9  -3   3 0.79454 1.29366   1
   9  -3   3 0.53350 1.66893   8
   8   2  -3 1.67930 1.23521   3
   8   2  -3 0.17905 1.20633   8
  -8  -2   3 3.40667 1.63733   7
  -8  -2   3 1.57745 1.25097   4
   7   2  -3 0.76884 0.92228   3
   7   2  -3 1.41682 1.01966   8
  -7  -2   3 1.03501 0.87246   4
  -7  -2   3 1.06924 0.96933   7
   6   2  -3 5.24347 1.25597   3
   6   2  -3 5.24838 1.37376   8
   6   2  -3 6.54348 1.23657   6
  -6  -2   3 9.09500 1.71615   9
  -6  -2   3 5.35066 1.30537   4
  -6  -2   3 7.19746 1.51245   7
   5   2  -3 2.03469 0.78526   3
   5   2  -3 3.23265 0.98691   8
   5   2  -3 3.05806 0.85904   6
  -5  -2   3 2.24298 0.66760   5
  -5  -2   3 3.05264 0.86992   2
  -5  -2   3 2.78362 0.96598   9
  -5  -2   3 2.30749 0.91822   7
  -5  -2   3 2.36029 0.75044   4
   4   2  -3 10.3613 1.29666   8
   4   2  -3 11.8378 1.44663   3
   4   2  -3 10.6390 1.02521   1
   4   2  -3 8.65573 1.20851   6
  -4  -2   3 9.57331 1.35883   2
  -4  -2   3 10.3170 1.49837   7
  -4  -2   3 12.5435 1.23044   5
  -4  -2   3 11.2863 1.51696   9
  -4  -2   3 11.0533 1.38033   4
   3   2  -3 51.2718 1.70840   1
   3   2  -3 52.8068 2.35870   6
   3   2  -3 54.0384 2.19216   8
   3   2  -3 57.6642 2.40356   3
  -3  -2   3 55.7476 2.01762   5
  -3  -2   3 56.1132 2.63719   7
  -3  -2   3 54.9306 2.60610   9
  -3  -2   3 51.6746 2.43757   2
  -3  -2   3 55.4017 2.37343   4
  -3  -2   3 55.1435 1.77315   1
   2   2  -3 125.360 3.27454   8
   2   2  -3 121.153 3.79141   9
   2   2  -3 124.923 3.79553   6
   2   2  -3 124.015 3.62284   3
  -2  -2   3 117.258 3.89914   7
  -2  -2   3 116.928 3.83830   2
  -2  -2   3 127.475 2.73360   1
  -2  -2   3 121.799 3.27595   5
  -2  -2   3 122.777 3.68963   4
  -2  -2   3 122.955 3.93717   9
   1   2  -3 90.0328 2.89529   9
   1   2  -3 83.7393 2.54266   3
   1   2  -3 90.3876 2.82966   6
   1   2  -3 90.8107 2.14363   8
   1   2  -3 88.7042 2.93324   2
  -1  -2   3 88.6281 2.51106   5
  -1  -2   3 87.3273 2.78844   4
  -1  -2   3 87.1430 2.97795   7
  -1  -2   3 91.7000 2.97785   2
  -1  -2   3 92.5511 3.04214   9
  -1  -2   3 89.2232 1.96654   1
   0   2  -3 139.011 3.85416   2
   0   2  -3 139.115 3.30382   3
   0   2  -3 140.693 3.65173   6
   0   2  -3 144.524 3.05440   8
   0  -2   3 150.684 4.16468   9
   0  -2   3 143.564 3.71787   5
   0  -2   3 144.707 3.04503   8
   0  -2   3 138.774 3.83570   4
   0  -2   3 139.520 3.88257   2
   0  -2   3 141.708 3.38648   1
   0  -2   3 139.172 3.95540   7
  -1   2  -3 3282.03 65.0806   6
  -1   2  -3 3246.15 65.5127   2
  -1   2  -3 3410.55 66.2232   9
  -1   2  -3 3275.61 65.7537   7
   1  -2   3 3274.81 65.6796   1
   1  -2   3 3378.31 65.8347   7
   1  -2   3 3356.84 66.1924   9
   1  -2   3 3356.74 66.1207   3
   1  -2   3 3355.39 66.4147   8
   1  -2   3 3328.92 65.8857   5
   1  -2   3 3359.24 65.8448   4
  -2   2  -3 453.058 10.7143   9
  -2   2  -3 461.273 9.10557   6
  -2   2  -3 468.277 9.87140   2
  -2   2  -3 446.547 10.3574   4
  -2   2  -3 456.033 10.2521   7
   2  -2   3 456.206 9.55186   3
   2  -2   3 466.772 10.4256   4
   2  -2   3 463.063 10.6347   5
   2  -2   3 470.492 10.6444   1
   2  -2   3 465.254 10.8870   9
   2  -2   3 461.303 10.2471   8
  -3   2  -3 17.3152 0.96148   2
  -3   2  -3 18.6604 1.26257   7
  -3   2  -3 19.0435 1.29952   4
  -3   2  -3 18.0676 1.37197   9
   3  -2   3 18.1352 1.35552   5
   3  -2   3 20.5085 1.03278   3
   3  -2   3 17.6846 1.41294   1
   3  -2   3 17.5074 1.27011   8
  -4   2  -3 0.68741 0.60431   5
  -4   2  -3 2.86602 0.82396   9
  -4   2  -3 1.41301 0.55275   4
  -4   2  -3 0.88737 0.37755   2
  -4   2  -3 0.13527 0.48302   7
   4  -2   3 1.17314 0.49802   3
   4  -2   3 0.40122 0.46407   1
   4  -2   3 1.06777 0.56766   8
   4  -2   3 0.35375 0.47763   5
  -5   2  -3 23.6676 1.87858   7
  -5   2  -3 21.4364 2.14017   5
  -5   2  -3 24.8634 1.82283   4
  -5   2  -3 25.0593 1.41906   2
  -5   2  -3 22.8770 2.29737   9
   5  -2   3 23.7887 1.57867   3
   5  -2   3 17.4927 2.06896   8
   5  -2   3 22.8009 2.15193   5
   5  -2   3 24.0074 2.46771   1
  -6   2  -3 32.8406 2.43429   7
  -6   2  -3 31.0197 2.53063   9
  -6   2  -3 30.5837 2.35088   5
  -6   2  -3 31.5668 2.28115   4
   6  -2   3 34.6757 2.15002   3
   6  -2   3 28.6116 2.99363   1
   6  -2   3 34.2806 2.34850   5
   6  -2   3 27.0506 2.83415   8
  -7   2  -3 0.86239 0.69387   4
  -7   2  -3 0.72040 0.85274   5
  -7   2  -3 0.56687 0.77275   7
   7  -2   3 1.61183 1.12260   1
   7  -2   3 2.34208 0.92866   3
   7  -2   3 2.50096 1.24431   8
  -8   2  -3 -1.2778 0.73335   5
  -8   2  -3 0.40892 1.12374   4
  -8   2  -3 -0.2956 0.89747   7
   8  -2   3 -0.8084 1.07568   8
   8  -2   3 0.54356 1.07775   1
  -9   2  -3 -0.0873 1.42269   4
  -9   2  -3 3.54329 1.25656   7
   9  -2   3 -1.1651 1.01576   8
   8   1  -3 1.67336 1.22718   3
   8   1  -3 -0.0583 0.97706   8
  -8  -1   3 1.18290 1.16269   7
  -8  -1   3 3.09705 1.27949   4
   7   1  -3 9.83706 1.80143   3
   7   1  -3 8.28498 1.69966   8
  -7  -1   3 7.31732 1.53018   5
  -7  -1   3 9.94917 1.79915   4
  -7  -1   3 9.78279 1.77543   7
   6   1  -3 10.0257 1.62397   8
   6   1  -3 12.9479 1.52716   6
   6   1  -3 12.6194 1.84077   3
  -6  -1   3 13.2488 1.59769   5
  -6  -1   3 10.7909 1.82353   9
  -6  -1   3 13.4947 1.92290   7
  -6  -1   3 13.7666 1.87386   4
   5   1  -3 263.319 7.10025   6
   5   1  -3 278.767 7.89299   8
   5   1  -3 266.217 7.22221   1
   5   1  -3 257.209 7.59975   3
  -5  -1   3 282.626 8.15480   9
  -5  -1   3 259.120 7.50670   4
  -5  -1   3 262.334 7.10954   2
  -5  -1   3 268.692 7.09239   5
  -5  -1   3 265.833 7.78150   7
   4   1  -3 23.4514 1.42808   1
   4   1  -3 20.6669 1.56641   8
   4   1  -3 23.6125 1.60279   3
   4   1  -3 25.3140 1.53202   6
  -4  -1   3 24.3201 1.50173   2
  -4  -1   3 29.1502 1.56158   5
  -4  -1   3 22.8232 1.70331   9
  -4  -1   3 23.5783 1.67877   7
  -4  -1   3 22.9649 1.59689   4
   3   1  -3 143.159 3.83671   1
   3   1  -3 140.695 4.19762   3
   3   1  -3 142.770 4.12981   8
   3   1  -3 149.188 4.13963   6
  -3  -1   3 144.836 3.87824   1
  -3  -1   3 142.723 4.17268   4
  -3  -1   3 134.849 4.35774   9
  -3  -1   3 136.751 4.03945   2
  -3  -1   3 145.881 4.32012   7
  -3  -1   3 138.316 3.89078   5
   2   1  -3 5.25141 0.66273   6
   2   1  -3 3.88289 0.58644   3
   2   1  -3 5.06688 0.61463   8
   2   1  -3 4.65892 0.49308   1
   2   1  -3 5.43940 0.68937   2
  -2  -1   3 4.95971 0.66727   2
  -2  -1   3 5.73140 0.69859   4
  -2  -1   3 5.24537 0.53938   1
  -2  -1   3 6.29263 0.68400   5
  -2  -1   3 6.04925 0.76401   7
  -2  -1   3 6.76457 0.85628   9
   1   1  -3 273.104 6.33777   2
   1   1  -3 281.655 5.86026   8
   1   1  -3 277.656 6.43343   9
   1   1  -3 276.500 6.11426   3
   1   1  -3 284.422 6.31635   6
  -1  -1   3 277.221 6.53225   9
  -1  -1   3 284.931 6.19034   5
  -1  -1   3 280.030 6.32788   4
  -1  -1   3 277.267 6.42768   7
  -1  -1   3 281.000 6.38876   2
  -1  -1   3 283.447 5.87055   1
   0   1  -3 758.301 15.2598   6
   0   1  -3 752.890 15.4545   2
   0   1  -3 760.033 15.7213   9
   0   1  -3 753.600 14.9033   3
   0   1  -3 736.171 15.5004   7
   0  -1   3 767.698 14.8608   8
   0  -1   3 748.309 15.7493   9
   0  -1   3 764.749 15.2634   1
   0  -1   3 751.606 15.5401   7
   0  -1   3 773.065 15.5465   4
   0  -1   3 755.025 15.4821   5
  -1   1  -3 1053.79 21.2375   7
  -1   1  -3 1033.36 21.2601   4
  -1   1  -3 1055.45 21.5977   9
  -1   1  -3 1070.73 21.5671   9
  -1   1  -3 1042.45 21.0618   2
  -1   1  -3 1039.68 20.6289   6
   1  -1   3 1067.76 21.5779   9
   1  -1   3 1021.74 20.9766   8
   1  -1   3 1048.38 21.3381   1
   1  -1   3 1047.83 21.4156   5
   1  -1   3 1041.95 20.8965   3
   1  -1   3 1052.43 21.2987   4
   1  -1   3 1040.14 21.5754   9
  -2   1  -3 456.580 10.0833   4
  -2   1  -3 461.018 9.20596   6
  -2   1  -3 458.251 10.3628   9
  -2   1  -3 458.734 9.77844   2
  -2   1  -3 454.682 10.0948   7
   2  -1   3 455.905 10.1053   8
   2  -1   3 455.417 10.5079   9
   2  -1   3 454.736 10.3920   1
   2  -1   3 458.704 10.3127   5
   2  -1   3 457.268 9.53836   3
  -3   1  -3 62.5682 2.62001   9
  -3   1  -3 69.5119 2.53041   4
  -3   1  -3 70.5622 2.61811   7
  -3   1  -3 67.8803 2.24943   2
   3  -1   3 71.1222 2.27660   3
   3  -1   3 62.8476 2.73653   1
   3  -1   3 63.8270 2.61973   8
   3  -1   3 68.2104 2.66269   5
   3  -1   3 65.5795 1.65097   6
  -4   1  -3 38.5580 2.08138   5
  -4   1  -3 30.8595 1.63027   2
  -4   1  -3 35.3344 1.89465   4
  -4   1  -3 38.7868 2.09868   7
  -4   1  -3 36.4859 2.14977   9
   4  -1   3 30.7436 1.86937   5
   4  -1   3 30.7072 1.97686   8
   4  -1   3 37.1550 2.24189   1
   4  -1   3 34.9728 1.10193   6
   4  -1   3 33.4862 1.71252   3
  -5   1  -3 -0.5256 0.43222   4
  -5   1  -3 -0.0735 0.62427   9
  -5   1  -3 -0.3972 0.58747   7
  -5   1  -3 -0.0001 0.47563   5
  -5   1  -3 -0.2433 0.33675   2
   5  -1   3 -0.3267 0.56368   1
   5  -1   3 -0.1846 0.56958   8
   5  -1   3 -0.0815 0.36748   3
   5  -1   3 0.06023 0.43109   5
  -6   1  -3 17.4509 2.18771   9
  -6   1  -3 19.4274 2.24972   7
  -6   1  -3 17.6119 2.02232   4
  -6   1  -3 18.8621 2.08878   5
   6  -1   3 14.2558 2.13172   8
   6  -1   3 18.2639 2.33036   1
   6  -1   3 17.3629 1.88640   5
   6  -1   3 20.6765 2.08262   3
  -7   1  -3 0.04921 0.76555   5
  -7   1  -3 -0.0966 0.92257   7
  -7   1  -3 0.45505 0.99078   4
   7  -1   3 0.24047 0.69364   3
   7  -1   3 0.10075 0.81768   1
   7  -1   3 0.55996 0.79209   8
  -8   1  -3 0.29658 1.17308   4
  -8   1  -3 1.17657 1.05452   7
   8  -1   3 1.19576 1.20558   3
   8  -1   3 1.11976 1.34305   8
   8  -1   3 1.97118 1.37266   1
   9   0  -3 0.75417 1.58128   8
   9   0  -3 -0.8076 0.97024   3
  -9   0   3 -0.6953 1.01985   4
   8   0  -3 0.49409 0.99161   8
   8   0  -3 -0.1850 0.86021   3
  -8   0   3 1.36189 1.15896   4
  -8   0   3 1.13782 1.08516   7
   7   0  -3 3.45192 1.19090   8
   7   0  -3 3.12323 1.02714   3
  -7   0   3 5.07796 1.39301   4
  -7   0   3 5.08260 1.38858   7
  -7   0   3 2.49343 0.95113   5
   6   0  -3 22.1313 2.32067   3
   6   0  -3 18.4686 2.33855   8
   6   0  -3 18.3409 1.47061   6
   6   0  -3 18.2409 2.07018   1
  -6   0   3 17.8141 1.92419   5
  -6   0   3 19.0306 2.32075   9
  -6   0   3 16.8151 2.01202   7
  -6   0   3 18.0594 2.09569   4
   5   0  -3 45.1127 2.40544   1
   5   0  -3 44.1424 2.58612   8
   5   0  -3 41.2626 1.96110   6
   5   0  -3 40.0658 2.36501   3
  -5   0   3 37.1561 2.10947   5
  -5   0   3 40.1937 2.26034   7
  -5   0   3 42.9812 2.52557   2
  -5   0   3 45.0467 2.61389   9
  -5   0   3 45.0591 2.44902   4
   4   0  -3 1482.12 30.9415   8
   4   0  -3 1490.35 30.6621   1
   4   0  -3 1455.88 29.6650   2
   4   0  -3 1500.88 30.0910   6
   4   0  -3 1486.21 30.7534   3
  -4   0   3 1490.53 30.4358   5
  -4   0   3 1438.03 29.6577   2
  -4   0   3 1483.22 30.4590   7
  -4   0   3 1492.58 30.6178   4
  -4   0   3 1426.95 30.9622   9
   3   0  -3 254.817 5.72313   2
   3   0  -3 258.037 6.32962   1
   3   0  -3 247.173 6.34675   3
   3   0  -3 257.582 6.05657   6
   3   0  -3 245.530 6.42035   8
  -3   0   3 255.587 6.57421   9
  -3   0   3 259.790 6.29972   4
  -3   0   3 241.004 6.07834   7
  -3   0   3 257.925 5.74610   2
  -3   0   3 255.280 6.37128   1
  -3   0   3 247.711 6.18601   5
   2   0  -3 1339.49 27.0767   6
   2   0  -3 1322.86 27.1743   1
   2   0  -3 1359.60 26.7730   2
   2   0  -3 1341.03 27.2603   3
   2   0  -3 1332.11 27.2860   8
   2   0  -3 1357.72 27.3699   9
  -2   0   3 1365.31 27.1463   4
  -2   0   3 1354.11 27.3868   9
  -2   0   3 1352.68 27.1806   5
  -2   0   3 1365.29 27.2521   1
  -2   0   3 1348.55 26.9853   7
   1   0  -3 1979.30 38.8335   9
   1   0  -3 1934.92 38.6532   2
   1   0  -3 1910.50 38.8186   6
   1   0  -3 1971.27 38.8571   3
   1   0  -3 2026.82 38.8890   8
  -1   0   3 1944.33 38.9603   7
  -1   0   3 1963.17 38.7261   4
  -1   0   3 1990.73 38.8982   9
  -1   0   3 1998.91 38.8652   5
  -1   0   3 1964.96 38.8594   1
   0   0  -3 38.6510 1.23361   9
   0   0  -3 38.9738 1.16084   7
   0   0  -3 37.9417 1.24644   2
   0   0  -3 38.3979 1.20060   3
   0   0  -3 37.6986 1.20596   6
   0   0   3 37.9172 1.22479   8
   0   0   3 36.0049 1.24125   1
   0   0   3 37.4938 1.23127   9
   0   0   3 37.9792 1.14931   4
   0   0   3 37.5799 1.22322   5
  -1   0  -3 396.130 8.44424   7
  -1   0  -3 397.520 8.41030   9
  -1   0  -3 395.597 8.42346   2
  -1   0  -3 389.094 8.26869   6
  -1   0  -3 395.555 8.24370   4
   1   0   3 394.095 8.26872   3
   1   0   3 383.115 8.38270   5
   1   0   3 378.498 8.46641   9
   1   0   3 377.546 8.40741   8
   1   0   3 388.987 8.51141   1
  -2   0  -3 66.4314 2.34360   7
  -2   0  -3 63.3970 2.09405   4
  -2   0  -3 63.5182 2.17160   2
  -2   0  -3 67.1789 2.29368   9
  -2   0  -3 66.3274 2.05625   6
   2   0   3 65.2422 2.10757   3
   2   0   3 63.0596 2.28340   8
   2   0   3 67.6961 2.39722   9
   2   0   3 63.3590 2.32933   1
   2   0   3 62.6465 2.17045   5
  -3   0  -3 94.6704 3.33635   7
  -3   0  -3 93.1794 3.30571   9
  -3   0  -3 96.7122 3.14477   5
  -3   0  -3 98.5493 3.18422   2
  -3   0  -3 98.4494 3.13471   4
  -3   0  -3 98.3367 2.87138   6
   3   0   3 97.4595 3.45894   1
   3   0   3 102.753 3.45744   8
   3   0   3 93.8015 2.81960   6
   3   0   3 97.9399 3.14909   5
   3   0   3 97.2279 3.07801   3
  -4   0  -3 33.2013 1.84012   2
  -4   0  -3 32.0291 1.75894   5
  -4   0  -3 33.8579 2.08403   9
  -4   0  -3 31.3857 1.82448   4
  -4   0  -3 34.6723 2.10333   7
   4   0   3 30.4567 1.74165   3
   4   0   3 27.5170 1.91525   1
   4   0   3 31.7623 2.04800   8
   4   0   3 32.0880 1.47579   6
   4   0   3 33.3943 1.76561   5
  -5   0  -3 3.51988 0.91264   2
  -5   0  -3 2.53278 0.84135   4
  -5   0  -3 1.91404 0.90026   7
  -5   0  -3 2.40687 0.83030   9
  -5   0  -3 2.43492 0.74266   5
   5   0   3 2.70809 0.74589   5
   5   0   3 3.38147 0.96764   8
   5   0   3 3.11805 0.82110   3
   5   0   3 4.08477 1.09699   1
  -6   0  -3 3.70464 1.05582   4
  -6   0  -3 3.09909 0.89099   5
  -6   0  -3 2.96579 1.18734   9
  -6   0  -3 3.95457 1.23271   7
   6   0   3 3.13552 0.95842   3
   6   0   3 3.84600 1.20400   8
   6   0   3 2.79442 1.03823   1
  -7   0  -3 0.48246 0.88182   4
  -7   0  -3 1.20026 0.93166   7
   7   0   3 0.29640 0.74709   8
   7   0   3 0.60698 0.96914   1
   7   0   3 2.29336 0.96449   3
  -8   0  -3 1.08105 1.09468   7
  -8   0  -3 -1.3534 1.10224   4
   8   0   3 -0.1461 1.23037   8
   8   0   3 1.27504 1.09554   3
   9  -1  -3 1.51527 1.41309   8
   9  -1  -3 1.52718 1.25452   3
  -9   1   3 0.39525 1.15418   4
   8  -1  -3 0.78218 0.90831   3
   8  -1  -3 -1.0723 0.89316   8
  -8   1   3 0.35636 0.79658   5
  -8   1   3 -0.5049 0.56993   4
   7  -1  -3 32.5175 3.35111   8
   7  -1  -3 39.1672 2.80261   1
   7  -1  -3 37.6200 2.70669   3
  -7   1   3 38.4176 2.78602   4
  -7   1   3 36.7032 2.56649   7
  -7   1   3 38.0567 2.61873   5
   6  -1  -3 296.536 8.62406   3
   6  -1  -3 288.445 8.71794   1
   6  -1  -3 292.173 9.08867   8
  -6   1   3 292.596 8.36764   5
  -6   1   3 297.910 8.49222   4
  -6   1   3 288.355 8.90428   9
  -6   1   3 323.013 8.37649   7
   5  -1  -3 21.9390 1.80328   1
   5  -1  -3 31.3755 2.16245   8
   5  -1  -3 27.7875 1.48883   6
   5  -1  -3 29.1058 1.96371   3
  -5   1   3 27.3073 1.84889   5
  -5   1   3 27.0018 1.79850   4
  -5   1   3 27.1843 2.06014   9
  -5   1   3 30.0187 1.75558   7
   4  -1  -3 2.32497 0.74113   3
   4  -1  -3 1.47120 0.63741   1
   4  -1  -3 1.60211 0.48213   6
   4  -1  -3 2.03836 0.16225   2
   4  -1  -3 1.07430 0.54580   8
  -4   1   3 1.93608 0.65201   4
  -4   1   3 1.82947 0.47147   7
  -4   1   3 2.14731 0.59234   5
  -4   1   3 2.65558 0.78024   9
   3  -1  -3 85.8672 2.88880   9
   3  -1  -3 79.0355 2.42725   6
   3  -1  -3 78.9215 2.88140   1
   3  -1  -3 79.5154 2.97152   8
   3  -1  -3 78.0869 1.71228   2
   3  -1  -3 72.5605 2.72156   3
  -3   1   3 77.8821 2.72938   5
  -3   1   3 80.3426 2.29235   7
  -3   1   3 74.7871 2.77049   9
  -3   1   3 75.2461 2.55017   4
  -3   1   3 78.7077 2.93986   1
   2  -1  -3 112.692 3.02135   6
   2  -1  -3 119.863 3.40438   1
   2  -1  -3 113.964 3.12411   9
   2  -1  -3 115.222 2.57099   2
   2  -1  -3 113.031 3.27684   3
   2  -1  -3 113.531 3.42554   8
  -2   1   3 113.455 2.57335   7
  -2   1   3 113.207 3.39125   1
  -2   1   3 114.781 3.15613   9
  -2   1   3 114.554 2.98232   4
  -2   1   3 108.642 3.16461   5
   1  -1  -3 1455.02 29.7181   6
   1  -1  -3 1493.57 29.2983   9
   1  -1  -3 1503.17 29.4492   2
   1  -1  -3 1480.76 29.8897   3
   1  -1  -3 1494.45 29.9677   8
  -1   1   3 1491.71 29.2115   4
  -1   1   3 1482.32 29.8758   1
  -1   1   3 1469.33 29.5767   5
  -1   1   3 1526.72 29.7030   9
   0  -1  -3 1103.70 22.6892   6
   0  -1  -3 1142.79 22.1833   9
   0  -1  -3 1128.18 22.0334   4
   0  -1  -3 1115.70 22.5592   2
   0  -1  -3 1088.24 22.2320   7
   0  -1  -3 1117.80 22.7570   3
   0  -1  -3 1110.13 22.1629   9
   0   1   3 1135.93 22.1401   5
   0   1   3 1109.89 22.4963   1
   0   1   3 1121.26 22.7073   8
  -1  -1  -3 889.501 18.6608   6
  -1  -1  -3 894.281 17.9165   4
  -1  -1  -3 909.326 18.6419   2
  -1  -1  -3 900.252 18.0652   9
  -1  -1  -3 871.460 18.4300   7
   1   1   3 922.161 17.9773   5
   1   1   3 881.468 18.5729   8
   1   1   3 880.741 18.3498   1
   1   1   3 903.141 18.1311   9
   1   1   3 904.580 18.6420   3
  -2  -1  -3 0.28649 0.27154   4
  -2  -1  -3 0.80669 0.35705   2
  -2  -1  -3 0.79960 0.43911   7
  -2  -1  -3 0.21426 0.32301   6
  -2  -1  -3 1.04191 0.40249   9
   2   1   3 0.77765 0.36104   1
   2   1   3 0.00423 0.27226   3
   2   1   3 0.48867 0.23950   5
   2   1   3 0.18600 0.26832   9
   2   1   3 -0.0130 0.27485   8
  -3  -1  -3 202.836 5.69005   7
  -3  -1  -3 186.931 5.37865   9
  -3  -1  -3 188.829 4.81985   5
  -3  -1  -3 199.459 5.37660   6
  -3  -1  -3 192.457 5.12373   4
  -3  -1  -3 187.903 5.52336   2
   3   1   3 186.610 5.36875   1
   3   1   3 193.893 5.32688   6
   3   1   3 187.841 5.51060   8
   3   1   3 191.253 4.80714   5
   3   1   3 194.414 5.41197   3
  -4  -1  -3 -0.2150 0.33233   5
  -4  -1  -3 0.30340 0.40929   2
  -4  -1  -3 0.63128 0.43790   4
  -4  -1  -3 0.54299 0.49676   7
  -4  -1  -3 0.35863 0.54738   9
  -4  -1  -3 0.11396 0.34845   6
   4   1   3 -0.0526 0.28915   5
   4   1   3 -0.0095 0.43289   1
   4   1   3 -0.0459 0.52487   8
   4   1   3 -0.5135 0.38608   3
   4   1   3 0.26203 0.36565   6
  -5  -1  -3 6.80072 1.31715   2
  -5  -1  -3 5.56873 1.24234   9
  -5  -1  -3 4.28270 1.17960   7
  -5  -1  -3 4.90700 1.10321   4
   5   1   3 6.38945 1.28512   8
   5   1   3 5.51375 1.13000   3
   5   1   3 5.54052 1.21097   1
  -6  -1  -3 26.5669 2.76897   9
  -6  -1  -3 27.1468 2.60585   4
  -6  -1  -3 23.8294 2.73146   7
   6   1   3 27.3126 2.21287   3
   6   1   3 32.7197 3.18148   8
   6   1   3 26.1382 2.69411   1
  -7  -1  -3 -0.1557 0.90736   7
  -7  -1  -3 1.49188 1.04035   4
   7   1   3 -0.2125 0.81387   3
   7   1   3 1.84762 1.27965   8
  -8  -1  -3 1.17593 1.16058   4
  -8  -1  -3 0.17266 1.15668   7
   8   1   3 -0.4474 0.88897   3
   8   1   3 0.32936 1.41164   8
   9  -2  -3 -0.9198 1.16992   8
   9  -2  -3 0.08155 0.99712   3
  -9   2   3 0.27290 1.07337   4
  -9   2   3 0.68877 1.07931   5
   8  -2  -3 -0.8707 0.98672   8
   8  -2  -3 1.10251 1.18749   1
   8  -2  -3 -0.5970 0.50442   3
  -8   2   3 -0.0603 0.82409   5
  -8   2   3 -1.3000 0.88176   4
  -8   2   3 -1.1412 0.92913   1
   7  -2  -3 30.6149 3.28111   8
   7  -2  -3 33.2042 2.52709   3
   7  -2  -3 22.4663 2.67139   1
  -7   2   3 34.3847 2.59871   5
  -7   2   3 30.9791 2.21411   7
  -7   2   3 29.9533 3.07969   9
  -7   2   3 31.0543 2.39560   4
   6  -2  -3 1.27660 0.81714   3
   6  -2  -3 0.96405 0.77528   1
   6  -2  -3 1.20085 0.81658   8
  -6   2   3 0.74091 0.74774   4
  -6   2   3 -0.2305 0.57650   5
  -6   2   3 0.37477 0.59524   9
  -6   2   3 1.23716 0.58915   7
   5  -2  -3 40.9179 2.32061   3
   5  -2  -3 38.4543 2.55856   8
   5  -2  -3 37.0166 2.41752   1
   5  -2  -3 34.5021 1.65873   6
  -5   2   3 34.0038 2.12390   5
  -5   2   3 41.8959 2.48584   9
  -5   2   3 39.6833 1.89105   7
  -5   2   3 38.1685 2.17829   4
   4  -2  -3 73.9854 3.26029   1
   4  -2  -3 78.1350 3.13098   3
   4  -2  -3 82.7352 2.64473   6
   4  -2  -3 77.0357 3.36665   8
  -4   2   3 80.9511 3.18298   9
  -4   2   3 76.0376 3.06598   5
  -4   2   3 73.9505 2.81927   4
  -4   2   3 81.8112 2.50982   7
   3  -2  -3 56.7450 2.03382   6
   3  -2  -3 53.5740 1.34982   2
   3  -2  -3 57.7194 2.56160   8
   3  -2  -3 53.3423 2.41929   1
   3  -2  -3 55.8385 2.33244   3
   3  -2  -3 52.1755 2.21072   9
  -3   2   3 54.4383 2.01360   4
  -3   2   3 52.5920 2.24149   5
  -3   2   3 56.4885 1.64258   7
  -3   2   3 58.4068 2.26238   9
  -3   2   3 55.6162 2.53069   1
   2  -2  -3 369.206 8.26675   9
   2  -2  -3 363.444 8.74278   1
   2  -2  -3 367.100 8.40440   6
   2  -2  -3 377.800 7.95264   2
   2  -2  -3 371.038 8.91443   8
   2  -2  -3 373.149 8.72245   3
  -2   2   3 368.058 8.42653   5
  -2   2   3 380.906 8.00951   4
  -2   2   3 369.896 8.17117   9
  -2   2   3 375.830 7.47053   7
  -2   2   3 365.564 8.80049   1
   1  -2  -3 83.5522 2.80661   8
   1  -2  -3 81.3319 2.11271   9
   1  -2  -3 80.5095 2.69359   6
   1  -2  -3 83.8267 2.50328   2
   1  -2  -3 84.1910 2.82760   3
   1  -2  -3 81.3337 2.14585   7
  -1   2   3 81.9371 2.12105   9
  -1   2   3 79.0888 2.30422   5
  -1   2   3 83.2025 2.82612   8
  -1   2   3 84.1729 2.01558   9
  -1   2   3 82.8724 1.93249   4
  -1   2   3 83.8359 2.67724   1
   0  -2  -3 33.6764 1.67329   3
   0  -2  -3 34.7418 0.97300   9
   0  -2  -3 34.0628 0.90967   4
   0  -2  -3 32.9175 1.63845   6
   0  -2  -3 35.9480 1.39171   7
   0  -2  -3 34.3521 1.58387   2
   0   2   3 34.7436 1.03966   5
   0   2   3 33.4837 0.88509   9
   0   2   3 29.8709 1.59977   3
   0   2   3 32.0886 1.38107   1
   0   2   3 32.8449 1.56397   8
  -1  -2  -3 245.062 6.53219   6
  -1  -2  -3 241.963 6.44652   3
  -1  -2  -3 254.039 6.18978   7
  -1  -2  -3 251.877 5.45980   4
  -1  -2  -3 251.757 5.61133   9
  -1  -2  -3 248.635 6.46339   2
   1   2   3 245.074 6.45000   3
   1   2   3 244.476 6.26138   8
   1   2   3 243.711 5.55836   9
   1   2   3 247.735 5.87074   1
   1   2   3 250.786 5.08999   5
  -2  -2  -3 -0.0153 0.29247   7
  -2  -2  -3 0.18741 0.13954   5
  -2  -2  -3 0.37334 0.37739   6
  -2  -2  -3 -0.2096 0.22398   9
  -2  -2  -3 0.16505 0.22962   4
  -2  -2  -3 0.84338 0.46753   2
   2   2   3 0.20586 0.28218   8
   2   2   3 0.76578 0.40307   3
   2   2   3 0.33403 0.14343   5
   2   2   3 0.66337 0.34483   9
   2   2   3 0.50826 0.29822   1
  -3  -2  -3 183.798 5.07068   4
  -3  -2  -3 192.466 5.82044   7
  -3  -2  -3 187.022 5.71970   6
  -3  -2  -3 185.145 5.36877   9
  -3  -2  -3 187.695 5.91688   2
  -3  -2  -3 185.562 4.37747   5
   3   2   3 181.491 5.59126   3
   3   2   3 190.533 5.30459   1
   3   2   3 189.003 5.71542   6
   3   2   3 184.704 5.63381   8
  -4  -2  -3 77.9065 3.15173   4
  -4  -2  -3 82.3026 3.47609   9
  -4  -2  -3 82.5013 3.77490   7
  -4  -2  -3 80.6460 3.75120   2
  -4  -2  -3 87.5367 3.60978   6
   4   2   3 85.1858 3.59280   3
   4   2   3 81.4036 3.58159   8
   4   2   3 81.7502 3.38350   1
   4   2   3 86.1548 3.55253   6
  -5  -2  -3 3.79772 1.07003   2
  -5  -2  -3 4.74715 1.12397   9
  -5  -2  -3 1.99115 0.85732   7
  -5  -2  -3 3.55611 0.85525   4
   5   2   3 1.10559 0.82227   8
   5   2   3 2.90094 0.94376   3
   5   2   3 4.98329 1.14963   1
  -6  -2  -3 1.92522 0.88003   4
  -6  -2  -3 4.49981 1.35657   7
  -6  -2  -3 0.71192 0.91992   9
   6   2   3 3.64636 1.31604   8
   6   2   3 2.13494 1.06254   3
  -7  -2  -3 0.77429 1.04283   7
  -7  -2  -3 1.41359 0.88196   4
   7   2   3 1.12037 0.91454   8
   7   2   3 0.40001 0.90619   3
  -8  -2  -3 -0.3197 0.92219   4
  -8  -2  -3 -0.0821 1.38514   7
   8   2   3 0.23527 1.07194   3
   8   2   3 -1.0123 1.35644   8
   9  -3  -3 1.08766 1.20162   8
   9  -3  -3 -1.3603 1.17563   1
   9  -3  -3 -0.6357 0.85036   3
  -9   3   3 -0.1018 0.92668   5
  -9   3   3 -0.4059 1.32438   1
  -9   3   3 1.53988 1.41379   4
   8  -3  -3 2.44263 1.19784   8
   8  -3  -3 1.03288 0.98363   1
   8  -3  -3 0.70601 0.95844   3
  -8   3   3 -1.2644 0.77568   5
  -8   3   3 -1.4518 0.86745   1
  -8   3   3 0.16157 0.96999   4
   7  -3  -3 11.5095 2.03837   1
   7  -3  -3 12.7599 2.25151   8
   7  -3  -3 10.5148 1.81503   3
  -7   3   3 7.35200 1.56182   9
  -7   3   3 9.76234 1.69254   4
  -7   3   3 8.83199 1.69030   5
   6  -3  -3 2.12870 1.00599   8
   6  -3  -3 0.42754 0.71390   1
   6  -3  -3 0.88168 0.72959   3
  -6   3   3 0.48174 0.57375   9
  -6   3   3 0.06021 0.65792   4
  -6   3   3 0.38301 0.55497   7
  -6   3   3 0.31192 0.66412   5
   5  -3  -3 10.6694 1.16957   6
   5  -3  -3 8.14865 1.34116   3
   5  -3  -3 6.73599 1.35465   1
   5  -3  -3 9.73978 1.58039   8
  -5   3   3 10.0396 1.29480   4
  -5   3   3 7.43096 1.29361   9
  -5   3   3 9.06039 1.02586   7
  -5   3   3 9.23698 1.37932   5
   4  -3  -3 75.5929 2.69801   6
   4  -3  -3 73.8122 3.32590   1
   4  -3  -3 73.4155 3.40562   8
   4  -3  -3 75.4274 3.16635   3
  -4   3   3 72.7775 3.05650   5
  -4   3   3 71.8824 2.25642   7
  -4   3   3 70.7614 3.35107   1
  -4   3   3 69.0415 2.92814   9
  -4   3   3 67.6428 2.66019   4
   3  -3  -3 152.675 4.54513   9
   3  -3  -3 152.586 4.90306   1
   3  -3  -3 151.380 3.81045   2
   3  -3  -3 148.326 4.36977   6
   3  -3  -3 145.227 4.93869   8
   3  -3  -3 157.617 4.81283   3
  -3   3   3 149.954 3.55621   7
  -3   3   3 153.654 4.98057   1
  -3   3   3 153.261 4.35010   9
  -3   3   3 150.128 4.53862   5
  -3   3   3 154.160 4.12099   4
   2  -3  -3 13.2990 0.73164   7
   2  -3  -3 14.8627 1.49815   8
   2  -3  -3 15.4541 1.19937   1
   2  -3  -3 13.4413 1.41158   3
   2  -3  -3 14.6404 1.11276   6
   2  -3  -3 15.8786 1.02311   9
   2  -3  -3 15.4616 1.01191   2
  -2   3   3 13.4206 0.72011   7
  -2   3   3 12.9418 0.75813   4
  -2   3   3 13.8721 0.97750   9
  -2   3   3 14.8380 0.89202   9
  -2   3   3 13.4952 0.98464   5
  -2   3   3 15.0691 1.46948   1
   1  -3  -3 717.134 15.9451   3
   1  -3  -3 712.847 15.0772   7
   1  -3  -3 697.152 15.5309   2
   1  -3  -3 724.430 15.8967   6
   1  -3  -3 729.014 15.8807   8
   1  -3  -3 734.455 14.5078   4
  -1   3   3 712.638 15.5040   1
  -1   3   3 725.798 14.8855   5
  -1   3   3 704.032 15.8737   8
  -1   3   3 710.931 14.7650   9
  -1   3   3 721.550 14.4853   4
  -1   3   3 716.801 14.6361   9
   0  -3  -3 362.440 9.20013   6
   0  -3  -3 365.888 7.74513   4
   0  -3  -3 375.094 8.63333   7
   0  -3  -3 368.313 9.04593   2
   0  -3  -3 369.735 7.92362   9
   0  -3  -3 356.264 9.12454   3
   0   3   3 356.058 9.11887   3
   0   3   3 369.258 7.60113   5
   0   3   3 366.976 7.68198   9
   0   3   3 381.516 8.43635   1
   0   3   3 357.514 8.87261   8
  -1  -3  -3 2.58827 0.47642   9
  -1  -3  -3 2.85439 0.75977   2
  -1  -3  -3 2.64035 0.72623   3
  -1  -3  -3 1.47401 0.53282   7
  -1  -3  -3 2.86292 0.44897   4
  -1  -3  -3 2.88288 0.77918   6
   1   3   3 2.61367 0.65096   8
   1   3   3 1.32826 0.55260   3
   1   3   3 2.91757 0.48200   9
   1   3   3 2.33126 0.48990   1
  -2  -3  -3 187.600 5.16655   9
  -2  -3  -3 188.822 5.81024   7
  -2  -3  -3 186.530 6.03288   6
  -2  -3  -3 194.300 6.13788   2
  -2  -3  -3 194.080 4.95641   4
   2   3   3 187.049 5.85103   3
   2   3   3 193.922 5.07123   1
   2   3   3 192.494 5.65566   8
   2   3   3 196.098 5.13359   9
  -3  -3  -3 10.3806 1.52658   6
  -3  -3  -3 8.21736 1.37308   7
  -3  -3  -3 9.97789 1.27181   9
  -3  -3  -3 8.76547 1.07487   4
  -3  -3  -3 10.8772 1.66750   2
   3   3   3 9.92218 1.36419   8
   3   3   3 10.5145 1.55863   6
   3   3   3 9.21054 1.44015   3
   3   3   3 10.5612 1.18812   1
  -4  -3  -3 8.74113 1.27614   4
  -4  -3  -3 8.41600 1.58425   7
  -4  -3  -3 8.70615 1.36836   9
  -4  -3  -3 9.50905 1.75766   2
  -4  -3  -3 7.54657 1.44491   6
   4   3   3 7.51273 1.41596   3
   4   3   3 7.77440 1.24549   1
   4   3   3 8.29065 1.51278   8
   4   3   3 9.40161 1.53501   6
  -5  -3  -3 4.88164 1.41055   2
  -5  -3  -3 4.41647 1.39377   7
  -5  -3  -3 4.21561 1.10667   9
  -5  -3  -3 4.03855 1.01526   4
   5   3   3 2.35969 0.98609   6
   5   3   3 3.67280 1.22972   8
   5   3   3 2.75173 1.05278   3
  -6  -3  -3 1.66694 1.20381   2
  -6  -3  -3 5.23212 1.63631   7
  -6  -3  -3 1.62873 0.85563   4
   6   3   3 2.79110 1.15903   8
   6   3   3 2.23202 1.14987   3
  -7  -3  -3 -0.5208 0.96864   7
  -7  -3  -3 0.22780 0.85239   4
   7   3   3 0.60613 1.26176   8
   7   3   3 -0.6979 0.80440   3
   9  -4  -3 -1.2452 0.88874   1
   9  -4  -3 -0.9467 1.18049   8
   9  -4  -3 0.03784 1.00037   3
  -9   4   3 -1.0764 1.27261   1
  -9   4   3 -0.3830 0.81406   5
  -9   4   3 -0.2327 1.08067   4
   8  -4  -3 0.72319 0.93104   1
   8  -4  -3 1.30700 1.26347   8
   8  -4  -3 -0.1460 0.85609   3
  -8   4   3 -1.2315 0.93066   5
  -8   4   3 0.07393 0.64340   4
  -8   4   3 -0.0579 1.08110   1
   7  -4  -3 0.36730 0.76507   3
   7  -4  -3 -0.4929 0.91257   8
   7  -4  -3 -0.2274 0.72540   1
  -7   4   3 0.37623 0.66296   5
  -7   4   3 0.08497 0.85329   1
  -7   4   3 -0.7030 0.65325   4
  -7   4   3 -0.2780 0.91368   9
   6  -4  -3 16.9244 2.30127   1
   6  -4  -3 15.0920 2.27037   8
   6  -4  -3 12.8389 1.89875   3
  -6   4   3 19.0629 1.98926   4
  -6   4   3 13.6006 2.17181   1
  -6   4   3 16.3546 2.01328   9
  -6   4   3 14.2955 1.93577   5
   5  -4  -3 171.602 6.00516   3
   5  -4  -3 183.362 6.47287   1
   5  -4  -3 173.535 6.52893   8
   5  -4  -3 177.999 5.33967   6
  -5   4   3 192.004 4.86982   7
  -5   4   3 186.416 6.66149   1
  -5   4   3 180.300 5.88333   9
  -5   4   3 183.767 5.55047   4
  -5   4   3 185.999 6.10067   5
   4  -4  -3 6.80098 0.67864   2
   4  -4  -3 7.92466 1.43183   8
   4  -4  -3 7.12283 1.27077   1
   4  -4  -3 7.16088 1.25422   3
   4  -4  -3 7.43557 1.09103   6
  -4   4   3 9.25237 1.19677   9
  -4   4   3 7.92637 1.36130   1
  -4   4   3 6.64860 0.96372   4
  -4   4   3 5.54018 1.04624   5
  -4   4   3 8.59632 0.70818   7
  -4   4   3 7.65575 0.70926   2
   3  -4  -3 178.611 5.35867   6
   3  -4  -3 178.565 5.82962   8
   3  -4  -3 169.977 5.57061   1
   3  -4  -3 175.879 5.65513   3
   3  -4  -3 180.605 4.87117   2
  -3   4   3 173.553 4.94689   9
  -3   4   3 174.525 5.68951   1
  -3   4   3 176.096 5.37764   9
  -3   4   3 181.415 4.37887   7
  -3   4   3 171.554 5.19168   5
  -3   4   3 186.487 4.77795   4
   2  -4  -3 59.5891 2.21455   7
   2  -4  -3 65.6866 2.96311   8
   2  -4  -3 66.2224 2.97258   3
   2  -4  -3 61.5001 2.80318   6
   2  -4  -3 60.4199 2.38638   9
   2  -4  -3 62.8923 2.73402   1
   2  -4  -3 62.4404 2.59297   2
  -2   4   3 62.4560 2.40369   5
  -2   4   3 59.3187 2.72719   1
  -2   4   3 65.1434 2.10470   4
  -2   4   3 63.5526 2.97615   8
  -2   4   3 62.2131 2.23692   9
  -2   4   3 64.8820 2.45992   9
   1  -4  -3 40.5103 2.27930   3
   1  -4  -3 40.1370 1.90289   7
   1  -4  -3 38.9366 2.23314   6
   1  -4  -3 36.1377 2.11499   8
   1  -4  -3 38.6609 1.44621   4
   1  -4  -3 34.1873 2.02531   2
   1  -4  -3 38.6685 1.58354   9
  -1   4   3 38.9823 1.43458   4
  -1   4   3 39.5646 1.58894   9
  -1   4   3 39.1989 1.55508   5
  -1   4   3 44.7808 2.31489   8
  -1   4   3 42.3115 1.64215   9
  -1   4   3 39.6917 1.95635   1
   0  -4  -3 43.1977 2.40761   2
   0  -4  -3 38.2349 2.33047   6
   0  -4  -3 43.1222 1.73691   9
   0  -4  -3 39.5818 1.54045   4
   0  -4  -3 42.3219 2.14711   7
   0  -4  -3 42.4778 2.38910   3
   0   4   3 41.0306 1.49770   9
   0   4   3 42.9517 2.40834   3
   0   4   3 43.8195 2.27420   8
   0   4   3 42.2368 1.28436   5
   0   4   3 41.4569 1.84845   1
  -1  -4  -3 0.51700 0.59084   6
  -1  -4  -3 0.70021 0.35956   9
  -1  -4  -3 -0.0094 0.52981   2
  -1  -4  -3 0.74279 0.63461   3
  -1  -4  -3 0.43354 0.30811   4
  -1  -4  -3 0.19485 0.29519   7
   1   4   3 0.68874 0.37715   9
   1   4   3 0.96205 0.45423   8
   1   4   3 0.95742 0.42016   1
   1   4   3 0.69657 0.57740   3
  -2  -4  -3 54.0875 3.04609   6
  -2  -4  -3 55.7764 3.14178   2
  -2  -4  -3 52.8326 2.40699   9
  -2  -4  -3 50.3200 2.16458   4
  -2  -4  -3 48.5532 2.77322   7
   2   4   3 53.4151 2.15503   1
   2   4   3 50.8102 2.95417   6
   2   4   3 54.2454 2.69335   8
   2   4   3 56.7324 2.97573   3
  -3  -4  -3 8.52750 1.29838   9
  -3  -4  -3 6.51297 1.55610   2
  -3  -4  -3 8.96700 1.20858   4
  -3  -4  -3 5.69430 1.35624   7
  -3  -4  -3 7.07111 1.45902   6
   3   4   3 7.45371 1.52031   6
   3   4   3 8.14340 1.08912   1
   3   4   3 6.64661 1.29737   8
   3   4   3 9.41240 1.51739   3
  -4  -4  -3 3.14322 0.89849   9
  -4  -4  -3 3.09130 1.12253   7
  -4  -4  -3 1.68229 0.91136   6
  -4  -4  -3 1.00242 0.78571   2
  -4  -4  -3 2.18826 0.76001   4
   4   4   3 2.41363 1.00160   6
   4   4   3 0.41941 0.74227   8
   4   4   3 1.18583 0.84674   3
  -5  -4  -3 -0.5320 0.58841   4
  -5  -4  -3 0.62199 0.83642   2
  -5  -4  -3 -0.1497 0.65083   7
   5   4   3 0.49469 0.93746   6
   5   4   3 0.12434 0.68666   8
   5   4   3 1.11941 0.87190   3
  -6  -4  -3 -0.0107 0.94957   7
  -6  -4  -3 1.11367 1.22481   2
   6   4   3 2.07288 1.12002   3
   6   4   3 -0.1733 0.79846   8
  -7  -4  -3 2.90224 1.74429   7
   7   4   3 -0.0592 1.00775   3
   7   4   3 0.32016 1.30002   8
   9  -5  -3 -0.3402 1.13937   1
   9  -5  -3 -0.2387 1.04715   3
   9  -5  -3 0.80104 1.09246   8
  -9   5   3 -0.3323 1.49526   1
  -9   5   3 -1.7220 0.99465   4
  -9   5   3 -0.2333 0.88475   5
   8  -5  -3 0.18432 1.23777   8
   8  -5  -3 -0.6192 0.91621   1
   8  -5  -3 0.46840 0.95933   3
  -8   5   3 0.24090 1.07328   5
  -8   5   3 -0.5764 1.20774   1
  -8   5   3 -0.4161 0.62385   4
   7  -5  -3 0.57581 0.88447   1
   7  -5  -3 -1.2428 0.80556   8
   7  -5  -3 -1.0089 0.68153   3
  -7   5   3 -0.6503 0.96207   1
  -7   5   3 -0.7720 0.94655   9
  -7   5   3 -1.5313 0.62080   4
  -7   5   3 0.41308 0.84025   5
   6  -5  -3 1.23166 0.94970   3
   6  -5  -3 1.55656 0.98676   8
   6  -5  -3 -0.6682 0.61267   1
  -6   5   3 2.46883 1.03240   5
  -6   5   3 1.69141 0.78943   4
  -6   5   3 0.80814 0.99284   1
  -6   5   3 1.35875 0.94197   9
   5  -5  -3 23.3073 1.77529   6
   5  -5  -3 23.4920 2.72180   8
   5  -5  -3 24.1990 2.56621   3
   5  -5  -3 16.1372 2.13870   1
  -5   5   3 27.4893 2.12709   5
  -5   5   3 23.4168 1.68883   4
  -5   5   3 23.3486 1.86152   9
  -5   5   3 19.4106 2.43705   1
   4  -5  -3 1.46994 0.64625   8
   4  -5  -3 -0.0289 0.57509   3
   4  -5  -3 -0.2326 0.43576   1
   4  -5  -3 1.18256 0.62996   6
   4  -5  -3 0.49641 0.40307   2
  -4   5   3 0.42308 0.42755   9
  -4   5   3 0.29225 0.39229   4
  -4   5   3 0.73384 0.33896   7
  -4   5   3 0.62877 0.64616   1
  -4   5   3 0.75935 0.60847   5
   3  -5  -3 63.8603 3.24203   3
   3  -5  -3 59.5697 2.70181   2
   3  -5  -3 66.4839 3.34521   8
   3  -5  -3 63.6471 3.14569   1
   3  -5  -3 64.1149 3.09534   6
   3  -5  -3 64.8989 2.40326   7
  -3   5   3 66.5970 2.85723   5
  -3   5   3 60.9056 3.13168   1
  -3   5   3 63.6106 2.62523   9
  -3   5   3 63.8944 2.37161   7
  -3   5   3 68.3926 2.49515   4
   2  -5  -3 111.739 4.05660   1
   2  -5  -3 102.738 3.59155   7
   2  -5  -3 103.765 4.24827   6
   2  -5  -3 107.455 4.28481   8
   2  -5  -3 111.472 4.12401   2
   2  -5  -3 104.614 4.29471   3
   2  -5  -3 108.476 3.24838   4
  -2   5   3 115.975 3.53267   9
  -2   5   3 103.423 4.26284   8
  -2   5   3 104.364 3.62475   9
  -2   5   3 106.651 3.52761   5
  -2   5   3 117.084 3.30509   4
  -2   5   3 103.150 3.99545   1
   1  -5  -3 48.6250 2.68276   8
   1  -5  -3 51.6968 2.10098   9
   1  -5  -3 47.2856 1.86520   4
   1  -5  -3 50.6293 2.86132   6
   1  -5  -3 51.7877 2.80374   2
   1  -5  -3 46.9024 2.39669   7
   1  -5  -3 46.3100 2.76254   3
  -1   5   3 48.5429 2.01095   9
  -1   5   3 54.3454 2.45386   1
  -1   5   3 54.0540 2.14309   9
  -1   5   3 51.2100 2.71349   8
  -1   5   3 50.3863 2.86041   3
  -1   5   3 53.8979 1.95787   5
   0  -5  -3 144.675 4.97617   7
   0  -5  -3 143.511 5.45385   6
   0  -5  -3 138.151 4.18286   9
   0  -5  -3 140.552 3.94876   4
   0  -5  -3 144.209 5.36090   2
   0  -5  -3 137.470 5.23784   3
   0   5   3 138.171 3.32275   5
   0   5   3 140.154 4.92206   8
   0   5   3 141.734 4.28418   1
   0   5   3 143.221 3.85805   9
   0   5   3 138.436 5.24151   3
  -1  -5  -3 226.355 6.02294   4
  -1  -5  -3 232.801 7.71013   2
  -1  -5  -3 237.985 6.43722   9
  -1  -5  -3 240.045 7.79600   6
  -1  -5  -3 226.881 7.21846   7
   1   5   3 229.785 6.00029   1
   1   5   3 228.139 7.37322   9
   1   5   3 241.168 7.03154   8
   1   5   3 235.038 7.46976   3
  -2  -5  -3 137.507 5.84784   2
  -2  -5  -3 139.310 4.73838   9
  -2  -5  -3 133.545 4.34863   4
  -2  -5  -3 136.265 5.51618   7
  -2  -5  -3 144.752 5.86009   6
   2   5   3 135.905 5.44808   3
   2   5   3 137.218 5.04707   8
   2   5   3 134.424 5.67350   6
   2   5   3 145.944 4.19670   1
  -3  -5  -3 21.8812 2.67298   6
  -3  -5  -3 28.2528 3.05235   7
  -3  -5  -3 24.0575 1.78790   4
  -3  -5  -3 29.0882 3.23711   2
   3   5   3 26.5939 2.74763   3
   3   5   3 22.8904 2.77775   6
   3   5   3 30.3442 2.29535   8
  -4  -5  -3 5.26321 1.47091   7
  -4  -5  -3 3.83306 1.50633   2
  -4  -5  -3 4.63533 1.30298   6
   4   5   3 5.46064 1.46904   3
   4   5   3 5.53649 1.49249   6
   4   5   3 5.23665 1.35374   8
  -5  -5  -3 15.7826 2.74207   7
  -5  -5  -3 14.6914 2.59471   2
   5   5   3 16.7637 2.35469   8
   5   5   3 15.0027 2.42716   6
   5   5   3 14.0781 2.22392   3
  -6  -5  -3 0.28448 1.39953   2
  -6  -5  -3 -0.3335 1.28040   7
   6   5   3 0.38146 0.99897   3
   6   5   3 -0.5398 0.75940   8
   9  -6  -3 0.39208 1.58588   8
   9  -6  -3 -1.0869 1.33107   1
   9  -6  -3 1.38436 1.33168   3
  -9   6   3 0.05142 1.27422   5
  -9   6   3 -0.0195 0.90367   4
  -9   6   3 -3.0624 1.33191   1
   8  -6  -3 0.69055 1.37382   8
   8  -6  -3 -0.2927 0.97505   1
   8  -6  -3 0.00553 0.93025   3
  -8   6   3 0.23250 0.84038   4
  -8   6   3 -0.7973 1.02510   5
  -8   6   3 -0.9185 1.18906   1
   7  -6  -3 0.08507 1.08509   8
   7  -6  -3 0.50222 0.93103   3
   7  -6  -3 -0.0682 0.74492   1
  -7   6   3 -0.7620 0.62192   1
  -7   6   3 1.56399 0.99257   5
  -7   6   3 0.41603 0.84010   4
   6  -6  -3 0.52297 0.75628   3
   6  -6  -3 0.59020 0.87166   1
   6  -6  -3 0.38416 0.96796   8
  -6   6   3 -0.2576 0.37200   4
  -6   6   3 0.07129 0.99130   1
  -6   6   3 0.80744 0.77502   5
  -6   6   3 -0.0273 0.77806   9
   5  -6  -3 9.91175 1.78769   3
   5  -6  -3 13.3468 2.08650   8
   5  -6  -3 12.9140 1.76159   6
   5  -6  -3 13.6565 2.13568   1
  -5   6   3 17.1720 2.12115   5
  -5   6   3 12.0049 1.48421   4
  -5   6   3 13.1996 2.17444   1
  -5   6   3 13.3892 1.69558   9
   4  -6  -3 19.5584 2.45784   8
   4  -6  -3 24.5748 2.61043   1
   4  -6  -3 20.9575 2.33381   2
   4  -6  -3 23.5275 2.62924   3
   4  -6  -3 19.8024 2.25135   6
  -4   6   3 20.9684 1.48662   4
  -4   6   3 21.3393 2.17004   5
  -4   6   3 16.1313 2.18393   1
  -4   6   3 19.5378 1.58947   9
   3  -6  -3 84.9610 3.97177   6
   3  -6  -3 89.8975 3.94408   1
   3  -6  -3 84.9386 4.08887   8
   3  -6  -3 86.1777 4.07598   3
   3  -6  -3 88.0273 3.73877   2
   3  -6  -3 85.1955 3.21616   7
  -3   6   3 90.2761 4.28437   8
  -3   6   3 92.5321 3.41256   9
  -3   6   3 85.5673 3.06414   4
  -3   6   3 82.3727 3.87972   1
  -3   6   3 79.7684 3.12012   7
  -3   6   3 83.3403 3.43196   5
   2  -6  -3 219.351 5.68756   4
   2  -6  -3 202.531 6.26381   7
   2  -6  -3 209.453 7.14001   3
   2  -6  -3 209.318 6.90660   2
   2  -6  -3 232.980 7.20614   8
   2  -6  -3 218.058 7.24838   6
  -2   6   3 215.775 7.10859   8
  -2   6   3 214.271 5.64624   4
  -2   6   3 214.475 6.62748   1
  -2   6   3 216.997 5.96834   9
  -2   6   3 218.587 5.94740   5
   1  -6  -3 20.4580 1.44537   9
   1  -6  -3 19.5549 2.06512   7
   1  -6  -3 22.0315 2.48784   6
   1  -6  -3 26.3863 2.67447   2
   1  -6  -3 21.9468 2.49408   3
   1  -6  -3 20.6595 1.29630   4
  -1   6   3 21.8419 1.49911   9
  -1   6   3 22.5754 1.26206   5
  -1   6   3 21.6252 1.60548   1
  -1   6   3 21.7118 2.43486   3
  -1   6   3 21.4243 2.23577   8
   0  -6  -3 1.87525 0.81316   3
   0  -6  -3 4.05206 1.19219   6
   0  -6  -3 3.47124 0.83623   9
   0  -6  -3 4.82646 1.15480   7
   0  -6  -3 3.30851 1.16892   2
   0   6   3 2.57736 0.91195   3
   0   6   3 3.50206 0.95096   8
   0   6   3 2.20313 0.68126   1
  -1  -6  -3 213.556 7.86204   2
  -1  -6  -3 216.440 7.42833   7
  -1  -6  -3 218.639 7.82547   6
   1   6   3 208.494 6.88069   8
   1   6   3 230.225 5.95885   1
   1   6   3 207.678 7.39649   3
  -2  -6  -3 114.424 5.48497   6
  -2  -6  -3 102.478 5.05932   7
  -2  -6  -3 105.493 5.35890   2
   2   6   3 111.123 5.39897   6
   2   6   3 117.527 5.21582   3
   2   6   3 109.966 4.63520   8
  -3  -6  -3 29.0112 3.35049   7
  -3  -6  -3 23.7687 3.13497   6
  -3  -6  -3 16.5126 2.67766   2
   3   6   3 26.6949 2.66394   8
   3   6   3 23.6154 3.03490   6
   3   6   3 27.0698 2.98465   3
  -4  -6  -3 8.96640 2.07994   6
  -4  -6  -3 10.5417 2.19354   7
  -4  -6  -3 9.93581 2.18135   2
   4   6   3 7.10999 1.81148   6
   4   6   3 8.99402 1.75763   8
   4   6   3 8.81226 1.93613   3
  -5  -6  -3 5.16240 1.78861   7
  -5  -6  -3 4.31575 1.82245   2
   5   6   3 2.19291 1.18382   8
   5   6   3 2.29752 1.43679   6
   5   6   3 3.30014 1.42989   3
   8  -7  -3 4.86642 1.79175   1
   8  -7  -3 2.66683 1.81254   8
   8  -7  -3 3.30471 1.60850   3
  -8   7   3 4.15188 1.39537   5
  -8   7   3 2.80154 1.28568   4
  -8   7   3 5.26323 2.07131   1
   7  -7  -3 1.77795 1.31837   1
   7  -7  -3 0.40848 0.95298   8
   7  -7  -3 0.19013 0.98099   3
  -7   7   3 0.23226 0.71676   4
  -7   7   3 2.92528 1.28379   5
  -7   7   3 -0.7764 1.06916   1
   6  -7  -3 5.03585 1.58340   1
   6  -7  -3 3.30551 1.47282   8
   6  -7  -3 4.10297 1.40884   3
  -6   7   3 3.59732 1.13811   5
  -6   7   3 3.60573 1.31304   9
  -6   7   3 3.97511 1.07004   4
  -6   7   3 5.34754 1.65368   1
   5  -7  -3 0.50853 0.86504   3
   5  -7  -3 0.90681 1.00345   8
   5  -7  -3 0.57676 0.65870   6
   5  -7  -3 -0.6252 0.69113   1
  -5   7   3 0.33024 0.71511   9
  -5   7   3 0.02043 0.71421   5
  -5   7   3 0.15778 0.52015   4
  -5   7   3 0.13177 0.82726   1
   4  -7  -3 3.70908 1.16710   1
   4  -7  -3 7.96876 1.57178   6
   4  -7  -3 8.65408 1.79186   8
   4  -7  -3 8.19195 1.72793   3
  -4   7   3 5.39057 0.97475   4
  -4   7   3 6.62044 1.52402   1
  -4   7   3 3.76427 1.05231   5
  -4   7   3 4.63633 1.03362   9
   3  -7  -3 3.07618 1.04344   2
   3  -7  -3 3.33543 1.05148   1
   3  -7  -3 5.98852 1.43516   3
   3  -7  -3 4.35102 1.34797   6
   3  -7  -3 4.50415 1.25297   8
  -3   7   3 1.85778 1.14079   8
  -3   7   3 3.36457 1.10494   1
  -3   7   3 2.70382 0.84420   7
  -3   7   3 5.50159 1.02327   9
  -3   7   3 4.34207 0.84198   4
  -3   7   3 2.55872 0.79872   5
   2  -7  -3 -0.1851 0.52035   6
   2  -7  -3 0.83102 0.78090   8
   2  -7  -3 0.34686 0.60649   7
   2  -7  -3 0.51854 0.70704   2
   2  -7  -3 0.87608 0.71465   3
  -2   7   3 1.69331 0.73459   1
  -2   7   3 0.85869 0.70034   3
  -2   7   3 1.19853 0.53467   5
  -2   7   3 -0.3757 0.69993   8
   1  -7  -3 1.01343 0.91087   2
   1  -7  -3 0.33654 0.71777   3
   1  -7  -3 -0.5358 0.74913   6
   1  -7  -3 0.57261 0.60532   7
  -1   7   3 1.32199 0.81685   8
  -1   7   3 -0.2476 0.58067   3
  -1   7   3 1.29617 0.64072   1
   0  -7  -3 -0.0190 0.76014   3
   0  -7  -3 -0.7275 0.50805   2
   0  -7  -3 -0.7683 0.45526   6
   0  -7  -3 0.17389 0.66358   7
   0   7   3 -0.0658 0.83319   3
   0   7   3 0.29494 0.56901   1
   0   7   3 0.49732 0.53184   8
  -1  -7  -3 3.56245 1.33270   7
  -1  -7  -3 4.70685 1.64136   6
  -1  -7  -3 1.59458 1.08995   2
   1   7   3 0.01287 0.81597   3
   1   7   3 1.42501 0.82681   8
   1   7   3 4.80889 1.59219   6
  -2  -7  -3 0.36627 0.83124   2
  -2  -7  -3 0.21585 0.64799   6
  -2  -7  -3 2.23995 1.17284   7
   2   7   3 -0.1720 0.72185   8
   2   7   3 -0.1943 0.77043   3
   2   7   3 -0.5966 0.62264   6
  -3  -7  -3 18.7391 3.04205   2
  -3  -7  -3 24.9811 3.39351   7
  -3  -7  -3 24.1673 3.28789   6
   3   7   3 27.1757 2.83850   8
   3   7   3 26.2932 3.11997   3
   3   7   3 25.1445 3.29589   6
  -4  -7  -3 18.7642 3.16996   2
  -4  -7  -3 18.3469 2.98287   6
  -4  -7  -3 20.4662 3.33599   7
   4   7   3 13.8694 2.39466   3
   4   7   3 15.6130 2.59711   6
   4   7   3 12.2652 2.09224   8
  -5  -7  -3 2.60958 1.57283   2
  -5  -7  -3 2.07084 1.67383   7
   5   7   3 -1.0102 1.23829   6
   5   7   3 0.59406 1.11123   8
   5   7   3 1.16787 1.37407   3
   8  -8  -3 4.71651 1.78795   8
   8  -8  -3 4.52316 1.77611   3
   8  -8  -3 2.01199 1.57041   1
  -8   8   3 4.43115 1.47453   5
  -8   8   3 3.36582 1.42236   4
  -8   8   3 1.84230 1.73642   1
   7  -8  -3 3.39424 1.74680   8
   7  -8  -3 3.39996 1.56614   1
   7  -8  -3 3.04571 1.45545   3
  -7   8   3 3.64273 1.27433   5
  -7   8   3 1.54375 1.41131   1
  -7   8   3 0.24106 0.85282   4
   6  -8  -3 8.14269 2.05316   8
   6  -8  -3 10.0946 2.07827   1
   6  -8  -3 7.87116 1.93389   3
  -6   8   3 11.5155 2.20715   1
  -6   8   3 11.7312 2.03943   5
  -6   8   3 9.48402 1.58233   4
   5  -8  -3 19.2732 2.64409   1
   5  -8  -3 19.7990 2.73734   8
   5  -8  -3 21.4264 2.85407   3
   5  -8  -3 22.3504 2.74413   6
  -5   8   3 17.7854 2.62748   1
  -5   8   3 17.5668 2.29443   5
   4  -8  -3 0.08719 0.88950   3
   4  -8  -3 1.01569 0.95963   6
   4  -8  -3 1.73424 1.18796   8
   4  -8  -3 1.90220 0.98553   1
  -4   8   3 2.26276 0.89412   5
  -4   8   3 2.75602 1.20287   1
  -4   8   3 4.46947 1.43218   8
   3  -8  -3 3.22490 1.18599   6
   3  -8  -3 1.78022 1.12178   3
   3  -8  -3 0.58118 0.77335   2
   3  -8  -3 1.01438 0.82805   8
  -3   8   3 2.22960 0.82198   5
  -3   8   3 1.37031 0.99417   3
  -3   8   3 3.29673 1.16892   8
  -3   8   3 1.41444 0.88234   1
   2  -8  -3 -0.1888 0.69392   8
   2  -8  -3 -0.1871 0.72740   3
   2  -8  -3 0.46154 0.74357   2
   2  -8  -3 -0.6041 0.49706   6
   2  -8  -3 -0.3437 0.61783   7
  -2   8   3 -0.7664 0.60017   8
  -2   8   3 -0.7630 0.48871   1
  -2   8   3 0.51144 0.78555   3
   1  -8  -3 0.18721 0.94787   3
   1  -8  -3 2.74821 1.13872   7
   1  -8  -3 0.62089 0.92067   2
   1  -8  -3 1.04564 1.16526   6
  -1   8   3 0.43209 0.72325   1
  -1   8   3 -0.8465 0.65746   3
  -1   8   3 0.58059 0.79506   8
   0  -8  -3 0.13079 0.76276   7
   0  -8  -3 0.52444 0.98220   3
   0  -8  -3 -0.3155 0.90154   2
   0  -8  -3 0.04902 0.60642   6
   0   8   3 0.04763 0.52037   8
   0   8   3 0.25874 0.87940   3
   0   8   3 0.58996 0.90590   6
  -1  -8  -3 2.23636 1.29549   6
  -1  -8  -3 2.20888 1.23732   7
  -1  -8  -3 2.61367 1.44875   2
   1   8   3 2.47454 1.18270   3
   1   8   3 2.33704 1.44139   6
   1   8   3 3.13210 1.03573   8
  -2  -8  -3 9.72702 2.38386   6
  -2  -8  -3 10.8221 2.39196   2
  -2  -8  -3 11.9833 2.47199   7
   2   8   3 13.0543 2.55767   6
   2   8   3 10.8220 2.21320   3
   2   8   3 9.31879 1.80432   8
  -3  -8  -3 11.5642 2.57163   7
  -3  -8  -3 8.73362 2.29090   6
  -3  -8  -3 6.50239 2.02749   2
   3   8   3 8.81282 2.28609   6
   3   8   3 10.4023 1.90381   8
   3   8   3 11.3216 2.24686   3
  -4  -8  -3 0.12043 1.25724   2
  -4  -8  -3 0.78542 1.40479   6
  -4  -8  -3 0.51196 1.37442   7
   4   8   3 -2.0875 0.91445   8
   4   8   3 0.62449 1.20132   3
   4   8   3 1.46067 1.41509   6
   7  -9  -3 0.87470 1.33831   1
   7  -9  -3 1.75207 1.30518   3
   7  -9  -3 -0.5217 1.29396   8
  -7   9   3 2.52648 1.50540   1
  -7   9   3 0.74989 1.11134   5
   6  -9  -3 1.12589 1.32181   8
   6  -9  -3 5.78916 1.67736   1
   6  -9  -3 2.54709 1.49207   3
  -6   9   3 2.38795 1.19407   5
  -6   9   3 1.85447 1.35714   1
   5  -9  -3 0.60864 0.82883   1
   5  -9  -3 0.11769 1.08685   3
   5  -9  -3 -0.7710 0.97429   8
  -5   9   3 1.11291 0.82349   5
  -5   9   3 0.33646 0.71808   8
  -5   9   3 0.28427 0.84252   1
   4  -9  -3 13.1007 2.19924   1
   4  -9  -3 19.1438 2.82890   6
   4  -9  -3 22.6722 3.06996   8
   4  -9  -3 18.6446 2.79246   3
  -4   9   3 19.0328 2.25100   5
  -4   9   3 14.3565 2.28276   1
  -4   9   3 15.6745 2.66877   8
   3  -9  -3 13.8387 2.34297   8
   3  -9  -3 12.1299 2.32178   6
   3  -9  -3 8.87611 2.04579   3
   3  -9  -3 10.0270 2.07450   2
  -3   9   3 16.3673 2.29606   1
  -3   9   3 12.3747 2.19100   8
  -3   9   3 15.1472 2.56398   3
   2  -9  -3 0.78969 0.95469   2
   2  -9  -3 0.39004 1.05226   6
   2  -9  -3 -0.1997 0.92951   3
  -2   9   3 -0.5960 0.72740   3
  -2   9   3 0.95197 0.94577   8
  -2   9   3 0.78517 0.78348   1
   1  -9  -3 -0.0438 0.74552   7
   1  -9  -3 0.78469 1.13998   2
   1  -9  -3 -0.1486 0.98156   6
   1  -9  -3 0.19248 1.11657   3
  -1   9   3 0.43028 1.08223   6
  -1   9   3 1.31600 1.13356   3
  -1   9   3 0.49585 0.80856   8
   0  -9  -3 2.08528 1.22304   7
   0  -9  -3 0.38303 0.81317   2
   0  -9  -3 1.96823 1.56539   6
   0   9   3 0.97489 0.87373   8
   0   9   3 4.38636 1.64053   6
   0   9   3 1.03972 0.76878   3
  -1  -9  -3 1.99802 1.20098   6
  -1  -9  -3 0.24155 1.13551   2
  -1  -9  -3 1.71395 1.32221   7
   1   9   3 -0.2738 0.88794   6
   1   9   3 2.36830 1.23196   3
   1   9   3 1.77548 1.14091   8
  -2  -9  -3 0.14329 1.37580   6
  -2  -9  -3 0.32101 1.19665   2
  -2  -9  -3 0.90224 1.32630   7
   2   9   3 1.10677 0.98315   3
   2   9   3 0.08819 1.33129   6
   2   9   3 1.61921 1.29613   8
  -3  -9  -3 -0.7353 1.35536   2
  -3  -9  -3 -0.0658 1.72731   6
  -3  -9  -3 1.95263 1.53802   7
   3   9   3 1.59705 1.26081   8
   3   9   3 0.66084 1.36236   6
   3   9   3 3.14970 1.69467   3
   7 -10  -3 1.84772 1.62871   3
   7 -10  -3 2.75502 2.03259   8
   7 -10  -3 4.28610 1.69788   1
  -7  10   3 1.10916 1.63324   1
  -7  10   3 2.12508 1.70997   8
   6 -10  -3 1.43375 1.43708   8
   6 -10  -3 4.81128 1.77983   3
   6 -10  -3 2.31976 1.31644   1
  -6  10   3 5.42017 1.98574   1
  -6  10   3 3.43972 1.68348   8
  -6  10   3 3.46774 1.39883   5
   5 -10  -3 0.93309 1.21376   3
   5 -10  -3 0.70366 1.18604   8
   5 -10  -3 -0.0792 0.96592   1
  -5  10   3 0.42619 1.09053   1
  -5  10   3 -1.0509 0.97919   8
   4 -10  -3 -0.0895 1.11530   6
   4 -10  -3 0.50942 1.07949   8
   4 -10  -3 -0.8388 0.92356   3
  -4  10   3 0.01628 0.89043   3
  -4  10   3 -0.0387 0.95781   1
  -4  10   3 -0.2960 0.88156   8
   3 -10  -3 0.48453 0.94831   2
   3 -10  -3 -0.0151 1.08087   3
   3 -10  -3 1.08954 1.05303   6
   3 -10  -3 0.83927 1.13830   8
  -3  10   3 0.61325 1.04341   8
  -3  10   3 0.92341 1.23572   3
   2 -10  -3 -0.1963 1.08111   2
   2 -10  -3 2.85146 1.40557   3
   2 -10  -3 1.04209 1.34966   6
  -2  10   3 2.50810 1.29244   3
  -2  10   3 0.31932 1.12209   6
  -2  10   3 -0.2988 0.84587   8
   1 -10  -3 1.43023 1.40380   2
   1 -10  -3 1.77642 1.51920   6
   1 -10  -3 -0.2974 1.21234   3
  -1  10   3 1.92485 1.14497   8
  -1  10   3 1.15824 0.99856   3
  -1  10   3 1.04093 1.21392   6
   0 -10  -3 0.40995 1.34190   2
   0 -10  -3 1.05765 1.52174   6
   0 -10  -3 0.84203 1.11324   7
   0  10   3 0.85450 1.22302   6
   0  10   3 1.30350 1.12117   8
   0  10   3 0.22501 1.04211   3
  -1 -10  -3 1.41816 1.22624   7
  -1 -10  -3 1.00336 1.37164   2
  -1 -10  -3 -2.1310 1.23890   6
   1  10   3 0.79761 1.31265   6
   1  10   3 0.63220 1.20546   3
   1  10   3 0.76321 1.10684   8
   5 -11  -3 0.38125 1.44334   3
   5 -11  -3 0.70640 1.33906   8
  -5  11   3 -0.2542 1.34010   1
  -5  11   3 -0.7865 1.23470   8
  -5  11   3 -1.0680 1.18012   3
   4 -11  -3 1.00532 1.48702   6
   4 -11  -3 1.71449 1.29498   8
   4 -11  -3 3.33223 1.75760   3
  -4  11   3 1.09569 1.52133   6
  -4  11   3 1.29357 1.32650   8
  -4  11   3 2.87507 1.69311   3
   3 -11  -3 -0.7824 1.22346   3
   3 -11  -3 -2.2195 1.03685   6
  -3  11   3 -0.3571 1.10131   3
  -3  11   3 -0.9645 1.40520   6
  -3  11   3 -1.2731 0.98649   8
   2 -11  -3 0.92867 1.47422   6
   2 -11  -3 -0.2101 1.16845   2
   2 -11  -3 0.30994 1.40597   3
  -2  11   3 -0.9631 1.00916   8
  -2  11   3 1.08295 1.63119   6
  -2  11   3 0.26116 1.24949   3
   1 -11  -3 1.75033 1.55458   6
   1 -11  -3 -1.0221 1.37668   2
  -1  11   3 2.50034 1.62656   3
  -1  11   3 1.04291 1.54198   6
  -1  11   3 0.27483 1.23559   8
  -2  12  -4 -0.0283 1.12464   2
  -2  12  -4 5.07096 1.99531   6
  -2  12  -4 4.71053 1.84313   7
   2 -12   4 2.08853 1.73681   2
   2 -12   4 0.69571 1.38280   7
  -3  12  -4 1.95616 1.47776   2
  -3  12  -4 2.13304 1.77160   7
   3 -12   4 -1.4741 1.04107   2
   1  11  -4 -0.0049 1.03910   3
   1  11  -4 0.56284 0.95373   6
   1  11  -4 2.17693 1.54410   2
  -1 -11   4 0.72299 1.41774   2
  -1 -11   4 1.99563 1.70119   7
   0  11  -4 1.92516 1.27793   3
   0  11  -4 1.83352 1.58217   6
   0  11  -4 -0.5099 0.94977   2
   0 -11   4 1.18986 1.45462   7
   0 -11   4 -0.1311 1.39353   2
  -1  11  -4 -0.8200 0.74464   6
  -1  11  -4 1.22520 1.07539   3
  -1  11  -4 0.89322 1.00921   2
   1 -11   4 1.55164 1.35945   6
   1 -11   4 0.05569 1.15209   7
   1 -11   4 0.00725 1.17889   2
  -2  11  -4 2.93886 1.38421   2
  -2  11  -4 2.88300 1.41006   7
  -2  11  -4 2.56920 1.38101   6
   2 -11   4 0.01042 1.09841   7
   2 -11   4 0.18904 1.14439   6
   2 -11   4 2.08405 1.47355   2
  -3  11  -4 1.66942 1.13721   4
  -3  11  -4 1.49259 1.15046   2
  -3  11  -4 3.32131 1.59930   7
   3 -11   4 2.17541 1.32399   7
   3 -11   4 3.38587 1.37663   4
   3 -11   4 3.10261 1.61941   2
  -4  11  -4 3.37143 1.37782   4
  -4  11  -4 5.54220 1.89938   7
  -4  11  -4 6.02658 1.67869   5
   4 -11   4 2.14886 1.99538   7
   4 -11   4 3.77865 1.41049   4
   4 -11   4 4.01429 1.79031   5
  -5  11  -4 2.35229 1.28344   5
  -5  11  -4 0.13398 0.94767   4
  -5  11  -4 -0.3167 1.30101   1
   5 -11   4 0.07146 1.21360   1
   5 -11   4 -0.7138 1.08495   5
   5 -11   4 -1.1583 0.85672   4
   3  10  -4 -0.4326 0.96069   3
   3  10  -4 -0.9548 1.47896   2
  -3 -10   4 -2.0126 1.27297   2
  -3 -10   4 1.00734 1.64248   7
   2  10  -4 -0.8122 0.72657   2
   2  10  -4 1.42135 1.28239   6
   2  10  -4 -0.2474 0.71689   3
  -2 -10   4 -0.6022 1.22035   7
  -2 -10   4 -0.0573 0.70687   2
   1  10  -4 -0.5268 0.85448   2
   1  10  -4 0.40797 1.12172   6
   1  10  -4 -0.3873 0.80574   3
  -1 -10   4 -1.2108 0.74089   7
  -1 -10   4 0.42460 1.15826   2
   0  10  -4 1.38037 1.09318   6
   0  10  -4 -0.8347 0.72422   3
   0  10  -4 1.23176 1.21431   2
   0 -10   4 -0.3569 1.16350   7
   0 -10   4 0.77870 0.98279   4
   0 -10   4 2.39811 1.42984   2
   0 -10   4 0.04691 1.11236   6
  -1  10  -4 5.30105 1.69368   2
  -1  10  -4 8.36347 1.76999   3
  -1  10  -4 3.74015 1.59245   6
  -1  10  -4 6.16324 2.06796   9
   1 -10   4 1.81711 1.05341   4
   1 -10   4 3.02225 1.28348   6
   1 -10   4 6.77492 1.84518   7
   1 -10   4 4.76284 1.69366   2
  -2  10  -4 1.12116 0.97974   2
  -2  10  -4 3.01570 1.21177   6
  -2  10  -4 3.56463 1.29016   7
  -2  10  -4 1.24805 0.98059   3
   2 -10   4 3.56180 1.28442   4
   2 -10   4 1.39709 1.16059   7
   2 -10   4 5.08085 1.46642   6
   2 -10   4 0.76304 1.24485   2
  -3  10  -4 0.58699 0.98995   7
  -3  10  -4 -0.4085 0.77537   2
  -3  10  -4 1.45639 0.89456   5
  -3  10  -4 0.90990 1.09538   6
  -3  10  -4 0.50198 0.78323   4
   3 -10   4 -0.2896 0.93785   7
   3 -10   4 0.48863 1.02439   2
   3 -10   4 -0.0846 0.78333   5
   3 -10   4 0.72989 1.02804   6
   3 -10   4 -0.6148 0.49082   4
  -4  10  -4 7.70094 1.65737   5
  -4  10  -4 8.12866 2.02614   1
  -4  10  -4 6.21344 1.69608   7
  -4  10  -4 12.1077 2.09189   4
   4 -10   4 9.78049 1.86156   4
   4 -10   4 6.11421 1.58909   1
   4 -10   4 6.92472 1.62357   5
   4 -10   4 8.59280 1.93036   7
  -5  10  -4 4.91495 1.82488   1
  -5  10  -4 5.57833 1.53976   5
  -5  10  -4 3.45269 1.64310   7
  -5  10  -4 4.96718 1.46931   4
   5 -10   4 10.4910 2.11198   5
   5 -10   4 5.66398 1.61565   4
   5 -10   4 6.41373 1.84828   1
  -6  10  -4 1.38809 1.14259   5
  -6  10  -4 1.72017 1.21531   4
   6 -10   4 0.92375 1.25427   1
   6 -10   4 -1.6791 0.95430   5
  -7  10  -4 3.15617 1.47387   4
  -7  10  -4 3.25886 1.77219   5
   7 -10   4 1.10476 1.25540   1
   7 -10   4 4.39866 1.91347   5
   4   9  -4 1.44990 1.23710   3
   4   9  -4 7.66680 2.23907   2
   4   9  -4 3.99198 1.75980   6
  -4  -9   4 4.24822 2.13535   7
  -4  -9   4 1.11631 1.55529   2
   3   9  -4 6.07561 1.73707   3
   3   9  -4 4.75945 1.75624   6
   3   9  -4 3.15644 1.59921   2
  -3  -9   4 2.36026 1.69117   7
  -3  -9   4 9.36663 2.29740   2
  -3  -9   4 9.96831 2.11479   4
   2   9  -4 1.31091 0.92202   6
   2   9  -4 0.53530 1.06107   2
   2   9  -4 0.65565 0.93844   3
  -2  -9   4 2.13017 1.46538   7
  -2  -9   4 0.05649 1.02101   2
  -2  -9   4 1.08064 1.12779   4
   1   9  -4 0.82423 0.84900   2
   1   9  -4 -0.5411 0.56728   6
   1   9  -4 -0.3157 0.66785   3
  -1  -9   4 0.26059 0.80057   4
  -1  -9   4 -0.2023 0.79631   2
  -1  -9   4 0.61410 1.04966   9
  -1  -9   4 -0.2896 0.93980   7
   0   9  -4 1.84324 0.92567   3
   0   9  -4 -0.0023 0.92401   6
   0   9  -4 0.19799 0.57258   2
   0  -9   4 1.78598 1.18185   9
   0  -9   4 1.21424 1.00314   2
   0  -9   4 0.66820 0.81444   4
   0  -9   4 0.14999 1.04929   7
   0  -9   4 0.01323 1.13046   6
  -1   9  -4 0.12498 0.69822   3
  -1   9  -4 0.21886 0.87450   6
  -1   9  -4 1.56357 1.03536   2
  -1   9  -4 -0.8808 0.82021   9
   1  -9   4 -1.0671 0.73456   2
   1  -9   4 2.25729 1.12352   6
   1  -9   4 -0.3034 0.65199   4
   1  -9   4 0.08351 0.78724   9
   1  -9   4 1.43241 1.03216   7
  -2   9  -4 12.6818 2.16779   2
  -2   9  -4 10.4838 1.95870   7
  -2   9  -4 8.52141 1.57465   3
  -2   9  -4 15.1733 2.25090   6
  -2   9  -4 11.4463 2.20751   9
   2  -9   4 8.82123 1.65723   3
   2  -9   4 8.69313 1.67537   4
   2  -9   4 12.2385 1.91317   5
   2  -9   4 13.0472 2.18363   2
   2  -9   4 13.1968 2.25594   7
   2  -9   4 12.8940 2.30463   9
   2  -9   4 9.82939 1.88380   6
  -3   9  -4 0.26637 0.71249   6
  -3   9  -4 -1.0441 0.63103   5
  -3   9  -4 1.47191 1.02397   7
  -3   9  -4 -0.4397 0.74018   1
  -3   9  -4 -0.5881 0.79840   8
  -3   9  -4 0.03001 0.65118   4
  -3   9  -4 -0.4543 0.86160   9
  -3   9  -4 -0.0155 0.63228   2
   3  -9   4 -0.6576 0.78707   9
   3  -9   4 -0.4528 0.72799   4
   3  -9   4 0.33061 0.68391   5
   3  -9   4 0.23328 0.68235   1
   3  -9   4 0.05722 0.74902   7
   3  -9   4 -0.5031 0.66860   6
   3  -9   4 0.27443 0.85760   2
  -4   9  -4 1.44694 1.07229   7
  -4   9  -4 -0.0095 0.78584   2
  -4   9  -4 1.83787 1.01784   4
  -4   9  -4 1.09408 0.79399   5
   4  -9   4 0.03884 0.79365   4
   4  -9   4 1.43594 0.89662   8
   4  -9   4 0.38999 0.66719   5
   4  -9   4 1.59279 1.10570   7
   4  -9   4 0.86296 0.90132   1
  -5   9  -4 1.63791 1.07524   7
  -5   9  -4 1.09031 0.75446   4
  -5   9  -4 0.38146 1.09435   5
   5  -9   4 2.04800 1.17252   5
   5  -9   4 1.94498 1.19264   8
   5  -9   4 0.50069 1.01346   1
   5  -9   4 1.87103 1.06421   4
  -6   9  -4 0.81696 1.07167   7
  -6   9  -4 -0.8345 0.66850   4
  -6   9  -4 0.37998 1.00358   5
   6  -9   4 1.19872 1.13100   1
   6  -9   4 0.46463 0.90678   8
   6  -9   4 1.11451 1.28461   5
  -7   9  -4 1.07229 1.06467   5
  -7   9  -4 1.23135 1.16316   4
   7  -9   4 2.99215 1.63880   1
   7  -9   4 2.66151 1.49863   8
   7  -9   4 2.86933 1.69598   5
   5   8  -4 0.85785 1.11512   3
   5   8  -4 0.61213 1.34564   2
   5   8  -4 0.34676 1.21735   6
  -5  -8   4 -0.9735 1.64916   7
  -5  -8   4 0.15725 1.16960   4
  -5  -8   4 1.20775 1.49147   2
   4   8  -4 2.71355 1.04919   3
   4   8  -4 2.13963 1.56163   2
   4   8  -4 0.49448 1.02130   6
  -4  -8   4 -0.6059 1.29336   7
  -4  -8   4 1.83604 1.25730   4
  -4  -8   4 0.38639 1.12918   2
   3   8  -4 -0.0696 0.76662   6
   3   8  -4 1.89555 1.05054   3
  -3  -8   4 1.91792 1.28543   7
  -3  -8   4 1.62120 1.25462   2
  -3  -8   4 1.83951 1.14740   4
   2   8  -4 0.61762 0.83654   3
   2   8  -4 -0.9581 0.75459   6
  -2  -8   4 0.03038 0.97742   9
  -2  -8   4 -0.8753 0.68790   4
  -2  -8   4 0.07265 0.80023   7
  -2  -8   4 0.18359 0.88893   2
   1   8  -4 4.47639 1.50593   2
   1   8  -4 5.64525 1.51873   6
   1   8  -4 6.77093 1.44741   3
  -1  -8   4 10.2225 1.99813   9
  -1  -8   4 9.35116 1.98020   7
  -1  -8   4 3.94980 1.43202   2
  -1  -8   4 9.20083 1.75448   4
  -1  -8   4 6.97719 1.67940   6
   0   8  -4 0.65960 0.90280   6
   0   8  -4 -0.9128 0.63539   2
   0   8  -4 -0.3733 0.41082   3
   0  -8   4 -0.3912 0.56408   4
   0  -8   4 1.25566 0.95920   9
   0  -8   4 1.42211 1.00764   7
   0  -8   4 0.45467 0.77824   6
  -1   8  -4 7.18411 1.56336   2
  -1   8  -4 8.91637 1.50134   3
  -1   8  -4 8.61722 1.73229   9
  -1   8  -4 8.78922 1.68466   6
  -1   8  -4 8.78248 1.55805   8
   1  -8   4 9.36702 1.49292   5
   1  -8   4 9.73643 1.86062   9
   1  -8   4 12.0921 2.04502   2
   1  -8   4 8.89464 1.81818   7
   1  -8   4 10.7931 1.73848   4
   1  -8   4 8.44575 1.69233   6
  -2   8  -4 13.3369 1.93952   6
  -2   8  -4 14.7532 2.16492   7
  -2   8  -4 12.6694 1.99789   2
  -2   8  -4 14.4881 2.21735   9
  -2   8  -4 12.2312 1.66950   8
  -2   8  -4 14.9753 1.86700   3
   2  -8   4 11.6928 1.69587   3
   2  -8   4 14.1724 1.80599   1
   2  -8   4 12.9460 1.97044   6
   2  -8   4 13.9676 2.16322   2
   2  -8   4 15.8715 2.25812   7
   2  -8   4 13.1457 2.12750   9
   2  -8   4 12.1565 1.60241   8
   2  -8   4 14.8284 1.99411   5
   2  -8   4 13.6787 1.94738   4
  -3   8  -4 -0.5424 0.62764   2
  -3   8  -4 -0.2941 0.67251   9
  -3   8  -4 -0.1144 0.44969   4
  -3   8  -4 -0.1550 0.77850   7
  -3   8  -4 0.19595 0.61836   6
  -3   8  -4 -0.0720 0.53301   3
   3  -8   4 -0.2755 0.65014   6
   3  -8   4 0.29280 0.55227   4
   3  -8   4 0.21571 0.71046   2
   3  -8   4 -0.1534 0.60422   1
   3  -8   4 0.28865 0.58104   8
   3  -8   4 0.24900 0.57541   3
   3  -8   4 0.49319 0.74815   7
   3  -8   4 0.74703 0.59962   5
   3  -8   4 -0.2090 0.70697   9
  -4   8  -4 3.16183 1.13803   4
  -4   8  -4 3.71180 1.02076   2
  -4   8  -4 2.70715 1.01357   7
  -4   8  -4 3.77706 1.35631   5
  -4   8  -4 2.10227 1.10256   9
   4  -8   4 3.63908 1.23987   1
   4  -8   4 2.91964 1.01687   7
   4  -8   4 2.89516 1.15786   4
   4  -8   4 3.73835 1.14324   8
   4  -8   4 5.27649 1.47191   5
  -5   8  -4 0.66867 0.86796   5
  -5   8  -4 2.15347 0.99793   7
  -5   8  -4 1.95403 0.90807   4
   5  -8   4 0.16191 0.79374   8
   5  -8   4 0.52259 0.78451   1
   5  -8   4 0.04752 0.87412   5
   5  -8   4 0.34187 0.82512   4
  -6   8  -4 3.66995 1.26315   4
  -6   8  -4 4.57847 1.34662   7
  -6   8  -4 4.72737 1.56482   5
   6  -8   4 4.27310 1.70940   5
   6  -8   4 7.28105 1.90769   1
   6  -8   4 7.01600 1.82855   8
  -7   8  -4 1.54508 0.97310   4
  -7   8  -4 4.47408 1.47656   5
   7  -8   4 5.00115 1.80551   1
   7  -8   4 2.87226 1.58507   8
   7  -8   4 1.30745 1.09928   5
  -8   8  -4 0.04629 1.03231   4
  -8   8  -4 1.61088 1.55020   5
   8  -8   4 2.50032 1.82263   1
   8  -8   4 -0.8250 1.09375   5
   8  -8   4 -0.7999 1.34497   8
   6   7  -4 0.36366 1.29071   6
  -6  -7   4 0.11908 1.31838   2
  -6  -7   4 3.31470 1.50234   4
  -6  -7   4 1.31772 2.16559   7
   5   7  -4 2.94144 1.13002   3
   5   7  -4 2.21162 1.26742   6
   5   7  -4 4.40650 1.71378   2
  -5  -7   4 5.47686 1.86189   7
  -5  -7   4 4.28901 1.60470   4
  -5  -7   4 3.44503 1.53857   2
   4   7  -4 -0.2332 0.77470   3
   4   7  -4 -0.5774 0.70211   6
  -4  -7   4 -0.3403 1.10029   7
  -4  -7   4 -0.2883 0.95044   2
  -4  -7   4 -0.3890 0.70410   4
   3   7  -4 2.64298 1.27664   6
   3   7  -4 2.85699 1.07823   3
  -3  -7   4 1.91491 1.17835   9
  -3  -7   4 3.46314 1.24378   4
  -3  -7   4 1.77998 1.16116   7
  -3  -7   4 2.70774 1.20477   2
   2   7  -4 0.73506 0.64835   3
   2   7  -4 0.54859 0.74896   6
  -2  -7   4 0.64485 0.75840   4
  -2  -7   4 1.52713 1.14282   2
  -2  -7   4 0.79630 0.84997   9
  -2  -7   4 -0.7101 0.38814   7
   1   7  -4 5.01799 1.37318   2
   1   7  -4 7.18691 1.42414   3
   1   7  -4 5.09424 1.40580   6
   1   7  -4 6.51328 1.14449   8
  -1  -7   4 8.45160 1.74933   6
  -1  -7   4 8.27945 1.83638   2
  -1  -7   4 7.89178 1.53046   4
  -1  -7   4 6.40092 1.53834   9
  -1  -7   4 4.45966 1.31967   7
   0   7  -4 0.74508 0.54469   3
   0   7  -4 0.27974 0.75864   2
   0   7  -4 1.29161 0.54736   8
   0   7  -4 0.62570 0.62056   6
   0  -7   4 -0.7210 0.63380   7
   0  -7   4 0.75011 0.55982   4
   0  -7   4 -0.7138 0.69457   2
   0  -7   4 0.37995 0.69003   9
   0  -7   4 1.41497 0.67681   5
   0  -7   4 0.81927 0.72390   6
  -1   7  -4 14.6506 2.09747   2
  -1   7  -4 15.7199 1.97156   6
  -1   7  -4 12.9645 1.46962   8
  -1   7  -4 19.4515 2.43497   9
  -1   7  -4 17.0136 1.82231   3
   1  -7   4 14.6368 1.99964   6
   1  -7   4 15.9867 1.87777   5
   1  -7   4 13.4565 1.56018   8
   1  -7   4 17.8806 2.38690   2
   1  -7   4 13.1834 2.04014   9
   1  -7   4 13.9066 2.07635   7
   1  -7   4 14.5230 1.57716   1
   1  -7   4 10.2103 1.65172   4
  -2   7  -4 73.0062 3.82530   7
  -2   7  -4 78.3136 3.36759   8
  -2   7  -4 74.4231 4.04713   9
  -2   7  -4 75.3429 3.75398   2
  -2   7  -4 80.3981 3.68786   6
  -2   7  -4 79.1724 3.41625   3
   2  -7   4 73.7817 3.88337   7
   2  -7   4 70.7017 3.37776   1
   2  -7   4 71.8158 3.65443   4
   2  -7   4 76.3533 3.65513   5
   2  -7   4 74.6667 3.34251   3
   2  -7   4 79.0928 4.17137   9
   2  -7   4 84.7209 3.81458   6
   2  -7   4 75.9001 3.83435   2
   2  -7   4 68.5227 3.18528   8
  -3   7  -4 4.94734 1.27239   4
  -3   7  -4 6.42842 1.52687   9
  -3   7  -4 6.63260 1.31864   2
  -3   7  -4 5.22904 1.17694   3
  -3   7  -4 5.47796 1.33236   7
  -3   7  -4 6.73905 1.24744   6
   3  -7   4 4.86379 1.30643   9
   3  -7   4 6.00209 1.34120   7
   3  -7   4 3.74297 1.16171   4
   3  -7   4 6.13842 1.28947   8
   3  -7   4 7.95301 1.33642   6
   3  -7   4 5.67408 1.30250   5
   3  -7   4 5.54500 1.22958   2
   3  -7   4 4.39537 1.20193   1
   3  -7   4 5.02392 1.08094   3
  -4   7  -4 132.678 5.08664   7
  -4   7  -4 118.800 4.47006   2
  -4   7  -4 129.290 5.60855   9
  -4   7  -4 125.869 5.15807   4
   4  -7   4 123.611 5.11817   4
   4  -7   4 119.491 5.28777   5
   4  -7   4 119.277 5.03928   8
   4  -7   4 128.135 5.46214   1
  -5   7  -4 14.6907 2.20828   5
  -5   7  -4 14.7165 2.20717   9
  -5   7  -4 11.8881 1.73855   7
  -5   7  -4 11.0347 1.85883   4
   5  -7   4 12.5079 1.90054   4
   5  -7   4 12.4918 2.14141   1
   5  -7   4 15.8244 2.36536   5
   5  -7   4 11.3800 2.01092   8
  -6   7  -4 0.96340 0.97059   4
  -6   7  -4 1.64063 1.20303   5
  -6   7  -4 0.28368 0.73058   7
   6  -7   4 1.84263 1.20425   5
   6  -7   4 2.69620 1.44211   1
   6  -7   4 1.14857 1.16699   8
  -7   7  -4 -0.0214 0.87361   4
  -7   7  -4 -1.8604 0.83316   7
  -7   7  -4 0.66886 1.03965   5
   7  -7   4 0.69393 1.19925   8
   7  -7   4 -1.0455 0.94668   5
   7  -7   4 -0.5394 1.11581   1
  -8   7  -4 0.50946 1.18346   4
  -8   7  -4 1.62442 1.53446   5
   8  -7   4 0.31995 1.21200   8
   8  -7   4 0.15855 1.01403   5
   8  -7   4 0.86157 1.33858   1
   6   6  -4 -0.5365 0.56475   3
   6   6  -4 -0.2844 0.97287   6
  -6  -6   4 1.48155 1.11569   4
  -6  -6   4 -0.4614 1.16151   7
  -6  -6   4 0.22041 1.23843   2
   5   6  -4 1.00467 1.09259   6
   5   6  -4 6.16716 1.57309   3
  -5  -6   4 3.45228 1.31077   4
  -5  -6   4 2.76854 1.40109   2
  -5  -6   4 3.14381 1.52936   7
   4   6  -4 3.27360 1.29070   6
   4   6  -4 3.39770 1.15361   3
  -4  -6   4 7.31826 1.59988   4
  -4  -6   4 2.71813 1.18022   9
  -4  -6   4 3.03502 1.36555   7
  -4  -6   4 2.21415 1.27120   2
   3   6  -4 -0.1299 0.66332   6
   3   6  -4 0.69617 0.70378   3
   3   6  -4 0.31359 0.53440   8
  -3  -6   4 -0.1018 0.62216   2
  -3  -6   4 0.50999 0.89979   7
  -3  -6   4 -0.0206 0.62809   4
  -3  -6   4 0.04817 0.65429   9
   2   6  -4 9.82688 1.12451   8
   2   6  -4 11.3872 1.64534   3
   2   6  -4 7.17289 1.55104   6
  -2  -6   4 9.16065 1.70254   9
  -2  -6   4 7.23338 1.59366   2
  -2  -6   4 9.34594 1.81812   7
  -2  -6   4 10.5027 1.59867   4
   1   6  -4 103.566 3.35591   8
   1   6  -4 111.846 4.68649   6
   1   6  -4 100.725 4.02780   3
  -1  -6   4 106.506 4.80308   9
  -1  -6   4 109.377 4.92455   2
  -1  -6   4 110.999 3.77552   5
  -1  -6   4 116.733 4.84466   6
  -1  -6   4 106.199 4.37479   4
  -1  -6   4 101.601 4.77280   7
   0   6  -4 185.069 5.64802   3
   0   6  -4 184.124 4.97977   8
   0   6  -4 182.000 4.84089   1
   0   6  -4 174.634 6.06880   6
   0   6  -4 160.535 6.15260   2
   0  -6   4 180.641 6.49883   9
   0  -6   4 175.251 5.42428   5
   0  -6   4 186.105 6.51373   2
   0  -6   4 181.988 6.49224   7
   0  -6   4 190.870 4.83880   1
   0  -6   4 177.650 5.99367   4
   0  -6   4 173.279 6.09551   6
  -1   6  -4 43.1750 2.25161   3
  -1   6  -4 36.9490 2.46167   2
  -1   6  -4 39.2385 2.39641   6
  -1   6  -4 39.3455 2.01175   8
   1  -6   4 36.8230 2.47579   2
   1  -6   4 44.6712 2.30414   3
   1  -6   4 41.0769 2.09323   1
   1  -6   4 41.7057 2.49779   4
   1  -6   4 38.3288 2.59413   7
   1  -6   4 43.1895 2.52161   6
   1  -6   4 39.7521 1.98032   8
   1  -6   4 36.7119 2.23571   5
   1  -6   4 46.6490 2.93172   9
  -2   6  -4 2.81247 0.93226   7
  -2   6  -4 2.71712 0.79258   2
  -2   6  -4 2.60297 0.73402   3
  -2   6  -4 2.26538 0.91225   9
  -2   6  -4 2.27049 0.68571   6
   2  -6   4 1.90466 0.78999   7
   2  -6   4 2.84525 0.88274   2
   2  -6   4 1.47547 0.64282   6
   2  -6   4 2.73977 0.81287   4
   2  -6   4 2.35712 0.73452   8
   2  -6   4 2.00004 0.95864   9
   2  -6   4 2.89663 0.77994   3
   2  -6   4 2.05906 0.75397   5
   2  -6   4 3.48662 0.89445   1
  -3   6  -4 22.3429 2.49524   9
  -3   6  -4 21.6810 2.19197   4
  -3   6  -4 20.7885 1.67651   2
  -3   6  -4 22.7396 2.25386   7
  -3   6  -4 22.0898 1.55900   6
   3  -6   4 24.5613 2.39593   1
   3  -6   4 23.9774 1.59895   6
   3  -6   4 26.6660 2.30578   9
   3  -6   4 24.8328 2.50894   5
   3  -6   4 22.7871 1.60174   3
   3  -6   4 21.4237 2.08384   8
   3  -6   4 22.4786 2.24807   7
   3  -6   4 24.8924 2.38354   4
  -4   6  -4 9.55997 1.48744   7
  -4   6  -4 7.51758 1.59759   9
  -4   6  -4 11.1045 1.31045   2
  -4   6  -4 12.0690 1.77581   4
   4  -6   4 9.71318 1.30287   3
   4  -6   4 8.15010 1.62344   1
   4  -6   4 10.3895 1.70925   8
   4  -6   4 8.12685 1.53173   4
   4  -6   4 9.33545 1.81047   5
  -5   6  -4 92.3088 4.53575   5
  -5   6  -4 82.7395 3.98639   4
  -5   6  -4 90.7426 3.91454   7
  -5   6  -4 85.0368 4.40840   9
   5  -6   4 75.8459 4.27894   1
   5  -6   4 86.3301 4.41289   5
   5  -6   4 83.4148 4.25989   8
  -6   6  -4 12.6107 1.93174   4
  -6   6  -4 8.34743 1.78166   5
  -6   6  -4 9.23256 1.62941   7
   6  -6   4 9.63290 1.94093   8
   6  -6   4 8.61989 1.80621   5
   6  -6   4 12.1558 2.26832   1
  -7   6  -4 2.82371 1.15360   7
  -7   6  -4 0.88506 0.90490   4
  -7   6  -4 2.05288 1.30233   5
   7  -6   4 0.89228 1.19908   5
   7  -6   4 -1.2650 0.91469   1
   7  -6   4 -0.0134 0.62990   8
  -8   6  -4 -1.2741 1.09007   7
  -8   6  -4 0.58388 0.89319   5
  -8   6  -4 -0.1829 0.66076   4
   8  -6   4 0.33852 0.74830   5
   8  -6   4 0.17647 0.85967   8
   8  -6   4 0.52786 1.14294   1
   7   5  -4 1.57359 1.29160   3
  -7  -5   4 3.77406 1.44381   4
  -7  -5   4 2.89537 1.58312   7
   6   5  -4 3.49603 1.23229   6
   6   5  -4 4.09385 1.37263   3
  -6  -5   4 2.17702 1.18533   4
  -6  -5   4 5.24209 1.60879   7
   5   5  -4 8.43516 1.59289   3
   5   5  -4 9.06767 1.60978   8
   5   5  -4 13.1787 2.10426   6
  -5  -5   4 14.0883 2.27448   2
  -5  -5   4 8.31741 1.66667   4
  -5  -5   4 19.5611 2.87916   7
   4   5  -4 21.0958 1.64376   8
   4   5  -4 16.7723 2.11470   3
   4   5  -4 21.5022 2.44975   6
  -4  -5   4 18.7690 2.61185   7
  -4  -5   4 22.8465 2.81867   2
  -4  -5   4 14.5781 2.02922   4
  -4  -5   4 20.6757 2.56847   9
   3   5  -4 1.21310 0.72798   3
   3   5  -4 1.16847 0.60165   8
   3   5  -4 2.75894 0.99483   6
  -3  -5   4 1.96540 0.91798   9
  -3  -5   4 1.91884 0.97829   7
  -3  -5   4 1.07273 0.88246   2
  -3  -5   4 2.49208 0.90325   4
   2   5  -4 0.26152 0.31893   8
   2   5  -4 0.89139 0.66990   6
   2   5  -4 0.97089 0.56562   3
  -2  -5   4 0.05494 0.50220   9
  -2  -5   4 1.06982 0.48283   5
  -2  -5   4 0.27732 0.57057   2
  -2  -5   4 1.11794 0.61177   4
  -2  -5   4 1.77530 0.89912   7
   1   5  -4 60.4935 2.70065   3
   1   5  -4 62.5270 2.15362   8
   1   5  -4 59.4903 3.17377   2
   1   5  -4 63.0206 3.12873   6
   1   5  -4 62.9901 1.56427   1
  -1  -5   4 62.7046 2.53130   5
  -1  -5   4 58.5555 3.20381   9
  -1  -5   4 59.3157 3.26036   7
  -1  -5   4 60.6843 2.95874   4
  -1  -5   4 55.4132 3.11755   2
   0   5  -4 0.10555 0.34850   2
   0   5  -4 0.15830 0.42681   6
   0   5  -4 -0.4112 0.23265   3
   0   5  -4 0.27348 0.25496   8
   0  -5   4 -0.0373 0.42224   9
   0  -5   4 0.51402 0.40585   5
   0  -5   4 0.22549 0.27082   1
   0  -5   4 -0.1633 0.26160   2
   0  -5   4 0.10525 0.36739   4
   0  -5   4 -0.2604 0.42544   6
   0  -5   4 -0.6417 0.32122   7
  -1   5  -4 55.4621 2.81009   2
  -1   5  -4 61.3511 2.73170   6
  -1   5  -4 63.2588 2.48509   3
  -1   5  -4 59.5439 2.34247   8
   1  -5   4 55.7167 3.07338   9
   1  -5   4 62.1074 2.79276   5
   1  -5   4 67.8907 2.55888   3
   1  -5   4 62.6588 2.97436   2
   1  -5   4 57.9948 2.98794   7
   1  -5   4 60.1037 2.88726   4
   1  -5   4 63.7757 2.58102   1
   1  -5   4 63.9144 2.78311   6
   1  -5   4 58.9392 2.29901   8
  -2   5  -4 228.544 6.24371   6
  -2   5  -4 232.697 7.35717   9
  -2   5  -4 232.954 6.09117   3
  -2   5  -4 231.157 6.89260   7
  -2   5  -4 249.895 6.78960   2
   2  -5   4 243.092 7.02698   7
   2  -5   4 239.349 6.34909   6
   2  -5   4 240.025 6.95926   4
   2  -5   4 219.614 6.79528   5
   2  -5   4 231.070 6.70824   2
   2  -5   4 245.189 6.44160   8
   2  -5   4 226.389 6.68582   1
   2  -5   4 235.889 7.36372   9
   2  -5   4 237.602 6.11531   3
  -3   5  -4 260.340 8.04192   9
  -3   5  -4 241.993 7.39103   4
  -3   5  -4 267.093 7.43078   7
  -3   5  -4 253.767 6.38243   6
  -3   5  -4 267.273 6.97220   2
   3  -5   4 254.911 7.69510   1
   3  -5   4 264.211 6.67512   3
   3  -5   4 261.986 7.79481   5
   3  -5   4 264.397 7.34934   8
   3  -5   4 276.814 7.69404   4
  -4   5  -4 0.59297 0.54843   7
  -4   5  -4 0.08716 0.39847   4
  -4   5  -4 0.62923 0.37532   2
  -4   5  -4 0.04582 0.64018   9
   4  -5   4 0.24772 0.44312   3
   4  -5   4 -0.2232 0.42393   4
   4  -5   4 0.21770 0.61388   1
   4  -5   4 0.07364 0.51521   8
   4  -5   4 0.37304 0.50848   5
  -5   5  -4 2.45066 0.92014   5
  -5   5  -4 2.72961 0.98474   4
  -5   5  -4 3.41032 0.99068   7
  -5   5  -4 4.52163 1.18948   9
   5  -5   4 2.68554 0.89808   3
   5  -5   4 2.10158 1.01874   8
   5  -5   4 2.03271 1.00245   5
   5  -5   4 1.89381 0.97258   1
  -6   5  -4 5.58344 1.45781   5
  -6   5  -4 4.03395 1.12899   9
  -6   5  -4 4.03016 1.18366   4
  -6   5  -4 4.00827 1.09088   7
   6  -5   4 2.92588 1.18126   5
   6  -5   4 4.45118 1.43396   1
   6  -5   4 3.24998 1.30201   8
  -7   5  -4 0.30666 1.00318   5
  -7   5  -4 -0.0880 0.75587   4
  -7   5  -4 -0.1212 0.94446   7
   7  -5   4 0.67834 1.10877   1
   7  -5   4 0.77795 1.07623   8
   7  -5   4 0.04933 0.96035   5
  -8   5  -4 0.45048 0.88359   4
  -8   5  -4 -0.9424 1.21008   7
  -8   5  -4 -0.2693 0.99441   5
   8  -5   4 -1.5937 1.06120   8
   8  -5   4 -0.9395 0.90291   1
   8  -5   4 1.59914 1.11984   5
   7   4  -4 0.58197 1.06876   3
  -7  -4   4 3.36164 1.41218   4
  -7  -4   4 0.46138 1.23568   7
   6   4  -4 0.87559 0.87753   6
   6   4  -4 2.88327 1.07329   3
   6   4  -4 1.73057 0.99641   8
  -6  -4   4 2.73329 1.32412   7
  -6  -4   4 2.83584 1.18090   4
   5   4  -4 10.4011 1.70333   6
   5   4  -4 13.0407 1.90005   3
   5   4  -4 14.9722 1.87540   8
  -5  -4   4 12.2945 2.00684   9
  -5  -4   4 14.5098 2.07142   4
  -5  -4   4 17.3338 2.54830   7
  -5  -4   4 9.55382 1.78466   2
   4   4  -4 1.53679 0.83378   6
   4   4  -4 1.51509 0.69383   3
   4   4  -4 1.58478 0.72355   8
  -4  -4   4 1.31065 0.79604   9
  -4  -4   4 1.75760 0.81184   2
  -4  -4   4 2.85056 1.07670   7
  -4  -4   4 2.12851 0.71296   5
  -4  -4   4 2.03136 0.78366   4
   3   4  -4 5.72645 1.22906   6
   3   4  -4 6.86153 0.94435   8
   3   4  -4 5.64942 1.05914   3
  -3  -4   4 6.87548 1.38413   7
  -3  -4   4 6.19931 1.27287   2
  -3  -4   4 6.44711 0.87960   5
  -3  -4   4 7.25767 1.34937   9
  -3  -4   4 6.16138 1.17797   4
   2   4  -4 114.283 3.22123   8
   2   4  -4 113.707 4.24380   6
   2   4  -4 106.518 3.79856   3
  -2  -4   4 111.198 4.43412   2
  -2  -4   4 107.296 4.42124   7
  -2  -4   4 107.629 3.40735   5
  -2  -4   4 110.305 4.40588   9
  -2  -4   4 120.136 4.18174   4
   1   4  -4 7.97944 0.60237   8
   1   4  -4 7.73819 0.96654   3
   1   4  -4 8.06448 1.18500   6
   1   4  -4 7.20101 1.16947   2
  -1  -4   4 8.16815 1.29357   2
  -1  -4   4 7.97031 0.98756   5
  -1  -4   4 7.75508 1.14302   4
  -1  -4   4 6.26325 1.12357   9
  -1  -4   4 5.90159 1.11588   7
  -1  -4   4 7.30154 0.40047   1
   0   4  -4 1.56456 0.49327   6
   0   4  -4 1.36228 0.58020   2
   0   4  -4 1.26263 0.40482   3
   0   4  -4 2.29265 0.38289   8
   0  -4   4 0.69582 0.49136   9
   0  -4   4 1.74788 0.52826   5
   0  -4   4 1.25933 0.53909   7
   0  -4   4 1.27705 0.63517   2
   0  -4   4 2.09510 0.60385   4
   0  -4   4 1.91356 0.43736   1
  -1   4  -4 106.204 4.07437   9
  -1   4  -4 91.3424 3.58947   7
  -1   4  -4 101.873 3.01637   3
  -1   4  -4 107.236 3.38280   6
  -1   4  -4 109.252 3.71653   2
   1  -4   4 95.7286 3.91214   9
   1  -4   4 98.8016 3.75080   7
   1  -4   4 102.473 3.01221   8
   1  -4   4 103.332 3.35394   1
   1  -4   4 100.111 3.00357   3
   1  -4   4 99.6788 3.57410   5
   1  -4   4 97.6947 3.63778   4
   1  -4   4 104.853 3.70195   2
  -2   4  -4 1322.02 28.2226   7
  -2   4  -4 1318.50 28.8768   9
  -2   4  -4 1334.97 27.2403   6
  -2   4  -4 1345.58 27.8555   2
   2  -4   4 1339.89 28.9208   9
   2  -4   4 1375.55 28.3852   7
   2  -4   4 1339.91 27.1530   3
   2  -4   4 1335.00 28.2551   1
   2  -4   4 1345.71 28.3677   4
   2  -4   4 1344.62 27.7163   8
   2  -4   4 1332.83 28.4539   5
  -3   4  -4 13.7601 1.73282   9
  -3   4  -4 15.3574 1.27988   7
  -3   4  -4 17.4550 1.75925   4
  -3   4  -4 16.8569 0.82525   6
  -3   4  -4 18.0343 1.18673   2
   3  -4   4 16.5873 1.08028   3
   3  -4   4 15.3259 1.61103   8
   3  -4   4 15.3372 1.79612   5
   3  -4   4 15.8010 1.62605   4
   3  -4   4 14.2685 1.66476   1
  -4   4  -4 2.58168 0.55305   2
  -4   4  -4 2.91115 0.76707   7
  -4   4  -4 3.12604 0.87279   4
  -4   4  -4 2.15205 0.72074   9
   4  -4   4 1.95619 0.79650   1
   4  -4   4 3.00114 0.62280   3
   4  -4   4 3.77179 0.93304   8
   4  -4   4 3.43409 1.01028   5
  -5   4  -4 0.24774 0.66116   7
  -5   4  -4 0.71636 0.75510   9
  -5   4  -4 1.63433 0.80107   4
  -5   4  -4 1.67123 0.75587   5
   5  -4   4 1.54813 0.76751   1
   5  -4   4 0.87362 0.58813   5
   5  -4   4 0.74464 0.75494   8
   5  -4   4 1.94654 0.62786   3
  -6   4  -4 1.55746 0.85788   9
  -6   4  -4 1.04151 0.77356   4
  -6   4  -4 0.26112 0.62695   7
  -6   4  -4 0.55906 0.80645   5
   6  -4   4 0.23767 0.56328   1
   6  -4   4 -0.5080 0.76165   8
   6  -4   4 0.04685 0.75096   5
  -7   4  -4 -0.5594 0.53767   5
  -7   4  -4 0.85171 0.82281   7
  -7   4  -4 -0.8297 0.75910   4
   7  -4   4 0.42761 0.96406   1
   7  -4   4 0.17798 0.61641   5
   7  -4   4 0.55139 1.09091   8
  -8   4  -4 1.29838 1.12214   4
  -8   4  -4 -0.8629 0.94511   5
  -8   4  -4 -0.2145 1.02818   7
   8  -4   4 -2.2392 0.99560   8
   8  -4   4 3.91548 1.31728   5
   8  -4   4 -0.0234 1.20132   1
  -9   4  -4 1.59697 1.44832   7
  -9   4  -4 -0.4521 1.14124   5
   9  -4   4 -1.7661 1.10414   1
   8   3  -4 -1.0083 1.14319   8
   8   3  -4 0.63834 1.15868   3
  -8  -3   4 1.18863 1.09316   4
  -8  -3   4 0.11343 1.23775   7
   7   3  -4 0.45136 0.97626   3
   7   3  -4 2.94683 1.21961   8
  -7  -3   4 0.98909 1.10844   7
  -7  -3   4 2.31666 1.20842   4
   6   3  -4 0.95851 0.83901   3
   6   3  -4 0.43534 0.74293   6
   6   3  -4 0.53336 0.77743   8
  -6  -3   4 -0.1821 0.69028   4
  -6  -3   4 0.11015 0.90103   7
   5   3  -4 59.9999 3.05757   8
   5   3  -4 51.4524 2.97427   3
   5   3  -4 58.8500 3.08659   6
  -5  -3   4 56.5874 3.51267   7
  -5  -3   4 57.2167 2.49891   5
  -5  -3   4 64.0843 3.34153   2
  -5  -3   4 61.5482 3.27126   4
  -5  -3   4 54.4466 3.33346   9
   4   3  -4 6.99328 1.23220   6
   4   3  -4 6.38611 1.16603   3
   4   3  -4 8.93885 1.22989   8
  -4  -3   4 7.57883 1.43693   2
  -4  -3   4 9.61288 1.11177   5
  -4  -3   4 10.7824 1.66441   9
  -4  -3   4 6.50818 1.21263   4
  -4  -3   4 8.70019 1.55398   7
   3   3  -4 162.176 4.38217   8
   3   3  -4 146.919 4.71532   3
   3   3  -4 146.528 4.90202   6
  -3  -3   4 152.495 5.26257   9
  -3  -3   4 139.773 5.16594   7
  -3  -3   4 148.829 3.13540   1
  -3  -3   4 141.688 5.04009   2
  -3  -3   4 150.716 4.18716   5
  -3  -3   4 151.653 4.89426   4
   2   3  -4 3.96573 0.83462   2
   2   3  -4 3.12915 0.47993   8
   2   3  -4 3.11162 0.65786   3
   2   3  -4 5.07638 0.90222   6
  -2  -3   4 4.81691 0.71415   5
  -2  -3   4 4.06180 0.86019   9
  -2  -3   4 2.73854 0.70217   2
  -2  -3   4 3.15068 0.82657   7
  -2  -3   4 4.96407 0.89056   4
   1   3  -4 115.166 3.71672   6
   1   3  -4 116.073 3.93239   2
   1   3  -4 115.428 3.36329   3
   1   3  -4 114.219 2.71483   8
  -1  -3   4 113.804 4.03266   9
  -1  -3   4 121.880 3.44093   5
  -1  -3   4 109.205 3.93326   7
  -1  -3   4 116.508 3.75747   4
  -1  -3   4 115.524 2.65204   1
  -1  -3   4 112.137 3.90588   2
   0   3  -4 14.8610 0.63025   8
   0   3  -4 15.0883 1.05055   6
   0   3  -4 14.1740 0.81567   3
   0   3  -4 13.2009 1.37401   9
   0   3  -4 13.2012 1.31624   2
   0  -3   4 15.2905 1.20700   7
   0  -3   4 13.3599 1.32437   4
   0  -3   4 15.2999 0.85796   1
   0  -3   4 14.7219 1.04823   5
   0  -3   4 14.0318 1.49630   9
   0  -3   4 14.3273 1.13170   2
   0  -3   4 15.4493 0.63584   8
  -1   3  -4 207.872 5.43537   2
  -1   3  -4 199.643 4.97641   6
  -1   3  -4 206.330 5.97196   9
  -1   3  -4 208.129 4.63106   3
  -1   3  -4 200.318 5.58825   7
   1  -3   4 207.277 5.33285   1
   1  -3   4 205.738 4.62284   3
   1  -3   4 206.432 5.59611   5
   1  -3   4 199.178 5.60389   7
   1  -3   4 202.591 4.84919   8
   1  -3   4 201.774 5.93070   9
   1  -3   4 201.906 5.59426   4
  -2   3  -4 492.606 11.5845   4
  -2   3  -4 516.888 11.1187   2
  -2   3  -4 499.107 12.0749   9
  -2   3  -4 511.171 11.5141   7
  -2   3  -4 514.368 10.4027   6
   2  -3   4 493.164 12.0715   9
   2  -3   4 497.493 10.4470   3
   2  -3   4 488.304 11.6033   4
   2  -3   4 487.786 11.7775   5
   2  -3   4 501.579 11.1735   8
   2  -3   4 500.756 11.6835   1
  -3   3  -4 2.19612 0.67572   7
  -3   3  -4 2.45882 0.71504   4
  -3   3  -4 2.53865 0.51130   2
  -3   3  -4 2.52255 0.79347   9
   3  -3   4 3.00402 0.78124   1
   3  -3   4 4.40723 0.96240   5
   3  -3   4 2.92964 0.77074   4
   3  -3   4 3.29698 0.75234   8
   3  -3   4 2.77791 0.47072   3
  -4   3  -4 16.8082 1.09732   2
  -4   3  -4 13.5051 1.66719   9
  -4   3  -4 16.2996 1.67968   4
  -4   3  -4 17.9361 1.48274   7
   4  -3   4 18.7817 1.18024   3
   4  -3   4 20.0212 1.61034   8
   4  -3   4 16.2369 1.92740   1
   4  -3   4 16.9240 1.93372   5
  -5   3  -4 0.62481 0.48084   4
  -5   3  -4 1.42100 0.49895   2
  -5   3  -4 0.53618 0.74056   5
  -5   3  -4 1.66750 0.80393   7
  -5   3  -4 2.45378 0.90346   9
   5  -3   4 1.14469 0.52508   3
   5  -3   4 0.48054 0.68092   8
   5  -3   4 1.78115 0.82467   5
   5  -3   4 1.08362 0.86579   1
  -6   3  -4 0.77467 0.76317   4
  -6   3  -4 0.37016 0.56275   9
  -6   3  -4 -0.3272 0.70586   7
  -6   3  -4 0.36300 0.78513   5
   6  -3   4 -0.4932 0.43736   8
   6  -3   4 1.25618 0.80845   5
   6  -3   4 0.34190 0.82080   1
   6  -3   4 0.82174 0.59552   3
  -7   3  -4 0.18185 0.90869   7
  -7   3  -4 -0.8421 0.43559   4
  -7   3  -4 -0.6266 0.70848   5
   7  -3   4 -0.3367 0.65343   5
   7  -3   4 -0.1773 0.68472   8
   7  -3   4 -0.1570 0.82826   1
  -8   3  -4 0.52746 1.10809   7
  -8   3  -4 -1.0041 0.46769   4
  -8   3  -4 0.12026 0.93611   5
   8  -3   4 1.30623 1.21500   1
   8  -3   4 0.54465 1.25297   8
   9  -3   4 -1.1877 1.23379   1
   8   2  -4 7.40705 1.92814   8
   8   2  -4 7.50278 1.80056   3
  -8  -2   4 7.58624 1.95226   7
  -8  -2   4 10.0286 2.14276   4
   7   2  -4 2.18759 1.16007   8
   7   2  -4 0.47139 0.91279   3
  -7  -2   4 1.54213 0.92532   4
  -7  -2   4 0.64825 0.98118   7
   6   2  -4 2.32030 0.99091   3
   6   2  -4 0.09527 0.53987   6
   6   2  -4 0.16792 0.70398   8
  -6  -2   4 0.71651 0.58050   4
  -6  -2   4 0.79127 0.62610   5
  -6  -2   4 2.60248 1.08709   9
  -6  -2   4 0.35048 0.58795   7
   5   2  -4 32.6921 2.23000   8
   5   2  -4 31.3425 2.24928   3
   5   2  -4 27.8131 1.97147   2
   5   2  -4 30.9956 2.06744   6
  -5  -2   4 34.0078 2.51724   9
  -5  -2   4 26.6826 1.71569   5
  -5  -2   4 30.7234 2.13863   4
  -5  -2   4 23.9920 2.51139   7
  -5  -2   4 29.9864 2.07259   2
   4   2  -4 13.5232 1.51824   3
   4   2  -4 18.3933 1.45840   8
   4   2  -4 15.4111 0.99520   1
   4   2  -4 16.9687 1.69486   2
   4   2  -4 17.6058 1.39315   6
  -4  -2   4 14.3778 1.36423   5
  -4  -2   4 14.0569 1.77700   9
  -4  -2   4 13.8912 0.99432   1
  -4  -2   4 13.2068 1.57240   2
  -4  -2   4 13.6956 1.60545   4
  -4  -2   4 12.8253 1.65444   7
   3   2  -4 34.4773 1.82963   3
   3   2  -4 34.6571 1.25715   1
   3   2  -4 33.8505 1.88310   2
   3   2  -4 32.8821 1.61105   8
   3   2  -4 33.4398 1.84437   6
  -3  -2   4 32.0106 1.96798   9
  -3  -2   4 28.8778 1.75044   4
  -3  -2   4 34.0795 1.89766   2
  -3  -2   4 32.0934 1.54059   5
  -3  -2   4 33.6035 1.27766   1
  -3  -2   4 33.8232 2.01122   7
   2   2  -4 20.4286 1.17389   3
   2   2  -4 17.8901 1.26521   2
   2   2  -4 22.4124 1.35873   6
   2   2  -4 20.4300 0.97925   8
  -2  -2   4 21.2757 1.43855   9
  -2  -2   4 19.3929 1.32274   2
  -2  -2   4 16.7252 1.29169   7
  -2  -2   4 17.8648 1.04375   5
  -2  -2   4 18.9714 1.25702   4
  -2  -2   4 20.2035 0.73473   1
   1   2  -4 1.15523 0.30606   3
   1   2  -4 1.09487 0.17888   8
   1   2  -4 1.61126 0.45242   2
   1   2  -4 0.99504 0.34176   6
  -1  -2   4 0.66367 0.29625   5
  -1  -2   4 0.67663 0.37554   7
  -1  -2   4 0.69972 0.30901   2
  -1  -2   4 1.19488 0.22344   1
  -1  -2   4 0.90892 0.37147   9
  -1  -2   4 0.53041 0.32751   4
   0   2  -4 866.947 17.3719   3
   0   2  -4 868.969 18.2531   2
   0   2  -4 881.703 17.9400   6
   0  -2   4 871.824 17.7489   1
   0  -2   4 873.648 17.1024   8
   0  -2   4 856.193 18.3006   4
   0  -2   4 891.944 18.2077   5
   0  -2   4 880.377 18.7125   9
   0  -2   4 858.972 18.4036   7
  -1   2  -4 5.56825 0.88509   9
  -1   2  -4 4.23908 0.63823   2
  -1   2  -4 3.62730 0.60475   7
  -1   2  -4 4.63517 0.48409   6
   1  -2   4 5.56140 0.79114   5
   1  -2   4 5.04635 0.55239   8
   1  -2   4 1.96551 0.49161   4
   1  -2   4 4.35114 0.65040   1
   1  -2   4 4.54077 0.67566   7
   1  -2   4 4.36033 0.78448   9
  -2   2  -4 394.929 9.35358   9
  -2   2  -4 371.643 8.89568   4
  -2   2  -4 377.817 8.80825   7
  -2   2  -4 395.919 8.49403   2
  -2   2  -4 379.558 7.64705   6
  -2   2  -4 361.110 9.32867   9
   2  -2   4 382.463 7.85899   3
   2  -2   4 367.631 8.60752   8
   2  -2   4 376.478 8.91950   4
   2  -2   4 382.060 9.17051   5
   2  -2   4 377.290 9.39506   9
   2  -2   4 372.091 9.11163   1
  -3   2  -4 128.598 4.46012   9
  -3   2  -4 149.264 3.86227   2
  -3   2  -4 138.740 4.29496   4
  -3   2  -4 130.853 4.17220   7
   3  -2   4 141.545 3.59410   3
   3  -2   4 140.557 4.65429   1
   3  -2   4 136.238 4.50650   5
   3  -2   4 139.308 4.32502   8
  -4   2  -4 596.377 13.7683   7
  -4   2  -4 586.027 14.1296   9
  -4   2  -4 575.054 13.6294   4
  -4   2  -4 607.593 12.9761   2
   4  -2   4 584.939 12.9395   3
   4  -2   4 589.266 14.4419   1
   4  -2   4 593.218 14.0593   8
   4  -2   4 609.410 14.1620   5
  -5   2  -4 16.3074 1.77846   4
  -5   2  -4 14.9893 1.89960   9
  -5   2  -4 17.7281 1.27480   2
  -5   2  -4 15.8955 1.91190   5
  -5   2  -4 18.3259 2.00021   7
   5  -2   4 18.6386 2.04999   5
   5  -2   4 15.8891 2.07128   1
   5  -2   4 18.6196 1.36026   3
   5  -2   4 18.2660 2.09057   8
  -6   2  -4 9.25554 1.60539   5
  -6   2  -4 5.48206 1.38214   9
  -6   2  -4 5.25803 1.12039   4
  -6   2  -4 8.59922 1.61399   7
   6  -2   4 7.26170 1.36308   5
   6  -2   4 10.0227 1.89203   1
   6  -2   4 7.35995 1.54914   8
   6  -2   4 11.7415 1.52088   3
  -7   2  -4 1.54144 0.92176   5
  -7   2  -4 1.70262 0.87897   4
  -7   2  -4 2.70794 1.15463   7
   7  -2   4 4.05975 1.40387   8
   7  -2   4 3.62002 1.27242   1
   7  -2   4 3.92042 1.14323   5
  -8   2  -4 1.36526 1.18699   7
  -8   2  -4 0.33757 1.20321   4
   8  -2   4 0.27060 1.23117   8
   8  -2   4 -0.8150 1.02118   1
   9   1  -4 -1.8664 1.17977   8
   9   1  -4 0.43500 1.17798   3
   8   1  -4 9.30761 1.94639   3
   8   1  -4 9.34123 2.04285   8
  -8  -1   4 12.3279 2.23298   4
  -8  -1   4 9.97246 2.14000   7
   7   1  -4 40.6038 3.16447   8
   7   1  -4 46.0262 3.17884   3
  -7  -1   4 42.2453 2.62542   5
  -7  -1   4 44.4083 3.16731   7
  -7  -1   4 44.7184 3.09922   4
   6   1  -4 14.4819 2.06403   8
   6   1  -4 15.6863 1.71455   6
   6   1  -4 12.4267 1.83062   3
  -6  -1   4 12.8772 1.88996   7
  -6  -1   4 13.8128 1.88421   4
  -6  -1   4 16.7102 2.18256   9
  -6  -1   4 17.4467 1.84388   5
   5   1  -4 459.446 10.8347   1
   5   1  -4 448.325 11.4611   8
   5   1  -4 442.761 10.6094   2
   5   1  -4 459.669 11.4767   3
   5   1  -4 453.461 10.8532   6
  -5  -1   4 462.499 10.9227   1
  -5  -1   4 452.644 11.8467   9
  -5  -1   4 445.264 10.8081   5
  -5  -1   4 432.564 10.5958   2
  -5  -1   4 430.783 11.2076   4
  -5  -1   4 452.582 11.5171   7
   4   1  -4 18.8173 1.25409   1
   4   1  -4 17.8001 1.32058   6
   4   1  -4 16.9219 1.22985   2
   4   1  -4 19.0361 1.50631   3
   4   1  -4 13.4103 1.43986   8
  -4  -1   4 18.4891 1.47193   7
  -4  -1   4 22.5398 1.57050   4
  -4  -1   4 16.3270 1.21153   2
  -4  -1   4 17.9670 1.24563   1
  -4  -1   4 17.9944 1.52465   9
  -4  -1   4 17.7467 1.27745   5
   3   1  -4 15.5376 0.97787   1
   3   1  -4 14.3144 1.03982   2
   3   1  -4 14.0905 1.07590   6
   3   1  -4 16.0342 1.18457   3
   3   1  -4 14.5613 1.06859   8
  -3  -1   4 14.6865 0.96747   1
  -3  -1   4 14.8981 1.04573   5
  -3  -1   4 13.8647 1.20107   9
  -3  -1   4 14.7701 1.36088   4
  -3  -1   4 12.0881 0.99877   2
  -3  -1   4 18.6654 1.27662   7
   2   1  -4 79.1878 2.37308   8
   2   1  -4 79.2024 2.53585   3
   2   1  -4 84.0420 2.57830   2
   2   1  -4 78.4239 2.57253   6
  -2  -1   4 78.3472 2.65326   7
  -2  -1   4 77.9987 2.24338   1
  -2  -1   4 77.5573 2.53642   2
  -2  -1   4 75.4338 2.74649   9
  -2  -1   4 77.2011 2.57479   4
  -2  -1   4 80.9317 2.48993   5
   1   1  -4 0.70820 0.18432   8
   1   1  -4 0.48867 0.24564   6
   1   1  -4 0.58048 0.26795   9
   1   1  -4 1.53036 0.30287   3
   1   1  -4 0.51946 0.25327   2
  -1  -1   4 0.47857 0.21867   5
  -1  -1   4 0.56785 0.26344   7
  -1  -1   4 0.49997 0.29680   9
  -1  -1   4 0.51622 0.18471   1
  -1  -1   4 0.90461 0.33358   4
   0   1  -4 85.4265 1.98654   3
   0   1  -4 81.9750 2.27319   6
   0   1  -4 89.6467 2.48639   2
   0   1  -4 82.9709 2.47879   7
   0   1  -4 81.3262 2.63063   9
   0  -1   4 87.0549 2.02088   8
   0  -1   4 84.9110 2.51565   4
   0  -1   4 83.3147 2.49485   7
   0  -1   4 84.9203 2.71025   9
   0  -1   4 85.7062 2.52508   5
   0  -1   4 86.3898 2.36450   1
  -1   1  -4 386.013 8.75561   9
  -1   1  -4 372.698 8.42491   4
  -1   1  -4 381.985 8.31902   2
  -1   1  -4 387.026 8.44794   7
  -1   1  -4 379.860 8.78683   9
  -1   1  -4 381.133 7.89054   6
   1  -1   4 367.013 8.74358   9
   1  -1   4 380.518 8.60875   5
   1  -1   4 379.289 8.46889   4
   1  -1   4 374.152 8.53441   1
   1  -1   4 371.231 8.13818   8
   1  -1   4 380.563 8.74485   9
   1  -1   4 388.778 7.63971   3
  -2   1  -4 284.549 6.79314   7
  -2   1  -4 285.294 7.01357   9
  -2   1  -4 282.207 6.00489   6
  -2   1  -4 279.178 6.70524   4
  -2   1  -4 283.910 6.53424   2
   2  -1   4 272.006 7.12573   9
   2  -1   4 280.063 6.69491   8
   2  -1   4 278.979 7.02247   1
   2  -1   4 278.157 6.73009   4
   2  -1   4 280.999 6.09106   3
   2  -1   4 268.801 6.90015   5
  -3   1  -4 119.464 2.92158   6
  -3   1  -4 124.038 4.06179   9
  -3   1  -4 121.407 3.91612   7
  -3   1  -4 128.058 3.62807   2
  -3   1  -4 123.437 3.79767   4
   3  -1   4 123.082 4.00877   5
   3  -1   4 123.368 3.40046   3
   3  -1   4 124.570 2.93943   6
   3  -1   4 123.939 4.00021   8
   3  -1   4 118.740 4.18129   1
  -4   1  -4 97.6721 3.80192   7
  -4   1  -4 106.208 4.01613   9
  -4   1  -4 109.863 3.76694   4
  -4   1  -4 109.681 3.54351   2
  -4   1  -4 109.672 3.92551   5
   4  -1   4 106.637 4.20645   1
   4  -1   4 108.124 3.45311   3
   4  -1   4 105.370 4.04912   8
   4  -1   4 106.398 3.86786   5
  -5   1  -4 -0.0067 0.49253   4
  -5   1  -4 0.54611 0.47606   2
  -5   1  -4 0.08186 0.75262   7
  -5   1  -4 -0.0761 0.56686   9
  -5   1  -4 -0.2047 0.43198   5
   5  -1   4 -0.0599 0.50931   8
   5  -1   4 -0.1695 0.43140   5
   5  -1   4 0.35223 0.60103   1
   5  -1   4 0.05988 0.41239   3
  -6   1  -4 0.05546 0.70895   4
  -6   1  -4 -0.0083 0.75933   7
  -6   1  -4 1.24720 0.67068   5
  -6   1  -4 0.72324 0.85695   9
   6  -1   4 0.31835 0.56131   3
   6  -1   4 1.60520 0.73730   5
   6  -1   4 1.07032 0.98717   8
   6  -1   4 -0.4258 0.65101   1
  -7   1  -4 -0.2950 0.86314   7
  -7   1  -4 -0.4252 0.89341   4
   7  -1   4 -0.6966 0.61888   3
   7  -1   4 -0.1266 0.88428   1
   7  -1   4 -0.2777 0.92757   8
  -8   1  -4 0.50135 1.24264   4
  -8   1  -4 1.88125 1.24129   7
   8  -1   4 0.33328 1.13092   1
   8  -1   4 0.90080 1.25668   8
   9   0  -4 0.06392 1.33633   8
   9   0  -4 1.75178 1.34421   3
  -9   0   4 1.96543 1.32200   4
   8   0  -4 0.96651 1.17224   8
   8   0  -4 1.14175 1.11287   3
  -8   0   4 -0.1432 0.82698   5
  -8   0   4 1.15066 1.28228   7
  -8   0   4 0.10679 0.72482   4
   7   0  -4 0.37537 0.77556   3
   7   0  -4 -0.0605 0.79187   8
  -7   0   4 0.55406 0.70087   7
  -7   0   4 -0.0632 0.82074   4
  -7   0   4 0.00923 0.71841   5
   6   0  -4 112.269 4.90511   8
   6   0  -4 122.247 4.07741   6
   6   0  -4 124.127 4.91016   3
   6   0  -4 113.236 4.51556   1
  -6   0   4 106.025 4.48470   1
  -6   0   4 118.016 5.07562   9
  -6   0   4 123.710 4.77463   4
  -6   0   4 117.002 4.62951   7
  -6   0   4 122.627 4.51453   5
   5   0  -4 22.9938 1.50067   6
   5   0  -4 22.5538 1.68505   1
   5   0  -4 25.5992 1.90319   3
   5   0  -4 21.8662 2.19254   8
  -5   0   4 23.2820 1.87817   9
  -5   0   4 24.8407 1.78289   7
  -5   0   4 21.1414 1.69300   1
  -5   0   4 19.8981 1.93530   4
  -5   0   4 23.8901 1.68217   5
   4   0  -4 405.780 9.68292   1
   4   0  -4 408.313 9.32402   6
   4   0  -4 395.335 8.72992   2
   4   0  -4 391.817 9.91189   8
   4   0  -4 398.280 9.79519   3
  -4   0   4 410.650 8.81010   2
  -4   0   4 401.321 9.65253   4
  -4   0   4 399.548 9.70687   1
  -4   0   4 407.756 9.51573   7
  -4   0   4 367.217 9.86330   9
  -4   0   4 395.078 9.52888   5
   3   0  -4 681.074 14.5507   6
   3   0  -4 668.466 14.8483   3
   3   0  -4 693.797 14.9707   8
   3   0  -4 692.116 14.0756   2
   3   0  -4 672.102 14.7115   1
  -3   0   4 674.714 14.5057   7
  -3   0   4 692.759 14.8198   1
  -3   0   4 674.918 14.6833   4
  -3   0   4 681.579 14.7048   5
  -3   0   4 682.704 15.0436   9
   2   0  -4 379.427 8.47448   9
   2   0  -4 370.176 8.30063   6
   2   0  -4 374.359 8.43608   3
   2   0  -4 372.104 7.96018   2
   2   0  -4 371.495 8.34038   1
   2   0  -4 369.558 8.44155   8
  -2   0   4 378.249 8.52051   9
  -2   0   4 374.792 8.39081   1
  -2   0   4 374.065 8.27119   4
  -2   0   4 369.051 8.36321   5
   1   0  -4 277.676 6.09020   9
   1   0  -4 277.513 6.13884   8
   1   0  -4 267.888 6.13961   6
   1   0  -4 272.738 6.11916   3
   1   0  -4 273.088 5.99964   2
   1   0  -4 265.962 5.83372   7
  -1   0   4 269.488 6.14860   1
  -1   0   4 269.554 5.86059   7
  -1   0   4 269.782 6.13083   5
  -1   0   4 279.957 6.02372   4
  -1   0   4 275.689 6.18906   9
   0   0  -4 496.050 10.4497   2
   0   0  -4 500.748 10.3601   3
   0   0  -4 499.190 10.4088   9
   0   0  -4 501.354 10.2662   7
   0   0  -4 486.973 10.3705   6
   0   0   4 489.086 10.4121   9
   0   0   4 497.132 10.5004   1
   0   0   4 496.664 10.4054   8
   0   0   4 493.645 10.2528   4
   0   0   4 490.404 10.4140   5
  -1   0  -4 142.952 3.67177   6
  -1   0  -4 145.403 3.75121   9
  -1   0  -4 148.114 3.89767   9
  -1   0  -4 146.730 3.80282   7
  -1   0  -4 146.715 3.59566   4
  -1   0  -4 146.215 3.82858   2
   1   0   4 151.088 3.62647   4
   1   0   4 142.898 3.79839   8
   1   0   4 149.817 3.89898   9
   1   0   4 147.819 3.65147   3
   1   0   4 151.053 3.81854   5
   1   0   4 145.600 3.90804   1
  -2   0  -4 235.465 6.16045   7
  -2   0  -4 250.663 5.88246   4
  -2   0  -4 244.928 6.07881   2
  -2   0  -4 242.442 5.85147   6
  -2   0  -4 260.247 6.16532   9
   2   0   4 242.000 6.27489   1
   2   0   4 251.106 6.22374   8
   2   0   4 247.404 6.30255   9
   2   0   4 255.490 5.90460   3
   2   0   4 242.334 6.04491   5
  -3   0  -4 1.29963 0.46862   2
  -3   0  -4 0.31617 0.39481   9
  -3   0  -4 0.26542 0.33763   4
  -3   0  -4 1.01282 0.55775   7
  -3   0  -4 0.36554 0.29699   6
   3   0   4 0.27070 0.38811   8
   3   0   4 0.64710 0.35530   6
   3   0   4 0.31297 0.31827   3
   3   0   4 0.50177 0.31865   5
   3   0   4 0.48481 0.40342   1
  -4   0  -4 7.04016 1.09081   4
  -4   0  -4 7.38254 1.20394   7
  -4   0  -4 9.24707 1.28640   9
  -4   0  -4 9.07586 1.15022   5
  -4   0  -4 7.58185 1.12624   2
  -4   0  -4 6.58980 0.81658   6
   4   0   4 6.79908 0.84451   6
   4   0   4 4.45427 0.98478   1
   4   0   4 7.15343 1.00554   3
   4   0   4 6.59244 0.98221   5
   4   0   4 7.19783 1.25398   8
  -5   0  -4 -0.4304 0.46021   5
  -5   0  -4 -0.2491 0.60308   9
  -5   0  -4 0.07285 0.67708   7
  -5   0  -4 0.76968 0.52502   4
  -5   0  -4 -0.0260 0.52340   2
   5   0   4 0.25479 0.62979   1
   5   0   4 0.19030 0.53960   8
   5   0   4 -0.4474 0.34018   5
   5   0   4 0.47238 0.53877   3
  -6   0  -4 0.39675 0.57057   4
  -6   0  -4 -1.1493 0.52740   7
  -6   0  -4 -0.3354 0.74029   9
   6   0   4 0.02925 0.59580   8
   6   0   4 0.26698 0.61640   3
   6   0   4 -0.0531 0.57782   1
  -7   0  -4 7.07179 1.71265   7
  -7   0  -4 3.55385 1.29941   4
   7   0   4 4.18419 1.48780   1
   7   0   4 6.54554 1.41170   3
   7   0   4 5.92555 1.76116   8
  -8   0  -4 3.52758 1.36600   4
  -8   0  -4 3.81603 1.50560   7
   8   0   4 1.64710 1.20918   8
   9  -1  -4 0.19284 1.32240   8
   9  -1  -4 -0.7859 0.96837   3
  -9   1   4 0.00627 0.99210   4
  -9   1   4 0.05054 0.98104   5
   8  -1  -4 0.37183 1.05649   8
   8  -1  -4 0.33682 1.00413   3
  -8   1   4 1.36081 0.96727   5
  -8   1   4 1.29446 1.10641   4
   7  -1  -4 0.23098 0.59915   3
   7  -1  -4 0.78936 0.74414   1
   7  -1  -4 0.25504 0.64716   8
  -7   1   4 1.26295 0.81862   5
  -7   1   4 0.38207 0.70291   4
  -7   1   4 -0.8688 0.66175   7
  -7   1   4 0.36807 0.82645   1
   6  -1  -4 38.7385 2.03566   6
   6  -1  -4 39.6523 2.62406   1
   6  -1  -4 29.7078 2.28900   3
   6  -1  -4 40.7975 2.90347   8
  -6   1   4 33.1977 2.47416   1
  -6   1   4 43.4475 2.41684   7
  -6   1   4 38.4918 2.46380   5
  -6   1   4 39.9123 2.70352   9
  -6   1   4 40.5723 2.59310   4
   5  -1  -4 29.9335 2.00747   3
   5  -1  -4 33.0983 1.70085   6
   5  -1  -4 27.4749 1.96889   1
   5  -1  -4 26.1839 2.09434   8
  -5   1   4 27.1446 1.87438   4
  -5   1   4 30.4217 1.96575   5
  -5   1   4 30.4429 1.74673   7
  -5   1   4 28.7946 2.12124   9
  -5   1   4 27.9177 2.06265   1
   4  -1  -4 34.6761 1.96444   1
   4  -1  -4 31.9324 1.60538   6
   4  -1  -4 32.3589 1.91394   3
   4  -1  -4 32.2833 0.88841   2
   4  -1  -4 31.3520 2.06275   8
  -4   1   4 31.1524 1.71741   4
  -4   1   4 33.0201 1.54484   7
  -4   1   4 31.6895 1.82935   5
  -4   1   4 36.9881 2.08947   1
  -4   1   4 34.4536 2.01015   9
   3  -1  -4 1736.91 36.0229   8
   3  -1  -4 1763.41 35.8094   3
   3  -1  -4 1755.56 35.8645   1
   3  -1  -4 1780.99 35.6934   9
   3  -1  -4 1741.15 35.2677   6
   3  -1  -4 1738.41 34.3722   2
  -3   1   4 1762.88 35.7004   9
  -3   1   4 1747.83 35.9304   1
  -3   1   4 1799.71 34.8337   7
  -3   1   4 1727.60 35.5873   5
  -3   1   4 1737.38 35.3408   4
   2  -1  -4 1.82101 0.41701   9
   2  -1  -4 1.50237 0.39102   6
   2  -1  -4 1.25805 0.37837   3
   2  -1  -4 2.00218 0.50166   8
   2  -1  -4 2.24771 0.32919   2
   2  -1  -4 1.80823 0.47400   1
  -2   1   4 0.81903 0.28567   4
  -2   1   4 1.19818 0.33748   5
  -2   1   4 1.32569 0.43232   1
  -2   1   4 1.51899 0.19558   7
  -2   1   4 0.84543 0.29649   9
   1  -1  -4 173.432 3.75789   9
   1  -1  -4 164.628 4.39621   8
   1  -1  -4 164.562 4.24376   6
   1  -1  -4 171.863 4.03997   2
   1  -1  -4 168.316 4.38324   3
   1  -1  -4 168.330 3.50113   7
  -1   1   4 163.410 4.41351   8
  -1   1   4 163.994 4.30662   1
  -1   1   4 167.576 3.68304   4
  -1   1   4 174.710 3.80854   9
  -1   1   4 163.180 4.05904   5
   0  -1  -4 281.781 5.74276   9
   0  -1  -4 275.156 6.60598   6
   0  -1  -4 288.801 6.53337   2
   0  -1  -4 272.224 6.14769   7
   0  -1  -4 287.451 5.69018   4
   0  -1  -4 276.558 6.66330   3
   0  -1  -4 283.548 5.81918   9
   0   1   4 288.432 6.68066   8
   0   1   4 274.389 6.44733   1
   0   1   4 279.992 6.13486   5
   0   1   4 288.839 5.69363   4
  -1  -1  -4 182.466 4.79780   3
  -1  -1  -4 185.710 4.09032   4
  -1  -1  -4 175.035 4.74832   2
  -1  -1  -4 176.807 4.79588   6
  -1  -1  -4 187.221 4.65373   7
  -1  -1  -4 182.696 4.21353   9
   1   1   4 176.135 4.24694   5
   1   1   4 180.568 4.34296   9
   1   1   4 177.468 4.61310   1
   1   1   4 179.457 4.78084   3
   1   1   4 180.429 4.77291   8
  -2  -1  -4 29.7413 1.65847   2
  -2  -1  -4 31.3729 1.66937   7
  -2  -1  -4 34.9103 1.57071   9
  -2  -1  -4 34.0191 1.40608   4
  -2  -1  -4 33.9110 1.73944   6
   2   1   4 35.3913 1.77537   8
   2   1   4 34.1517 1.67662   3
   2   1   4 34.4167 1.61225   9
   2   1   4 32.1398 1.36481   5
   2   1   4 33.5074 1.66046   1
  -3  -1  -4 211.940 6.10208   7
  -3  -1  -4 210.291 5.81992   9
  -3  -1  -4 206.836 6.04132   2
  -3  -1  -4 212.467 5.82577   6
  -3  -1  -4 213.174 5.52753   4
  -3  -1  -4 203.179 5.27155   5
   3   1   4 214.568 5.86363   3
   3   1   4 217.024 6.00819   1
   3   1   4 210.502 5.29782   5
   3   1   4 206.170 6.02219   8
   3   1   4 207.825 5.77349   6
  -4  -1  -4 33.4710 1.91519   4
  -4  -1  -4 31.7797 2.13099   9
  -4  -1  -4 30.2081 1.63329   5
  -4  -1  -4 38.6317 2.38663   7
  -4  -1  -4 35.3638 2.21429   2
  -4  -1  -4 32.2897 1.89412   6
   4   1   4 32.8687 1.98367   3
   4   1   4 31.9787 2.11845   1
   4   1   4 37.0392 2.29389   8
   4   1   4 31.1521 1.84206   6
   4   1   4 34.7670 1.69192   5
  -5  -1  -4 13.2463 1.64531   4
  -5  -1  -4 13.8845 1.84472   2
  -5  -1  -4 10.6993 1.70648   7
  -5  -1  -4 16.0189 1.97171   9
   5   1   4 14.5811 1.76279   3
   5   1   4 14.1502 1.92006   8
   5   1   4 11.8106 1.68602   1
  -6  -1  -4 10.6025 1.69245   4
  -6  -1  -4 13.0012 2.10662   7
  -6  -1  -4 10.3477 1.83050   9
   6   1   4 6.57401 1.56041   8
   6   1   4 12.5377 1.74824   3
   6   1   4 13.7388 2.01652   1
  -7  -1  -4 1.97951 1.13624   7
  -7  -1  -4 0.20449 0.56447   4
   7   1   4 0.75623 1.06604   8
   7   1   4 0.45995 0.85952   3
  -8  -1  -4 0.05648 1.01824   4
  -8  -1  -4 0.74211 1.37019   7
   8   1   4 0.89966 1.86644   3
   8   1   4 1.00959 1.48187   8
   9  -2  -4 0.84970 1.33419   8
   9  -2  -4 0.22212 0.82878   3
  -9   2   4 -0.1603 0.66343   4
  -9   2   4 -0.6091 0.81829   5
   8  -2  -4 0.84702 1.08101   8
   8  -2  -4 2.16098 1.22213   1
   8  -2  -4 1.37527 0.97709   3
  -8   2   4 0.11028 0.96638   5
  -8   2   4 0.99857 1.10145   4
  -8   2   4 0.36437 0.89606   1
   7  -2  -4 23.5977 2.83310   8
   7  -2  -4 10.9503 1.82984   1
   7  -2  -4 21.7394 2.60188   3
  -7   2   4 21.6298 2.43320   4
  -7   2   4 20.6125 2.44520   5
  -7   2   4 22.3785 2.67901   9
  -7   2   4 19.5007 2.58364   1
   6  -2  -4 15.9826 2.01910   3
   6  -2  -4 15.9788 2.09733   1
   6  -2  -4 14.1342 2.08492   8
   6  -2  -4 15.7513 1.49425   6
  -6   2   4 20.2346 1.52529   7
  -6   2   4 19.2597 1.99459   4
  -6   2   4 17.9565 2.02953   5
  -6   2   4 19.3287 2.24350   9
  -6   2   4 13.6808 1.98062   1
   5  -2  -4 32.8994 2.33233   8
   5  -2  -4 35.5169 2.35711   1
   5  -2  -4 34.0768 2.22552   3
   5  -2  -4 31.9766 1.70050   6
  -5   2   4 39.3046 2.16407   4
  -5   2   4 38.9261 2.39988   9
  -5   2   4 31.8337 2.31444   1
  -5   2   4 36.7718 2.23618   5
  -5   2   4 41.6957 1.82778   7
   4  -2  -4 81.8265 3.47425   1
   4  -2  -4 92.7718 3.52409   3
   4  -2  -4 87.1599 3.68487   8
   4  -2  -4 87.2733 2.94824   6
  -4   2   4 90.0906 3.13632   4
  -4   2   4 88.9861 3.37446   5
  -4   2   4 89.1675 3.39732   9
  -4   2   4 92.5315 3.69384   1
  -4   2   4 87.7637 2.57239   7
   3  -2  -4 16.4598 1.25273   3
   3  -2  -4 16.3677 1.13437   9
   3  -2  -4 15.4466 1.09019   6
   3  -2  -4 18.5045 1.46458   8
   3  -2  -4 16.7923 0.73434   2
   3  -2  -4 16.4296 1.32389   1
  -3   2   4 16.5269 0.66893   7
  -3   2   4 14.5554 1.37580   5
  -3   2   4 18.4908 1.42192   1
  -3   2   4 16.0172 1.02870   4
  -3   2   4 15.1177 1.11816   9
   2  -2  -4 0.04132 0.24825   1
   2  -2  -4 0.40825 0.24008   9
   2  -2  -4 0.13140 0.18724   2
   2  -2  -4 0.04268 0.28199   3
   2  -2  -4 0.03085 0.23501   8
  -2   2   4 0.43380 0.22750   4
  -2   2   4 0.61505 0.37081   1
  -2   2   4 -0.0265 0.22328   5
  -2   2   4 0.04124 0.20666   9
   1  -2  -4 123.138 3.83289   3
   1  -2  -4 125.388 3.73876   6
   1  -2  -4 121.195 3.79315   8
   1  -2  -4 123.772 2.96991   7
   1  -2  -4 125.306 2.81611   9
   1  -2  -4 122.322 3.45425   2
  -1   2   4 123.950 2.72935   9
  -1   2   4 120.213 3.61261   1
  -1   2   4 121.388 3.82666   8
  -1   2   4 121.524 3.21442   5
  -1   2   4 127.211 2.66993   4
   0  -2  -4 55.8587 2.24377   2
   0  -2  -4 59.4126 2.43146   3
   0  -2  -4 58.7107 2.41262   6
   0  -2  -4 61.5939 1.99859   7
   0   2   4 59.2977 2.12565   1
   0   2   4 55.5693 2.29100   8
   0   2   4 61.4276 1.69503   5
   0   2   4 59.1102 2.43958   3
  -1  -2  -4 59.2016 1.67158   4
  -1  -2  -4 56.4893 2.51459   6
  -1  -2  -4 57.4273 1.76825   9
  -1  -2  -4 57.1694 2.46145   3
  -1  -2  -4 62.5988 2.29723   7
  -1  -2  -4 60.9047 2.50721   2
   1   2   4 53.2642 2.41330   3
   1   2   4 57.5277 2.36738   8
   1   2   4 58.8524 1.62173   5
   1   2   4 56.4394 2.12270   1
   1   2   4 57.1977 1.78374   9
  -2  -2  -4 399.921 9.89562   2
  -2  -2  -4 392.509 8.95248   9
  -2  -2  -4 391.628 9.57500   7
  -2  -2  -4 383.225 9.78657   6
  -2  -2  -4 383.115 8.21125   5
  -2  -2  -4 390.183 8.69651   4
   2   2   4 398.313 9.02013   9
   2   2   4 398.877 9.71125   3
   2   2   4 387.480 9.18326   1
   2   2   4 398.459 9.62525   8
   2   2   4 393.151 8.22180   5
  -3  -2  -4 2.81394 0.82938   2
  -3  -2  -4 3.44884 0.88797   6
  -3  -2  -4 3.56785 0.79939   9
  -3  -2  -4 2.96791 0.80290   7
  -3  -2  -4 3.45653 0.68766   4
  -3  -2  -4 3.13733 0.47502   5
   3   2   4 3.70349 0.85377   8
   3   2   4 4.14966 0.84270   1
   3   2   4 2.64362 0.80784   6
   3   2   4 3.64179 0.83048   3
   3   2   4 3.62042 0.50624   5
  -4  -2  -4 24.2933 1.89373   6
  -4  -2  -4 23.4651 1.62202   4
  -4  -2  -4 22.4874 1.75957   9
  -4  -2  -4 27.4000 2.63732   2
  -4  -2  -4 23.8152 2.41297   7
   4   2   4 24.7794 2.00685   8
   4   2   4 25.5323 1.90631   1
   4   2   4 19.6309 2.06954   3
   4   2   4 21.1620 2.07867   6
  -5  -2  -4 0.63326 0.59734   9
  -5  -2  -4 -1.2660 0.56747   2
  -5  -2  -4 0.39323 0.40757   4
  -5  -2  -4 0.28620 0.72479   7
   5   2   4 0.16696 0.68243   8
   5   2   4 1.43547 0.76253   1
   5   2   4 -0.3027 0.56979   3
  -6  -2  -4 1.44975 0.77008   4
  -6  -2  -4 -0.3216 1.00029   2
  -6  -2  -4 0.56086 0.82632   9
  -6  -2  -4 2.06903 1.22012   7
   6   2   4 0.16165 0.67316   8
   6   2   4 2.50471 1.02975   3
  -7  -2  -4 1.06719 0.83789   4
  -7  -2  -4 0.48577 0.95196   7
   7   2   4 1.49601 1.07107   3
   7   2   4 -1.0997 0.87288   8
   9  -3  -4 -0.7244 1.13088   8
   9  -3  -4 0.73498 1.27414   1
   9  -3  -4 0.93108 1.09826   3
  -9   3   4 -1.6584 0.87640   5
  -9   3   4 0.29357 1.11868   1
  -9   3   4 0.35453 1.19228   4
   8  -3  -4 -1.3985 0.66208   3
   8  -3  -4 -0.3608 0.65361   8
   8  -3  -4 -0.2538 0.87340   1
  -8   3   4 -0.1120 0.94628   5
  -8   3   4 -0.3267 0.88412   1
  -8   3   4 -0.5349 0.86155   4
   7  -3  -4 1.12302 0.96951   1
   7  -3  -4 -0.2409 0.91530   8
   7  -3  -4 0.60477 0.71747   3
  -7   3   4 1.52550 0.99711   5
  -7   3   4 0.30334 0.92124   9
  -7   3   4 0.60764 0.74603   1
  -7   3   4 2.71003 0.97239   4
   6  -3  -4 30.2080 2.94012   1
   6  -3  -4 30.4728 3.05610   8
   6  -3  -4 28.4044 2.29484   3
  -6   3   4 31.0358 2.33129   9
  -6   3   4 27.9127 2.96536   1
  -6   3   4 34.2204 2.26316   4
  -6   3   4 30.7036 2.23563   5
   5  -3  -4 75.2880 2.87979   6
   5  -3  -4 79.4687 3.90097   8
   5  -3  -4 69.8469 3.53159   1
   5  -3  -4 72.8159 3.42833   3
  -5   3   4 73.7869 3.34413   5
  -5   3   4 78.0351 2.54252   7
  -5   3   4 72.5346 3.65373   1
  -5   3   4 74.7750 3.11008   4
  -5   3   4 70.5646 3.31461   9
   4  -3  -4 157.472 4.65604   6
   4  -3  -4 160.072 5.38787   1
   4  -3  -4 170.791 5.33587   3
   4  -3  -4 144.822 5.38888   8
   4  -3  -4 153.639 3.37111   2
  -4   3   4 151.822 4.94993   5
  -4   3   4 158.036 4.56803   4
  -4   3   4 159.158 4.87743   9
  -4   3   4 156.996 5.43628   1
  -4   3   4 158.785 3.81248   7
   3  -3  -4 68.8384 3.01517   3
   3  -3  -4 76.0690 3.15519   1
   3  -3  -4 73.8427 3.24631   8
   3  -3  -4 73.0647 2.80479   6
   3  -3  -4 72.7174 2.30604   2
   3  -3  -4 77.2563 2.77932   9
  -3   3   4 74.9221 2.62616   9
  -3   3   4 71.4502 2.38699   4
  -3   3   4 70.9790 2.78718   5
  -3   3   4 71.3829 1.79916   7
  -3   3   4 65.9774 3.04194   1
   2  -3  -4 0.98406 0.24091   7
   2  -3  -4 0.71576 0.40332   8
   2  -3  -4 0.23558 0.28019   6
   2  -3  -4 0.98729 0.52401   3
   2  -3  -4 1.00073 0.33387   9
   2  -3  -4 1.41815 0.52732   1
   2  -3  -4 2.06087 0.48373   2
  -2   3   4 1.01470 0.33372   9
  -2   3   4 0.48281 0.38371   1
  -2   3   4 1.28452 0.29958   4
  -2   3   4 1.48904 0.39776   5
  -2   3   4 0.58273 0.26124   9
   1  -3  -4 627.221 14.5122   3
   1  -3  -4 627.483 14.0730   2
   1  -3  -4 645.037 13.4942   7
   1  -3  -4 643.907 14.4612   8
   1  -3  -4 621.746 14.4148   6
  -1   3   4 636.417 12.9181   9
  -1   3   4 622.252 13.2957   5
  -1   3   4 623.346 14.4532   8
  -1   3   4 658.349 12.7684   9
  -1   3   4 644.628 12.6694   4
  -1   3   4 636.108 14.0528   1
   0  -3  -4 72.3385 2.61749   7
   0  -3  -4 75.2083 1.84292   4
   0  -3  -4 69.5574 3.05439   6
   0  -3  -4 72.0136 2.97025   2
   0  -3  -4 70.9004 3.05058   3
   0  -3  -4 74.3648 1.93414   9
   0   3   4 74.3967 1.78420   9
   0   3   4 73.7644 2.59761   1
   0   3   4 72.3010 3.07240   3
   0   3   4 73.2399 2.94461   8
   0   3   4 75.1415 1.96435   5
  -1  -3  -4 0.17541 0.39966   3
  -1  -3  -4 -0.0296 0.39510   2
  -1  -3  -4 0.25523 0.20105   4
  -1  -3  -4 0.21811 0.42142   6
  -1  -3  -4 0.05108 0.30918   7
  -1  -3  -4 -0.0417 0.17411   9
   1   3   4 0.16113 0.29411   8
   1   3   4 0.16890 0.26133   9
   1   3   4 0.82399 0.52348   3
   1   3   4 0.50368 0.31576   1
  -2  -3  -4 5.41852 0.72640   4
  -2  -3  -4 5.10966 1.11184   2
  -2  -3  -4 6.87079 1.15891   7
  -2  -3  -4 3.67941 0.66848   9
  -2  -3  -4 4.07279 1.00722   6
   2   3   4 3.94615 0.74918   1
   2   3   4 5.21164 0.97000   8
   2   3   4 5.00086 0.99657   3
   2   3   4 5.38945 0.76214   9
  -3  -3  -4 2.23312 0.83060   2
  -3  -3  -4 1.81213 0.59613   4
  -3  -3  -4 2.33884 0.66387   9
  -3  -3  -4 1.76403 0.87903   6
  -3  -3  -4 2.56275 0.86262   7
   3   3   4 2.51475 0.77432   3
   3   3   4 1.31891 0.61270   1
   3   3   4 2.49337 0.85455   8
   3   3   4 3.14396 0.95565   6
  -4  -3  -4 0.25432 0.53004   9
  -4  -3  -4 1.28082 0.73679   6
  -4  -3  -4 0.94587 0.65534   7
  -4  -3  -4 0.74513 0.55954   4
  -4  -3  -4 -0.0899 0.72441   2
   4   3   4 0.26108 0.70615   8
   4   3   4 0.40861 0.59369   1
   4   3   4 0.63139 0.71413   3
   4   3   4 0.97813 0.70825   6
  -5  -3  -4 2.06311 0.81456   9
  -5  -3  -4 0.15676 0.68534   2
  -5  -3  -4 -0.2718 0.42971   4
  -5  -3  -4 2.49840 1.12468   7
   5   3   4 0.28096 0.78484   3
   5   3   4 1.49698 0.72957   8
  -6  -3  -4 -0.0025 0.61973   4
  -6  -3  -4 0.08730 0.81134   7
  -6  -3  -4 -0.4787 0.89790   2
   6   3   4 1.44537 1.02282   8
   6   3   4 0.13378 0.82964   3
  -7  -3  -4 0.11823 1.22084   7
   7   3   4 1.40766 1.08196   3
   7   3   4 0.65970 1.24230   8
   9  -4  -4 -0.0353 1.25071   8
   9  -4  -4 0.86679 1.09714   3
   9  -4  -4 0.71007 1.15040   1
  -9   4   4 -0.5167 1.11539   5
  -9   4   4 -0.2576 1.34133   1
  -9   4   4 -1.9909 0.83007   4
   8  -4  -4 1.39761 1.13331   1
   8  -4  -4 2.07609 1.29565   8
   8  -4  -4 3.51962 1.38761   3
  -8   4   4 2.48583 1.22434   4
  -8   4   4 3.52141 1.56744   1
  -8   4   4 2.22315 1.09666   5
   7  -4  -4 17.3414 2.42380   3
   7  -4  -4 15.7892 2.40903   1
   7  -4  -4 17.2721 2.60558   8
  -7   4   4 14.6314 2.05581   4
  -7   4   4 14.1338 2.14676   9
  -7   4   4 16.4062 2.24920   5
  -7   4   4 17.3414 2.57174   1
   6  -4  -4 22.4914 2.72620   8
   6  -4  -4 24.0879 2.73108   1
   6  -4  -4 25.9996 2.63237   3
  -6   4   4 20.4777 2.28904   9
  -6   4   4 24.0524 1.85042   4
  -6   4   4 25.4382 2.92631   1
  -6   4   4 25.4205 2.57488   5
   5  -4  -4 23.3953 2.48213   1
   5  -4  -4 24.6910 2.51553   3
   5  -4  -4 17.9756 1.48145   6
   5  -4  -4 21.9116 2.49363   8
  -5   4   4 20.1136 2.38196   1
  -5   4   4 18.4930 1.98137   5
  -5   4   4 20.7261 1.77007   9
  -5   4   4 23.5951 1.66478   4
   4  -4  -4 2.60842 0.49261   2
   4  -4  -4 2.58765 0.87012   1
   4  -4  -4 2.30646 0.89370   8
   4  -4  -4 2.94746 0.77970   6
   4  -4  -4 4.06238 1.02033   3
  -4   4   4 2.79423 0.46295   7
  -4   4   4 3.05307 0.66971   4
  -4   4   4 4.39337 0.83921   9
  -4   4   4 3.29123 0.80855   5
  -4   4   4 3.42163 1.00491   1
   3  -4  -4 16.9436 1.20413   2
   3  -4  -4 14.7830 1.65217   1
   3  -4  -4 18.5653 1.50900   6
   3  -4  -4 15.8732 1.29578   9
   3  -4  -4 19.3700 2.04274   8
   3  -4  -4 19.0702 1.99845   3
  -3   4   4 17.2457 1.05800   4
  -3   4   4 17.5529 1.19271   9
  -3   4   4 14.5356 1.71150   1
  -3   4   4 16.9463 1.34942   9
  -3   4   4 17.5013 1.33607   5
  -3   4   4 19.0823 0.88278   7
   2  -4  -4 8.98213 1.32109   8
   2  -4  -4 9.41806 1.35231   3
   2  -4  -4 9.56414 1.31182   6
   2  -4  -4 9.20845 1.24826   1
   2  -4  -4 7.14730 1.04658   2
   2  -4  -4 9.45845 0.98666   9
   2  -4  -4 6.10057 0.75354   7
  -2   4   4 7.27690 0.87484   9
  -2   4   4 8.55240 0.98349   5
  -2   4   4 9.19613 1.26676   1
  -2   4   4 8.68548 1.32614   8
  -2   4   4 8.24739 0.68369   9
  -2   4   4 8.16941 0.62113   4
   1  -4  -4 443.957 11.3321   6
   1  -4  -4 455.860 9.35859   4
   1  -4  -4 452.912 11.0463   2
   1  -4  -4 448.160 11.3831   3
   1  -4  -4 462.579 11.2559   8
   1  -4  -4 451.959 10.4000   7
  -1   4   4 451.007 11.1952   8
  -1   4   4 440.186 10.6252   1
  -1   4   4 444.612 9.48883   9
  -1   4   4 447.264 9.79063   5
  -1   4   4 439.719 9.53579   9
  -1   4   4 450.823 9.33721   4
   0  -4  -4 26.9053 1.10080   4
   0  -4  -4 27.8422 1.70153   7
   0  -4  -4 29.1240 2.00855   3
   0  -4  -4 28.1830 1.94304   2
   0  -4  -4 26.1217 1.19882   9
   0  -4  -4 26.9850 2.00063   6
   0   4   4 29.0700 2.01716   3
   0   4   4 28.5913 1.87022   8
   0   4   4 27.5117 1.05049   9
   0   4   4 26.8111 1.53738   1
   0   4   4 28.0268 1.00319   5
  -1  -4  -4 45.8320 1.92110   9
  -1  -4  -4 48.6537 2.82364   6
  -1  -4  -4 46.1977 2.45961   7
  -1  -4  -4 44.1596 2.66523   2
  -1  -4  -4 45.9244 1.76553   4
  -1  -4  -4 46.3402 2.67427   3
   1   4   4 44.5762 2.01318   1
   1   4   4 46.5979 2.49141   8
   1   4   4 48.0016 1.76786   9
   1   4   4 51.0954 2.77593   3
  -2  -4  -4 8.83824 1.00823   4
  -2  -4  -4 8.92810 1.61124   6
  -2  -4  -4 10.3322 1.18742   9
  -2  -4  -4 9.08946 1.50305   7
  -2  -4  -4 10.1499 1.77697   2
   2   4   4 9.02693 1.51010   3
   2   4   4 9.14226 1.39638   8
   2   4   4 9.54244 1.14499   1
  -3  -4  -4 3.00565 0.74633   4
  -3  -4  -4 2.45095 1.15039   2
  -3  -4  -4 5.23359 1.39707   6
  -3  -4  -4 3.40928 0.82544   9
  -3  -4  -4 3.07602 1.15975   7
   3   4   4 2.25700 0.99124   8
   3   4   4 4.97504 1.26898   6
   3   4   4 2.95883 0.84043   1
   3   4   4 2.77233 1.03164   3
  -4  -4  -4 10.5314 1.98080   7
  -4  -4  -4 9.76626 1.97720   2
  -4  -4  -4 9.44241 1.37720   4
  -4  -4  -4 9.22829 1.69320   6
   4   4   4 7.28758 1.55321   6
   4   4   4 10.9670 1.77463   3
   4   4   4 5.64813 1.37786   8
  -5  -4  -4 -0.4756 0.65023   2
  -5  -4  -4 0.54667 0.87816   6
  -5  -4  -4 -0.8817 0.77314   7
   5   4   4 0.64701 0.80572   3
   5   4   4 0.07686 0.79122   8
  -6  -4  -4 1.53696 1.33370   2
  -6  -4  -4 -0.0580 1.12567   7
   6   4   4 -0.6110 0.55050   8
   6   4   4 -0.1774 0.92669   3
   9  -5  -4 0.85822 1.26663   1
   9  -5  -4 -0.6667 0.76455   3
   9  -5  -4 0.88127 1.64711   8
  -9   5   4 0.67566 1.22989   4
  -9   5   4 -0.6165 1.46321   1
  -9   5   4 -1.6798 0.98926   5
   8  -5  -4 1.00642 1.10255   3
   8  -5  -4 0.28777 1.22207   8
   8  -5  -4 1.45827 1.26446   1
  -8   5   4 0.75571 1.10605   5
  -8   5   4 -0.0339 1.14767   1
  -8   5   4 1.18636 1.05125   4
   7  -5  -4 -0.6350 0.64636   3
   7  -5  -4 -1.3358 0.72488   8
   7  -5  -4 -1.0215 0.70361   1
  -7   5   4 -0.1530 0.79696   5
  -7   5   4 -0.3373 0.90700   9
  -7   5   4 -0.5013 0.99621   1
  -7   5   4 1.14626 0.74803   4
   6  -5  -4 2.84052 1.15419   8
   6  -5  -4 3.41259 1.22744   3
   6  -5  -4 3.92558 1.30175   1
  -6   5   4 4.53386 1.03317   4
  -6   5   4 2.47731 0.94247   5
  -6   5   4 3.88257 1.21414   9
  -6   5   4 5.76739 1.57276   1
   5  -5  -4 2.33753 0.85116   6
   5  -5  -4 3.22024 1.11694   1
   5  -5  -4 5.17076 1.35533   3
   5  -5  -4 4.07786 1.18992   8
  -5   5   4 4.62535 1.04523   9
  -5   5   4 4.42799 1.12829   5
  -5   5   4 3.55408 1.27344   1
  -5   5   4 1.49730 0.64461   4
   4  -5  -4 10.0598 1.51051   6
   4  -5  -4 8.43746 1.50257   1
   4  -5  -4 8.35219 1.56239   8
   4  -5  -4 10.6663 1.19736   2
   4  -5  -4 10.6187 1.67514   3
  -4   5   4 11.5766 1.55829   5
  -4   5   4 11.3529 1.34737   9
  -4   5   4 9.85716 1.69055   1
  -4   5   4 11.3448 1.18988   4
   3  -5  -4 1.47335 0.71794   6
   3  -5  -4 1.16806 0.66244   8
   3  -5  -4 0.75351 0.69414   3
   3  -5  -4 0.87719 0.54948   2
   3  -5  -4 0.22385 0.35576   1
   3  -5  -4 1.21728 0.40205   7
  -3   5   4 0.92345 0.48418   5
  -3   5   4 1.09715 0.49151   9
  -3   5   4 0.06368 0.58432   9
  -3   5   4 0.93524 0.38515   4
  -3   5   4 0.71753 0.54903   1
  -3   5   4 0.60140 0.39330   7
   2  -5  -4 20.8431 2.22834   3
   2  -5  -4 20.3784 2.15094   8
   2  -5  -4 20.1389 2.02115   2
   2  -5  -4 20.5392 1.38690   7
   2  -5  -4 23.2671 2.31857   6
  -2   5   4 18.0513 1.28328   9
  -2   5   4 22.0492 1.38260   5
  -2   5   4 20.2144 1.07838   4
  -2   5   4 20.7778 1.19830   9
  -2   5   4 21.9503 1.71601   1
  -2   5   4 16.7847 1.96781   8
   1  -5  -4 10.4529 0.81139   9
   1  -5  -4 9.70463 0.71089   4
   1  -5  -4 8.73815 1.19929   7
   1  -5  -4 10.0221 1.49970   8
   1  -5  -4 11.2023 1.68219   6
   1  -5  -4 10.7999 1.60000   2
   1  -5  -4 11.2197 1.64805   3
  -1   5   4 9.87782 0.81515   9
  -1   5   4 9.84011 0.94287   5
  -1   5   4 10.1971 1.49207   8
  -1   5   4 10.4867 1.30673   1
  -1   5   4 9.70347 0.70525   4
  -1   5   4 9.69337 1.53351   3
  -1   5   4 11.1106 0.80582   9
   0  -5  -4 -0.0248 0.27842   4
   0  -5  -4 0.16903 0.48679   2
   0  -5  -4 -0.2680 0.34257   7
   0  -5  -4 -0.3750 0.52532   3
   0  -5  -4 0.00112 0.61548   6
   0  -5  -4 -0.0281 0.28830   9
   0   5   4 -0.0975 0.53100   3
   0   5   4 0.16356 0.37031   8
   0   5   4 0.64529 0.47822   1
   0   5   4 -0.0554 0.26842   9
  -1  -5  -4 6.47696 0.95946   9
  -1  -5  -4 6.64761 1.47022   6
  -1  -5  -4 6.31350 1.30030   7
  -1  -5  -4 6.11366 1.31133   3
  -1  -5  -4 6.86380 1.44292   2
   1   5   4 6.97637 0.99285   1
   1   5   4 5.23939 1.22338   3
   1   5   4 6.57001 1.24991   8
  -2  -5  -4 43.4904 3.03249   6
  -2  -5  -4 39.4061 3.05841   2
  -2  -5  -4 40.7478 2.86961   7
   2   5   4 35.5216 2.01646   1
   2   5   4 44.5370 2.99798   3
   2   5   4 38.2685 2.52952   8
  -3  -5  -4 73.0401 4.33826   2
  -3  -5  -4 57.9592 3.65278   7
  -3  -5  -4 65.4794 3.93479   6
   3   5   4 64.6597 3.51117   8
   3   5   4 65.5365 3.75022   3
   3   5   4 72.6629 4.16040   6
  -4  -5  -4 2.01085 1.12109   2
  -4  -5  -4 3.48467 1.29403   6
  -4  -5  -4 4.83613 1.52232   7
   4   5   4 3.17755 1.18281   8
   4   5   4 2.16038 1.14919   3
   4   5   4 2.84347 1.22043   6
  -5  -5  -4 5.17919 1.71453   7
  -5  -5  -4 2.82216 1.34854   2
  -5  -5  -4 2.44812 1.44341   6
   5   5   4 2.23015 0.98734   8
   5   5   4 3.30876 1.25208   3
  -6  -5  -4 0.66992 1.32762   7
  -6  -5  -4 -0.6299 1.22425   2
   6   5   4 0.27399 0.80630   3
   6   5   4 1.04042 0.94312   8
   9  -6  -4 -2.1160 1.16917   1
   9  -6  -4 1.05436 1.38447   3
   9  -6  -4 3.22632 1.81870   8
  -9   6   4 2.24147 1.39490   4
  -9   6   4 2.69338 1.40098   5
  -9   6   4 1.54153 1.82788   1
   8  -6  -4 2.96676 1.39317   8
   8  -6  -4 2.34821 1.27112   3
   8  -6  -4 1.54427 1.17299   1
  -8   6   4 2.07599 1.21322   4
  -8   6   4 0.74102 1.01421   5
  -8   6   4 1.34524 1.37272   1
   7  -6  -4 -0.3162 0.74285   8
   7  -6  -4 -0.2325 0.68437   3
   7  -6  -4 -1.1575 0.88566   1
  -7   6   4 -0.2603 0.86932   5
  -7   6   4 1.09499 1.33204   1
  -7   6   4 -0.3648 0.71890   4
   6  -6  -4 0.13246 0.87818   8
   6  -6  -4 0.77522 0.91439   3
   6  -6  -4 -0.0934 0.75640   1
  -6   6   4 -0.2468 0.72107   9
  -6   6   4 -0.5608 0.86903   1
  -6   6   4 1.07932 0.90980   5
  -6   6   4 -0.1516 0.53641   4
   5  -6  -4 0.14884 0.83026   8
   5  -6  -4 1.37186 0.95502   1
   5  -6  -4 0.68510 0.85961   3
   5  -6  -4 0.94937 0.73449   6
  -5   6   4 1.48504 0.70511   5
  -5   6   4 0.76528 0.65988   9
  -5   6   4 0.62017 0.89721   1
  -5   6   4 1.85965 0.69802   4
   4  -6  -4 18.5256 2.19853   6
   4  -6  -4 19.7406 2.43724   3
   4  -6  -4 11.5945 1.93942   8
   4  -6  -4 21.1593 2.40564   1
  -4   6   4 20.1686 1.59380   9
  -4   6   4 22.1418 2.44793   1
  -4   6   4 17.8758 1.90198   5
  -4   6   4 22.5836 1.47420   4
   3  -6  -4 4.59588 1.25683   3
   3  -6  -4 4.62664 1.16046   1
   3  -6  -4 3.33230 1.12626   8
   3  -6  -4 3.47333 1.05424   6
   3  -6  -4 3.27489 0.95091   2
  -3   6   4 4.46628 0.83883   7
  -3   6   4 4.40771 0.89302   5
  -3   6   4 5.51119 1.22128   1
  -3   6   4 4.77636 0.76304   4
  -3   6   4 5.13205 0.86194   9
  -3   6   4 2.94996 1.07675   8
   2  -6  -4 19.6075 1.58959   7
   2  -6  -4 21.8381 2.36296   2
   2  -6  -4 19.7020 2.32852   8
   2  -6  -4 22.3636 2.53810   6
   2  -6  -4 24.0718 2.67469   3
  -2   6   4 19.8034 1.31807   9
  -2   6   4 20.7144 2.37686   8
  -2   6   4 19.5211 1.20387   4
  -2   6   4 22.0504 2.15056   1
  -2   6   4 25.6752 1.57113   5
   1  -6  -4 89.4523 4.51507   6
   1  -6  -4 96.2199 4.52894   3
   1  -6  -4 101.159 4.05383   7
   1  -6  -4 86.5026 4.28969   2
  -1   6   4 97.7409 4.31900   8
  -1   6   4 102.129 4.63194   3
  -1   6   4 96.8062 3.76276   1
  -1   6   4 100.594 3.01352   5
   0  -6  -4 326.192 9.90999   3
   0  -6  -4 332.164 9.41497   7
   0  -6  -4 330.621 10.0422   2
   0  -6  -4 315.951 10.0351   6
   0   6   4 317.123 8.31374   1
   0   6   4 315.163 9.27204   8
   0   6   4 319.683 9.83729   3
  -1  -6  -4 391.835 11.9226   6
  -1  -6  -4 416.424 12.1389   2
  -1  -6  -4 394.149 11.3446   7
   1   6   4 387.488 11.5010   3
   1   6   4 408.501 11.0205   8
   1   6   4 395.671 10.0909   1
  -2  -6  -4 38.1391 3.84788   2
  -2  -6  -4 37.5538 2.88969   7
  -2  -6  -4 36.5352 3.70090   6
   2   6   4 29.8221 3.30227   6
   2   6   4 41.8586 2.82653   8
   2   6   4 30.9285 3.17719   3
  -3  -6  -4 59.2933 4.09993   6
  -3  -6  -4 58.0910 3.90590   7
  -3  -6  -4 57.9761 4.19849   2
   3   6   4 63.3779 3.63466   8
   3   6   4 58.9032 3.81797   3
   3   6   4 61.7805 4.14974   6
  -4  -6  -4 1.67857 1.14190   7
  -4  -6  -4 0.72349 0.91755   2
  -4  -6  -4 -0.7614 0.92563   6
   4   6   4 0.85657 0.83657   8
   4   6   4 -0.1766 0.96392   3
   4   6   4 -0.1843 1.04886   6
  -5  -6  -4 5.04396 1.95978   7
  -5  -6  -4 0.64023 1.37353   2
  -5  -6  -4 1.68433 1.64237   6
   5   6   4 1.55137 1.97825   6
   5   6   4 4.05644 1.52879   3
   5   6   4 1.50327 1.21090   8
   8  -7  -4 4.83411 1.79758   1
   8  -7  -4 3.53035 1.60744   3
   8  -7  -4 3.59562 1.68795   8
  -8   7   4 3.57877 1.55718   5
  -8   7   4 2.43576 1.21858   4
  -8   7   4 0.80924 1.66735   1
   7  -7  -4 1.09109 0.91671   1
   7  -7  -4 0.88369 1.12825   8
   7  -7  -4 -0.0564 1.10851   3
  -7   7   4 -0.2982 0.72224   4
  -7   7   4 -0.9402 0.70975   1
  -7   7   4 1.69766 1.12282   5
   6  -7  -4 3.82120 1.49599   1
   6  -7  -4 1.95419 1.31294   8
   6  -7  -4 2.95599 1.31557   3
  -6   7   4 0.14128 1.01858   1
  -6   7   4 4.11947 1.22227   9
  -6   7   4 2.22579 0.99541   4
  -6   7   4 1.70180 0.89384   5
   5  -7  -4 26.4844 3.03420   1
   5  -7  -4 30.2593 3.24868   3
   5  -7  -4 28.6030 2.93218   6
   5  -7  -4 27.6389 3.26403   8
  -5   7   4 29.9097 2.36281   5
  -5   7   4 24.2162 1.79622   4
  -5   7   4 29.7094 3.23745   1
   4  -7  -4 2.57693 0.98972   1
   4  -7  -4 5.97340 1.58592   8
   4  -7  -4 5.67785 1.44957   6
   4  -7  -4 3.30016 1.21711   3
  -4   7   4 2.92619 1.15618   1
  -4   7   4 4.96569 1.13866   5
  -4   7   4 3.11021 1.29734   8
   3  -7  -4 9.30619 1.83421   6
   3  -7  -4 5.94575 1.45917   8
   3  -7  -4 9.23955 1.66660   2
   3  -7  -4 6.65628 1.51924   3
  -3   7   4 9.09394 1.30389   5
  -3   7   4 9.54537 1.76211   8
  -3   7   4 9.84961 1.69845   1
   2  -7  -4 11.2573 1.94248   2
   2  -7  -4 11.8829 1.66056   7
   2  -7  -4 10.7776 1.97151   3
   2  -7  -4 16.2349 2.43706   6
   2  -7  -4 13.7435 2.08745   8
  -2   7   4 11.7086 1.75387   5
  -2   7   4 12.7402 1.96887   8
  -2   7   4 11.6303 2.01863   3
  -2   7   4 15.5471 1.86996   1
   1  -7  -4 0.17394 0.81986   2
   1  -7  -4 -1.4550 0.48546   3
   1  -7  -4 -0.1760 0.50152   6
   1  -7  -4 -0.3681 0.43506   7
  -1   7   4 0.36159 0.63986   8
  -1   7   4 0.33601 0.53472   1
  -1   7   4 -0.4468 0.67027   3
   0  -7  -4 8.77293 1.95824   6
   0  -7  -4 8.75518 1.82998   3
   0  -7  -4 9.63373 1.92299   2
   0  -7  -4 8.73892 1.69137   7
   0   7   4 9.45671 1.65010   8
   0   7   4 10.5914 1.36773   1
   0   7   4 13.0582 2.18185   3
  -1  -7  -4 32.3564 3.58418   2
  -1  -7  -4 31.6692 3.66654   6
  -1  -7  -4 29.2844 3.21975   7
   1   7   4 32.8993 2.59327   8
   1   7   4 28.3317 3.33452   6
   1   7   4 30.6371 3.28941   3
  -2  -7  -4 2.51332 1.18532   7
  -2  -7  -4 1.51122 0.91522   6
  -2  -7  -4 0.36517 0.67530   2
   2   7   4 1.84633 0.95316   8
   2   7   4 1.45281 1.01417   6
   2   7   4 0.40033 0.96427   3
  -3  -7  -4 6.83890 2.06379   7
  -3  -7  -4 6.89141 1.99116   6
[truncated: 730,697 more chars]
