# Supplementary material for: Crystal structure of (E)-3-(2-hy­droxy-4-methyl­phen­yl)-1-(2,4,6-tri­meth­oxy­phen­yl)prop-2-en-1-one
Source: Acta Crystallogr E Crystallogr Commun. 2019 Aug 30;75(Pt 9):1379–82. doi: 10.1107/S2056989019011289 (PMC6727044; doi:10.1107/S2056989019011289)
Supplement: Supplementary file 2 [file e-75-01379-Isup2.hkl]

data_I                                                                          
_shelx_title ' a_a.res in P-1'                                                  
_shelx_refln_list_code          4                                               
_shelx_F_calc_maximum      122.12                                               
_exptl_crystal_F_000       348.00                                               
_reflns_d_resolution_high  0.7083                                               
                                                                                
loop_                                                                           
 _space_group_symop_operation_xyz                                               
 'x, y, z'                                                                      
 '-x, -y, -z'                                                                   
                                                                                
_cell_length_a     6.8072                                                       
_cell_length_b     8.5792                                                       
_cell_length_c    15.8010                                                       
_cell_angle_alpha 100.365                                                       
_cell_angle_beta   99.433                                                       
_cell_angle_gamma 104.984                                                       
                                                                                
_shelx_F_squared_multiplier     1.000                                           
                                                                                
loop_                                                                           
 _refln_index_h                                                                 
 _refln_index_k                                                                 
 _refln_index_l                                                                 
 _refln_F_squared_calc                                                          
 _refln_F_squared_meas                                                          
 _refln_F_squared_sigma                                                         
 _refln_observed_status                                                         
   1   0   0       2803.76       2719.96        16.24 o                         
   2   0   0        771.57        810.70         5.15 o                         
   3   0   0        129.06        128.07         1.38 o                         
   4   0   0         12.83         11.08         0.50 o                         
   5   0   0         72.83         77.19         1.53 o                         
   6   0   0         51.03         56.23         1.40 o                         
   7   0   0          0.00          0.08         0.40 o                         
   8   0   0          0.06          0.30         0.63 o                         
   9   0   0          0.32         -0.26         0.80 o                         
  -9   1   0          0.90          0.97         0.95 o                         
  -8   1   0          0.04         -0.15         0.56 o                         
  -7   1   0          5.03          3.76         0.64 o                         
  -6   1   0          9.80          8.37         0.68 o                         
  -5   1   0          9.27          7.05         0.43 o                         
  -4   1   0         24.05         22.79         0.53 o                         
  -3   1   0        254.62        268.73         2.18 o                         
  -2   1   0        393.91        402.99         2.99 o                         
  -1   1   0        105.87        132.69         0.91 o                         
   0   1   0       1073.31       1072.20         5.94 o                         
   1   1   0        236.28        215.24         1.54 o                         
   2   1   0          0.41          0.13         0.09 o                         
   3   1   0          0.20          0.28         0.17 o                         
   4   1   0         49.97         48.63         1.54 o                         
   5   1   0         80.56         84.03         1.38 o                         
   6   1   0          4.21          2.42         0.44 o                         
   7   1   0          1.70          0.65         0.85 o                         
   8   1   0          0.00          0.51         0.77 o                         
  -9   2   0          3.56          2.08         1.15 o                         
  -8   2   0          3.04          3.42         0.71 o                         
  -7   2   0         75.91         77.22         2.66 o                         
  -6   2   0          7.56          7.23         0.64 o                         
  -5   2   0          1.62          2.22         0.34 o                         
  -4   2   0          3.08          2.59         0.28 o                         
  -3   2   0         21.06         19.40         0.44 o                         
  -2   2   0        763.57        730.18         4.76 o                         
  -1   2   0        612.25        593.11         3.57 o                         
   0   2   0          0.45          2.66         0.16 o                         
   1   2   0         14.13         13.82         0.31 o                         
   2   2   0        548.03        567.90         3.92 o                         
   3   2   0          0.00          4.16         0.29 o                         
   4   2   0        123.46        135.10         1.70 o                         
   5   2   0          2.62          1.04         0.30 o                         
   6   2   0          0.16          0.31         0.43 o                         
   7   2   0          0.02          0.32         0.59 o                         
   8   2   0          7.74          9.62         1.91 o                         
  -9   3   0          1.18          0.27         0.85 o                         
  -8   3   0          0.81          0.15         0.52 o                         
  -7   3   0         43.78         43.83         1.64 o                         
  -6   3   0          9.66         11.00         0.72 o                         
  -5   3   0          5.58          4.16         0.41 o                         
  -4   3   0         10.37         11.17         0.37 o                         
  -3   3   0          0.64          0.77         0.14 o                         
  -2   3   0          0.42          0.33         0.10 o                         
  -1   3   0        268.62        296.84         2.29 o                         
   0   3   0        261.16        253.08         1.91 o                         
   1   3   0        222.85        244.59         1.98 o                         
   2   3   0        505.01        603.18         4.47 o                         
   3   3   0         18.30         25.96         0.63 o                         
   4   3   0          1.48          1.21         0.35 o                         
   5   3   0         13.00         11.42         0.80 o                         
   6   3   0          0.00          0.24         0.45 o                         
   7   3   0          7.93          6.91         1.12 o                         
   8   3   0          2.58          2.82         1.07 o                         
  -9   4   0          1.31         -0.49         0.82 o                         
  -8   4   0          1.20          1.40         0.68 o                         
  -7   4   0          8.34          8.64         0.85 o                         
  -6   4   0         10.40         10.11         0.71 o                         
  -5   4   0          0.11          0.53         0.27 o                         
  -4   4   0          1.56          0.90         0.20 o                         
  -3   4   0          0.58          0.46         0.14 o                         
  -2   4   0        313.44        359.50         2.45 o                         
  -1   4   0        571.69        682.13         4.22 o                         
   0   4   0        376.33        409.54         3.12 o                         
   1   4   0         42.90         39.41         0.80 o                         
   2   4   0         51.42         57.41         0.94 o                         
   3   4   0         16.39         15.80         0.92 o                         
   4   4   0          1.38          1.18         0.36 o                         
   5   4   0          0.01          0.33         0.37 o                         
   6   4   0          6.57          5.06         0.88 o                         
   7   4   0          1.68          2.48         0.92 o                         
  -9   5   0          1.24          1.35         1.01 o                         
  -8   5   0         19.46         24.01         1.65 o                         
  -7   5   0          0.40          0.79         0.60 o                         
  -6   5   0          8.19          8.81         0.69 o                         
  -5   5   0        118.56        118.99         2.54 o                         
  -4   5   0         27.49         29.83         0.75 o                         
  -3   5   0         24.57         22.37         0.66 o                         
  -2   5   0          0.14          0.11         0.14 o                         
  -1   5   0        238.52        247.27         1.93 o                         
   0   5   0         37.76         54.33         0.85 o                         
   1   5   0         77.73         70.63         1.04 o                         
   2   5   0         40.67         43.11         1.16 o                         
   3   5   0         14.83         14.09         0.82 o                         
   4   5   0         33.12         29.22         1.31 o                         
   5   5   0          9.78         13.90         1.01 o                         
   6   5   0          2.20          3.93         0.88 o                         
   7   5   0          0.50          2.47         1.55 o                         
  -9   6   0          4.26          3.64         0.98 o                         
  -8   6   0          0.57          0.21         0.73 o                         
  -7   6   0          1.51          1.27         0.61 o                         
  -6   6   0          5.42          3.99         0.54 o                         
  -5   6   0          0.01         -0.26         0.26 o                         
  -4   6   0          2.26          1.79         0.30 o                         
  -3   6   0         37.21         36.45         0.73 o                         
  -2   6   0          9.77         10.14         0.45 o                         
  -1   6   0          3.66          3.37         0.28 o                         
   0   6   0         10.37         12.13         0.51 o                         
   1   6   0         16.86         13.93         1.00 o                         
   2   6   0         92.02         97.33         1.86 o                         
   3   6   0         39.74         40.37         1.39 o                         
   4   6   0          9.51          9.23         0.86 o                         
   5   6   0          1.47          1.96         0.64 o                         
   6   6   0          9.01         10.72         1.79 o                         
  -8   7   0         14.75         16.94         1.69 o                         
  -7   7   0          2.06          0.54         0.48 o                         
  -6   7   0          1.97          1.39         0.50 o                         
  -5   7   0         15.10         16.22         0.86 o                         
  -4   7   0         20.23         18.54         0.69 o                         
  -3   7   0        144.93        148.78         1.60 o                         
  -2   7   0         67.38         70.96         1.28 o                         
  -1   7   0         58.38         56.97         1.16 o                         
   0   7   0          0.65          1.57         0.38 o                         
   1   7   0          1.19          0.39         0.37 o                         
   2   7   0          0.00          0.41         0.38 o                         
   3   7   0          2.14          1.51         0.56 o                         
   4   7   0          0.10          0.39         0.62 o                         
   5   7   0          2.46          1.85         0.78 o                         
  -8   8   0          0.01          0.14         0.79 o                         
  -7   8   0          0.18         -0.37         0.48 o                         
  -6   8   0          2.97          4.08         0.68 o                         
  -5   8   0         10.97         11.12         0.95 o                         
  -4   8   0         40.68         37.93         1.05 o                         
  -3   8   0        100.78        100.25         1.28 o                         
  -2   8   0          1.67          1.43         0.26 o                         
  -1   8   0         29.26         24.81         1.03 o                         
   0   8   0          1.86          1.82         0.56 o                         
   1   8   0          9.56          9.58         0.99 o                         
   2   8   0          0.16          0.17         0.50 o                         
   3   8   0          1.60          1.29         0.61 o                         
   4   8   0          0.96          0.72         0.84 o                         
  -8   9   0          0.15          1.04         1.13 o                         
  -7   9   0          0.05          0.39         0.74 o                         
  -6   9   0          1.58         -0.17         0.57 o                         
  -5   9   0          1.45          0.85         0.48 o                         
  -4   9   0          3.84          4.09         0.47 o                         
  -3   9   0         10.88         10.17         0.58 o                         
  -2   9   0         10.18          9.58         0.81 o                         
  -1   9   0          6.57          7.44         0.83 o                         
   0   9   0          0.05          0.48         0.48 o                         
   1   9   0          0.53          0.57         0.58 o                         
   2   9   0          0.76          1.68         0.74 o                         
   3   9   0          0.67          0.23         0.74 o                         
  -7  10   0          0.95          1.33         1.23 o                         
  -6  10   0          0.22          0.01         0.66 o                         
  -5  10   0          0.03          0.14         0.49 o                         
  -4  10   0          2.73          2.24         0.57 o                         
  -3  10   0          1.39          0.81         0.50 o                         
  -2  10   0          1.04          0.50         0.50 o                         
  -1  10   0         34.34         34.57         1.90 o                         
   0  10   0          4.99          5.43         1.00 o                         
   1  10   0          0.11          0.18         0.65 o                         
   2  10   0          0.46          0.46         0.64 o                         
  -6  11   0          1.43          2.21         0.91 o                         
  -5  11   0          0.10          0.18         0.90 o                         
  -4  11   0          1.09          1.66         0.92 o                         
  -3  11   0          0.35         -0.37         0.61 o                         
  -2  11   0         10.99         12.64         1.44 o                         
  -1  11   0          4.33          5.39         1.06 o                         
   0  11   0          1.62          0.95         0.86 o                         
  -1 -11   1          0.37          0.85         1.95 o                         
   0 -11   1          0.22         -0.10         0.85 o                         
   1 -11   1          0.08          1.72         0.74 o                         
   2 -11   1          0.91          2.23         0.76 o                         
   3 -11   1          0.03         -0.43         0.66 o                         
   5 -11   1          0.19         -0.24         0.80 o                         
   6 -11   1          0.05          0.66         0.76 o                         
  -2 -10   1          0.48          1.14         0.84 o                         
  -1 -10   1          0.00          0.09         0.62 o                         
   0 -10   1          0.00         -0.64         0.64 o                         
   1 -10   1         12.96         15.97         1.64 o                         
   2 -10   1          3.85          2.72         0.59 o                         
   3 -10   1          2.17          1.57         0.47 o                         
   4 -10   1          0.19          0.24         0.48 o                         
   5 -10   1          0.04         -0.07         0.51 o                         
   6 -10   1          0.60          0.57         0.59 o                         
   7 -10   1          1.79          1.71         0.80 o                         
  -3  -9   1          0.02          0.01         0.73 o                         
  -2  -9   1          6.17          4.78         1.08 o                         
  -1  -9   1          2.28          3.40         1.02 o                         
   0  -9   1        125.53        133.38         2.95 o                         
   1  -9   1        126.63        142.47         3.00 o                         
   2  -9   1          0.23          0.79         0.33 o                         
   3  -9   1          0.04          0.37         0.26 o                         
   4  -9   1          1.26          0.86         0.32 o                         
   5  -9   1          1.48          1.21         0.45 o                         
   6  -9   1          1.29          1.65         0.61 o                         
   7  -9   1          1.09         -0.04         0.57 o                         
   8  -9   1          0.55          0.51         2.08 o                         
  -4  -8   1          2.70          3.29         1.04 o                         
  -3  -8   1          4.22          3.59         0.88 o                         
  -2  -8   1          0.75          0.34         0.48 o                         
  -1  -8   1          3.39          2.46         0.57 o                         
   0  -8   1         29.38         28.02         1.26 o                         
   1  -8   1         21.34         20.48         1.15 o                         
   2  -8   1          6.19          4.12         0.36 o                         
   3  -8   1          8.41          8.19         0.45 o                         
   4  -8   1          0.86          1.71         0.33 o                         
   5  -8   1          8.66          8.67         0.70 o                         
   6  -8   1          0.57          0.29         0.57 o                         
   7  -8   1          2.31          1.83         0.64 o                         
   8  -8   1          0.24         -0.10         0.64 o                         
  -5  -7   1          1.47          0.66         0.84 o                         
  -4  -7   1          3.56          3.58         0.74 o                         
  -3  -7   1          0.03         -0.24         0.36 o                         
  -2  -7   1          2.78          2.36         0.46 o                         
  -1  -7   1          7.08          5.59         0.60 o                         
   0  -7   1         45.39         42.83         1.26 o                         
   1  -7   1          0.06         -0.10         0.17 o                         
   2  -7   1         26.35         23.90         0.73 o                         
   3  -7   1         11.90         11.69         0.53 o                         
   4  -7   1         11.95         13.37         0.71 o                         
   5  -7   1          3.05          2.36         0.42 o                         
   6  -7   1          4.79          5.80         0.70 o                         
   7  -7   1          0.49          0.51         0.60 o                         
   8  -7   1          8.72          9.96         1.90 o                         
  -6  -6   1         11.64         12.40         1.61 o                         
  -5  -6   1          1.76          2.38         0.66 o                         
  -4  -6   1         14.09         12.55         0.95 o                         
  -3  -6   1          1.34          1.44         0.42 o                         
  -2  -6   1         24.07         25.20         1.76 o                         
  -1  -6   1          1.70          0.60         0.39 o                         
   0  -6   1         43.13         41.60         0.86 o                         
   1  -6   1        148.72        142.31         1.53 o                         
   2  -6   1          4.87          3.15         0.27 o                         
   3  -6   1         33.51         34.90         0.75 o                         
   4  -6   1          0.71          0.56         0.21 o                         
   5  -6   1         18.39         19.44         0.96 o                         
   6  -6   1          0.51          0.76         0.40 o                         
   7  -6   1         42.23         52.23         2.26 o                         
   8  -6   1          0.28          1.85         1.02 o                         
   9  -6   1         25.84         32.05         2.82 o                         
  -7  -5   1          2.05          2.11         0.98 o                         
  -6  -5   1          0.04          0.30         0.57 o                         
  -5  -5   1          3.97          4.15         0.61 o                         
  -4  -5   1         65.40         59.26         1.56 o                         
  -3  -5   1          0.12         -0.25         0.25 o                         
  -2  -5   1         47.19         49.62         1.17 o                         
  -1  -5   1         34.69         38.35         0.87 o                         
   0  -5   1          3.63          7.91         0.38 o                         
   1  -5   1          6.05          5.64         0.32 o                         
   2  -5   1        177.19        184.43         1.76 o                         
   3  -5   1         21.37         16.96         0.56 o                         
   4  -5   1          0.07         -0.03         0.18 o                         
   5  -5   1          1.70          1.71         0.36 o                         
   6  -5   1          3.49          4.13         0.74 o                         
   7  -5   1         10.42         11.70         1.25 o                         
   8  -5   1         11.16         14.30         1.50 o                         
   9  -5   1          1.54          2.82         1.04 o                         
  -7  -4   1          0.26          0.97         0.81 o                         
  -6  -4   1          0.86          0.32         0.48 o                         
  -5  -4   1         31.34         31.07         1.38 o                         
  -4  -4   1         18.48         12.38         0.80 o                         
  -3  -4   1          0.26          0.20         0.23 o                         
  -2  -4   1        150.73        150.44         1.60 o                         
  -1  -4   1         95.79        105.02         1.19 o                         
   0  -4   1         51.57         67.23         0.83 o                         
   1  -4   1        279.55        339.53         2.50 o                         
   2  -4   1       1167.01       1218.54         7.09 o                         
   3  -4   1          3.01          2.22         0.23 o                         
   4  -4   1          0.00         -0.03         0.14 o                         
   5  -4   1          1.43          0.90         0.26 o                         
   6  -4   1          1.19          1.05         0.37 o                         
   7  -4   1          1.37          1.27         0.49 o                         
   8  -4   1         16.95         17.24         2.06 o                         
   9  -4   1          0.00          2.19         0.93 o                         
  -8  -3   1          0.20         -0.68         0.74 o                         
  -7  -3   1          1.50          1.32         0.68 o                         
  -6  -3   1          0.14          0.60         0.51 o                         
  -5  -3   1          6.90          6.55         0.62 o                         
  -4  -3   1         22.21         18.49         0.90 o                         
  -3  -3   1          0.18          0.73         0.18 o                         
  -2  -3   1         11.71         14.09         0.45 o                         
  -1  -3   1        329.73        321.13         2.45 o                         
   0  -3   1       1086.17       1040.84         5.91 o                         
   1  -3   1        150.67        145.94         1.37 o                         
   2  -3   1         79.62         96.33         0.96 o                         
   3  -3   1         18.68         11.36         0.39 o                         
   4  -3   1          5.67          5.40         0.43 o                         
   5  -3   1          1.97          1.33         0.33 o                         
   6  -3   1          2.37          2.35         0.41 o                         
   7  -3   1         12.25         11.82         1.03 o                         
   8  -3   1          4.84          5.27         1.17 o                         
   9  -3   1          0.48         -0.50         0.73 o                         
  -8  -2   1          1.60          0.58         0.64 o                         
  -7  -2   1          4.82          6.06         1.00 o                         
  -6  -2   1          0.78         -0.37         0.37 o                         
  -5  -2   1         25.26         24.78         0.96 o                         
  -4  -2   1         19.16         22.28         0.71 o                         
  -3  -2   1         44.81         45.93         0.80 o                         
  -2  -2   1       1467.11       1646.32        10.25 o                         
  -1  -2   1        445.12        423.59         2.91 o                         
   0  -2   1        453.44        450.09         2.78 o                         
   1  -2   1       4851.98       4698.86        24.72 o                         
   2  -2   1        333.99        329.84         2.40 o                         
   3  -2   1         15.14         10.14         0.32 o                         
   4  -2   1         10.62          5.71         0.28 o                         
   5  -2   1         29.43         27.93         0.93 o                         
   6  -2   1         27.75         26.79         1.08 o                         
   7  -2   1          6.75          6.54         0.75 o                         
   8  -2   1          7.13          6.55         0.87 o                         
   9  -2   1          0.04          0.11         0.81 o                         
  -8  -1   1          0.10         -0.16         0.68 o                         
  -7  -1   1         10.08          9.14         1.71 o                         
  -6  -1   1          2.89          1.73         0.41 o                         
  -5  -1   1          3.52          2.89         0.35 o                         
  -4  -1   1         39.81         46.03         0.87 o                         
  -3  -1   1       2121.30       2296.13        15.60 o                         
  -2  -1   1         97.29         88.66         0.94 o                         
  -1  -1   1       4271.97       4068.59        25.48 o                         
   0  -1   1         58.72         62.97         0.54 o                         
   1  -1   1       1987.07       1957.48        11.70 o                         
   2  -1   1        375.52        371.74         2.57 o                         
   3  -1   1         19.41         19.12         0.41 o                         
   4  -1   1        110.69        121.10         1.35 o                         
   5  -1   1          7.24          7.11         0.48 o                         
   6  -1   1          0.02         -0.17         0.30 o                         
   7  -1   1          2.07          1.40         0.49 o                         
   8  -1   1          1.77          1.08         0.68 o                         
   9  -1   1          1.68          2.95         1.01 o                         
  -9   0   1          1.56          1.45         0.89 o                         
  -8   0   1          1.42          1.12         0.83 o                         
  -7   0   1          0.17          0.24         0.43 o                         
  -6   0   1          0.14          0.15         0.32 o                         
  -5   0   1          4.37          3.41         0.34 o                         
  -4   0   1         23.51         24.23         0.64 o                         
  -3   0   1        462.10        492.38         3.82 o                         
  -2   0   1      10135.90       9796.27        80.35 o                         
  -1   0   1       1262.55       1228.06         8.15 o                         
   0   0   1         10.24          9.50         0.49 o                         
   1   0   1         33.00         30.16         0.46 o                         
   2   0   1        245.66        245.62         1.75 o                         
   3   0   1       1027.91       1168.27         7.83 o                         
   4   0   1          0.08         -0.11         0.14 o                         
   5   0   1          0.01          0.29         0.21 o                         
   6   0   1          1.35          0.77         0.37 o                         
   7   0   1          0.76          0.81         0.57 o                         
   8   0   1          0.39         -0.01         1.09 o                         
  -9   1   1          0.63          0.05         0.96 o                         
  -8   1   1          0.27          0.89         0.76 o                         
  -7   1   1          0.81          0.44         0.41 o                         
  -6   1   1          5.73          5.96         0.58 o                         
  -5   1   1          6.42          5.96         0.44 o                         
  -4   1   1         37.78         42.28         0.75 o                         
  -3   1   1        362.98        358.20         2.64 o                         
  -2   1   1        359.95        342.08         2.52 o                         
  -1   1   1       3195.65       3116.36        18.63 o                         
   0   1   1        806.56        746.04         4.56 o                         
   1   1   1       8348.34       7836.81        47.10 o                         
   2   1   1        253.22        261.89         2.01 o                         
   3   1   1        183.43        172.58         1.68 o                         
   4   1   1          0.75          0.01         0.18 o                         
   5   1   1          4.79          5.80         0.53 o                         
   6   1   1          6.12          4.43         0.62 o                         
   7   1   1          3.64          3.26         0.83 o                         
   8   1   1          1.00          0.15         0.72 o                         
  -9   2   1          2.01          0.61         0.81 o                         
  -8   2   1          2.48          3.96         0.74 o                         
  -7   2   1         31.91         33.07         1.51 o                         
  -6   2   1          4.40          3.96         0.50 o                         
  -5   2   1          3.79          1.93         0.30 o                         
  -4   2   1          1.87          0.73         0.18 o                         
  -3   2   1          0.09          0.25         0.11 o                         
  -2   2   1        245.36        254.48         1.93 o                         
  -1   2   1        513.92        472.98         2.79 o                         
   0   2   1        303.47        262.62         1.80 o                         
   1   2   1         16.59          9.52         0.37 o                         
   2   2   1         37.62         33.29         0.95 o                         
   3   2   1        158.12        154.92         1.63 o                         
   4   2   1         18.68         15.95         0.65 o                         
   5   2   1         57.36         49.80         1.44 o                         
   6   2   1         86.93         89.00         2.29 o                         
   7   2   1          0.94          0.37         0.65 o                         
   8   2   1          3.78          5.40         1.12 o                         
  -9   3   1          0.46         -0.25         0.96 o                         
  -8   3   1         23.93         23.68         1.58 o                         
  -7   3   1         92.84        115.95         2.29 o                         
  -6   3   1          1.32          1.40         0.40 o                         
  -5   3   1          2.43          2.89         0.31 o                         
  -4   3   1          2.19          3.19         0.30 o                         
  -3   3   1        350.11        350.39         2.65 o                         
  -2   3   1        489.54        461.20         2.92 o                         
  -1   3   1       3413.55       3512.24        19.43 o                         
   0   3   1         32.47         35.75         0.50 o                         
   1   3   1          8.25          8.47         0.37 o                         
   2   3   1         76.88         98.89         1.23 o                         
   3   3   1          3.76          3.09         0.29 o                         
   4   3   1          0.05         -0.18         0.22 o                         
   5   3   1         34.83         31.61         1.27 o                         
   6   3   1          0.71         -0.42         0.42 o                         
   7   3   1          0.69         -0.58         0.58 o                         
  -9   4   1          0.04         -0.59         0.59 o                         
  -8   4   1         13.78         15.40         1.34 o                         
  -7   4   1          1.42          0.56         0.44 o                         
  -6   4   1         15.04         14.05         0.86 o                         
  -5   4   1         25.04         23.82         0.90 o                         
  -4   4   1        333.40        372.97         3.16 o                         
  -3   4   1        117.01        124.11         1.35 o                         
  -2   4   1          1.32          2.38         0.22 o                         
  -1   4   1        145.90        155.86         1.35 o                         
   0   4   1        121.11        100.03         1.05 o                         
   1   4   1          6.65          6.69         0.37 o                         
   2   4   1         68.11         64.69         1.11 o                         
   3   4   1          3.00          2.28         0.35 o                         
   4   4   1          0.75          0.30         0.28 o                         
   5   4   1          1.16          0.32         0.38 o                         
   6   4   1          0.02         -0.53         0.53 o                         
   7   4   1          0.60          0.33         0.72 o                         
  -9   5   1          0.43          1.12         0.86 o                         
  -8   5   1          2.45          3.13         0.79 o                         
  -7   5   1          0.71          1.16         0.83 o                         
  -6   5   1         12.04         11.16         0.75 o                         
  -5   5   1         91.59         88.24         1.61 o                         
  -4   5   1          9.64         10.31         0.47 o                         
  -3   5   1          0.59          0.19         0.14 o                         
  -2   5   1        270.05        331.21         2.55 o                         
  -1   5   1          3.04          3.83         0.25 o                         
   0   5   1        116.88        126.25         1.33 o                         
   1   5   1        101.11        104.22         2.26 o                         
   2   5   1          1.51          0.66         0.28 o                         
   3   5   1          0.76         -0.27         0.27 o                         
   4   5   1          3.00          2.89         0.49 o                         
   5   5   1          4.57          4.72         0.71 o                         
   6   5   1          0.41          1.32         0.76 o                         
  -9   6   1          4.23          4.18         1.10 o                         
  -8   6   1          0.96          0.63         0.61 o                         
  -7   6   1          0.03          0.27         0.63 o                         
  -6   6   1         10.56          9.61         0.83 o                         
  -5   6   1         36.97         37.54         1.45 o                         
  -4   6   1          3.50          2.22         0.28 o                         
  -3   6   1          0.26          0.14         0.18 o                         
  -2   6   1          0.52          1.06         0.19 o                         
  -1   6   1        233.71        226.39         2.06 o                         
   0   6   1        141.47        138.97         1.91 o                         
   1   6   1         26.22         27.83         1.10 o                         
   2   6   1          0.38         -0.13         0.31 o                         
   3   6   1          7.65          7.23         0.72 o                         
   4   6   1         41.54         43.21         1.85 o                         
   5   6   1          9.45         11.16         1.20 o                         
   6   6   1          7.30          8.37         1.26 o                         
  -8   7   1          4.90          3.75         0.96 o                         
  -7   7   1          5.82          6.39         0.86 o                         
  -6   7   1          0.22          0.73         0.40 o                         
  -5   7   1          7.43          6.81         0.65 o                         
  -4   7   1          1.57          1.12         0.35 o                         
  -3   7   1         22.31         21.44         0.72 o                         
  -2   7   1          9.99          5.97         0.37 o                         
  -1   7   1          4.67          4.45         0.40 o                         
   0   7   1        141.13        150.58         2.24 o                         
   1   7   1         95.62         98.30         2.34 o                         
   2   7   1          5.17          3.45         0.81 o                         
   3   7   1          0.16         -0.26         0.44 o                         
   4   7   1          6.48          7.39         0.93 o                         
   5   7   1          2.80          3.93         0.92 o                         
  -8   8   1          0.34          0.55         0.97 o                         
  -7   8   1          2.04          0.38         0.59 o                         
  -6   8   1          0.10          0.28         0.41 o                         
  -5   8   1          5.34          5.73         0.72 o                         
  -4   8   1          2.15          1.64         0.36 o                         
  -3   8   1          6.39          4.55         0.37 o                         
  -2   8   1          1.40          1.02         0.30 o                         
  -1   8   1          1.46          1.62         0.43 o                         
   0   8   1        111.72        119.75         3.57 o                         
   1   8   1         16.13         13.08         1.14 o                         
   2   8   1          4.51          3.07         0.69 o                         
   3   8   1          4.62          4.43         0.80 o                         
   4   8   1          2.74          2.56         0.87 o                         
  -8   9   1          0.63         -0.64         1.53 o                         
  -7   9   1          0.38          0.42         0.72 o                         
  -6   9   1          1.05          1.59         0.61 o                         
  -5   9   1          0.22         -0.42         0.43 o                         
  -4   9   1          3.26          1.64         0.53 o                         
  -3   9   1         10.31          8.48         0.73 o                         
  -2   9   1         38.03         31.60         1.45 o                         
  -1   9   1          3.83          1.74         0.59 o                         
   0   9   1          4.82          3.96         0.73 o                         
   1   9   1          4.98          5.08         0.82 o                         
   2   9   1          0.62         -0.05         0.55 o                         
   3   9   1          1.20          1.50         0.79 o                         
  -7  10   1          1.62          3.93         1.18 o                         
  -6  10   1          1.53          4.10         0.99 o                         
  -5  10   1          1.84          1.20         0.60 o                         
  -4  10   1          0.61         -0.43         0.45 o                         
  -3  10   1          0.60          0.63         0.49 o                         
  -2  10   1         10.81         12.72         1.20 o                         
  -1  10   1          9.59         12.93         1.24 o                         
   0  10   1          1.06          0.15         0.53 o                         
   1  10   1          1.54          2.21         0.86 o                         
   2  10   1          6.91          9.97         1.35 o                         
  -5  11   1          0.02          0.01         0.77 o                         
  -4  11   1          1.15          1.84         0.91 o                         
  -3  11   1          0.36          0.80         0.62 o                         
  -2  11   1          0.04          0.99         0.79 o                         
  -1  11   1          0.63          0.11         0.91 o                         
   0  11   1          0.98         -0.26         0.75 o                         
   2 -12   2          6.28          4.09         1.62 o                         
   3 -12   2          6.79          6.55         2.00 o                         
  -1 -11   2          0.52          0.16         0.78 o                         
   0 -11   2          3.16          3.18         0.87 o                         
   1 -11   2          9.07         10.20         1.17 o                         
   2 -11   2          3.83          2.92         0.80 o                         
   3 -11   2          0.27         -0.28         0.82 o                         
   5 -11   2          2.00          3.28         1.02 o                         
   6 -11   2          0.37          0.75         0.85 o                         
  -2 -10   2          0.18         -0.79         0.79 o                         
  -1 -10   2          0.15          0.73         0.70 o                         
   0 -10   2          0.03         -0.14         0.67 o                         
   1 -10   2          3.97          3.25         0.78 o                         
   2 -10   2          8.06          8.81         1.10 o                         
   3 -10   2          0.23          0.44         0.42 o                         
   4 -10   2          2.96          3.53         0.60 o                         
   5 -10   2          1.27          1.21         0.50 o                         
   6 -10   2          4.93          7.69         1.02 o                         
   7 -10   2          3.02          3.49         0.95 o                         
  -4  -9   2          1.34          0.48         0.93 o                         
  -3  -9   2          1.37          1.34         1.38 o                         
  -2  -9   2         14.12         13.50         1.37 o                         
  -1  -9   2         15.13         14.15         1.39 o                         
   0  -9   2          0.51          0.58         0.50 o                         
   1  -9   2          0.74          1.76         0.45 o                         
   2  -9   2          7.43          8.34         0.59 o                         
   3  -9   2         28.30         27.40         0.83 o                         
   4  -9   2         33.45         35.48         1.17 o                         
   5  -9   2          0.84         -0.09         0.39 o                         
   6  -9   2          0.00          0.52         0.55 o                         
   7  -9   2          0.01          0.41         0.65 o                         
  -5  -8   2          0.07          0.29         1.13 o                         
  -4  -8   2          0.54          0.12         0.78 o                         
  -3  -8   2          4.83          3.03         1.49 o                         
  -2  -8   2          6.49          5.55         0.81 o                         
  -1  -8   2          1.75          0.40         0.49 o                         
   0  -8   2          8.77         11.17         0.80 o                         
   1  -8   2         15.06         14.83         0.80 o                         
   2  -8   2         28.24         25.84         0.79 o                         
   3  -8   2         42.86         42.12         0.88 o                         
   4  -8   2          9.12          7.47         0.53 o                         
   5  -8   2          0.37          0.06         0.35 o                         
   6  -8   2          0.21         -0.46         0.46 o                         
   7  -8   2          1.21          1.32         0.72 o                         
   8  -8   2          1.12          1.06         1.09 o                         
  -5  -7   2          0.20         -0.60         0.60 o                         
  -4  -7   2          0.00         -0.08         0.53 o                         
  -3  -7   2         14.24         12.90         1.13 o                         
  -2  -7   2          5.98          5.11         0.58 o                         
  -1  -7   2          8.78          7.08         0.63 o                         
   0  -7   2         23.67         23.97         1.60 o                         
   1  -7   2         48.99         45.26         0.85 o                         
   2  -7   2         18.52         17.80         0.64 o                         
   3  -7   2         18.61         16.15         0.62 o                         
   4  -7   2          5.67          4.77         0.41 o                         
   5  -7   2         14.70         14.74         1.21 o                         
   6  -7   2        154.25        171.92         3.16 o                         
   7  -7   2          7.20          8.14         1.05 o                         
   8  -7   2          7.69          8.38         1.17 o                         
  -6  -6   2          0.84          1.71         0.74 o                         
  -5  -6   2         12.16          9.89         0.99 o                         
  -4  -6   2         19.13         18.38         1.12 o                         
  -3  -6   2         28.62         26.87         1.20 o                         
  -2  -6   2         28.32         30.36         1.15 o                         
  -1  -6   2          6.22          6.20         0.55 o                         
   0  -6   2         22.46         24.44         0.68 o                         
   1  -6   2          5.69          4.64         0.32 o                         
   2  -6   2         17.00         22.94         0.69 o                         
   3  -6   2          2.42          2.85         0.28 o                         
   4  -6   2          0.63         -0.09         0.23 o                         
   5  -6   2          5.61          5.60         0.55 o                         
   6  -6   2          7.05          6.50         0.79 o                         
   7  -6   2         39.41         45.27         1.81 o                         
   8  -6   2          1.73          3.62         0.85 o                         
   9  -6   2          1.12          0.97         0.81 o                         
  -7  -5   2          9.03         13.57         1.83 o                         
  -6  -5   2          3.22          3.35         0.74 o                         
  -5  -5   2          0.03          0.01         0.39 o                         
  -4  -5   2          0.27          0.12         0.35 o                         
  -3  -5   2         10.07         11.13         0.76 o                         
  -2  -5   2         15.75         12.74         0.70 o                         
  -1  -5   2        426.69        481.91         3.93 o                         
   0  -5   2         26.50         27.92         0.64 o                         
   1  -5   2          0.74          0.69         0.17 o                         
   2  -5   2         95.06         91.56         1.14 o                         
   3  -5   2          4.22          5.48         0.33 o                         
   4  -5   2          3.63          3.47         0.34 o                         
   5  -5   2         23.17         22.56         0.98 o                         
   6  -5   2          1.88          3.02         0.47 o                         
   7  -5   2          0.15         -0.46         0.46 o                         
   8  -5   2         26.30         31.37         2.34 o                         
   9  -5   2          5.94          4.91         1.14 o                         
  -7  -4   2          1.20          1.34         0.93 o                         
  -6  -4   2          0.74          1.58         0.59 o                         
  -5  -4   2         27.15         26.60         1.26 o                         
  -4  -4   2         33.97         28.87         1.19 o                         
  -3  -4   2        184.63        193.32         2.89 o                         
  -2  -4   2          7.36         12.93         0.54 o                         
  -1  -4   2       1455.06       1565.93        10.50 o                         
   0  -4   2        567.25        606.38         3.95 o                         
   1  -4   2         31.84         32.22         0.56 o                         
   2  -4   2         21.80         19.68         0.49 o                         
   3  -4   2        290.19        271.66         2.32 o                         
   4  -4   2         26.73         28.05         0.58 o                         
   5  -4   2         21.47         23.82         0.97 o                         
   6  -4   2          3.77          3.01         0.57 o                         
   7  -4   2         15.89         16.04         1.40 o                         
   8  -4   2         12.50         13.19         1.29 o                         
   9  -4   2          0.09         -0.35         1.09 o                         
  -8  -3   2          0.57          0.10         0.84 o                         
  -7  -3   2          0.16          0.29         0.59 o                         
  -6  -3   2          4.28          4.01         0.70 o                         
  -5  -3   2          6.40          3.52         0.55 o                         
  -4  -3   2          3.17          1.86         0.31 o                         
  -3  -3   2         36.77         37.77         0.72 o                         
  -2  -3   2         50.68         57.17         0.92 o                         
  -1  -3   2        572.96        563.28         4.17 o                         
   0  -3   2       1248.63       1238.79         7.51 o                         
   1  -3   2        254.08        254.95         1.90 o                         
   2  -3   2        462.04        501.23         3.08 o                         
   3  -3   2          0.11         -0.09         0.09 o                         
   4  -3   2         39.82         49.69         0.91 o                         
   5  -3   2         28.93         23.53         0.98 o                         
   6  -3   2         32.56         30.84         1.12 o                         
   7  -3   2          0.29         -0.15         0.48 o                         
   8  -3   2          6.82          8.70         1.09 o                         
   9  -3   2          0.06         -0.36         0.74 o                         
  -8  -2   2          0.23          0.87         0.76 o                         
  -7  -2   2          0.79          0.24         0.58 o                         
  -6  -2   2         11.67         10.03         0.84 o                         
  -5  -2   2         26.84         24.31         0.91 o                         
  -4  -2   2         89.42        102.19         1.41 o                         
  -3  -2   2         23.42         18.47         0.54 o                         
  -2  -2   2        111.41        122.54         1.23 o                         
  -1  -2   2        130.64        118.01         1.24 o                         
   0  -2   2        639.33        643.47         3.83 o                         
   1  -2   2      14913.82      13718.43        98.91 o                         
   2  -2   2         12.79         17.44         0.35 o                         
   3  -2   2         27.34         25.41         0.59 o                         
   4  -2   2         14.85         13.76         0.53 o                         
   5  -2   2         39.01         41.58         0.94 o                         
   6  -2   2         13.75         12.57         0.78 o                         
   7  -2   2          1.16          1.46         0.54 o                         
   8  -2   2          5.29          5.52         0.82 o                         
   9  -2   2          0.14          1.60         1.15 o                         
  -8  -1   2          0.23          0.82         0.66 o                         
  -7  -1   2          6.29          7.09         1.68 o                         
  -6  -1   2          1.88          1.59         0.44 o                         
  -5  -1   2         61.29         58.12         1.10 o                         
  -4  -1   2         67.45         67.75         1.07 o                         
  -3  -1   2       1158.68       1222.92         8.66 o                         
  -2  -1   2          7.22          7.76         0.30 o                         
  -1  -1   2        511.03        489.16         3.32 o                         
   0  -1   2       3132.08       3076.82        20.17 o                         
   1  -1   2       2199.28       2178.87        12.06 o                         
   2  -1   2        372.81        384.49         3.01 o                         
   3  -1   2         86.92         97.84         1.06 o                         
   4  -1   2        174.66        163.83         1.67 o                         
   5  -1   2          2.09          1.27         0.29 o                         
   6  -1   2          0.40         -0.32         0.32 o                         
   7  -1   2          9.73          9.11         0.84 o                         
   8  -1   2          2.88          3.17         0.82 o                         
   9  -1   2          0.91          1.47         1.19 o                         
  -9   0   2          0.70          0.71         0.98 o                         
  -8   0   2          0.02          0.11         0.58 o                         
  -7   0   2          3.66          3.74         0.69 o                         
  -6   0   2         83.73         83.23         2.43 o                         
  -5   0   2          5.35          4.62         0.38 o                         
  -4   0   2        395.00        407.62         3.46 o                         
  -3   0   2         97.33         99.70         1.16 o                         
  -2   0   2       9224.91       8941.85        66.69 o                         
  -1   0   2         27.66         28.13         0.51 o                         
   0   0   2          0.66          0.86         0.06 o                         
   1   0   2        209.44        191.54         1.46 o                         
   2   0   2        121.96        124.14         1.12 o                         
   3   0   2        269.89        289.60         2.41 o                         
   4   0   2         89.00        117.85         1.40 o                         
   5   0   2         10.78         10.67         0.63 o                         
   6   0   2          7.83          9.56         0.74 o                         
   7   0   2          6.31          3.91         0.77 o                         
   8   0   2          0.00         -0.40         0.68 o                         
  -9   1   2          3.15          2.35         1.14 o                         
  -8   1   2          0.23          0.02         0.50 o                         
  -7   1   2         16.30         16.65         1.23 o                         
  -6   1   2         62.96         75.45         2.20 o                         
  -5   1   2         75.10         78.54         1.32 o                         
  -4   1   2        209.86        204.53         1.81 o                         
  -3   1   2         46.92         37.19         0.80 o                         
  -2   1   2          6.34          8.28         0.22 o                         
  -1   1   2       2786.55       2660.30        16.65 o                         
   0   1   2        238.02        224.25         1.98 o                         
   1   1   2          0.27          0.88         0.11 o                         
   2   1   2          2.07          4.28         0.22 o                         
   3   1   2          2.20          3.60         0.25 o                         
   4   1   2         41.15         49.51         0.93 o                         
   5   1   2         21.81         25.11         1.00 o                         
   6   1   2          2.29          1.84         0.51 o                         
   7   1   2          1.57          1.03         0.66 o                         
   8   1   2          0.69          0.37         0.90 o                         
  -9   2   2          0.13         -0.32         0.74 o                         
  -8   2   2          1.53          0.64         0.78 o                         
  -7   2   2          0.26          0.19         0.41 o                         
  -6   2   2         10.20         10.33         0.74 o                         
  -5   2   2         43.03         41.81         1.01 o                         
  -4   2   2          3.64          7.83         0.45 o                         
  -3   2   2        232.44        215.39         2.02 o                         
  -2   2   2        222.09        214.50         1.69 o                         
  -1   2   2         46.66         43.31         0.59 o                         
   0   2   2         89.51         87.11         0.86 o                         
   1   2   2       1748.34       1730.93        11.78 o                         
   2   2   2         46.92         52.26         0.70 o                         
   3   2   2          4.62          2.59         0.25 o                         
   4   2   2        121.67        132.40         1.64 o                         
   5   2   2          0.17          0.24         0.28 o                         
   6   2   2         10.47         10.75         0.99 o                         
   7   2   2          1.02          1.20         0.72 o                         
   8   2   2          0.06         -0.10         0.79 o                         
  -9   3   2          0.01         -0.60         0.60 o                         
  -8   3   2          0.88          0.38         0.60 o                         
  -7   3   2         49.67         48.81         1.52 o                         
  -6   3   2          6.66          8.66         0.72 o                         
  -5   3   2         76.39         80.80         1.76 o                         
  -4   3   2        477.97        489.31         4.35 o                         
  -3   3   2        297.88        288.25         2.34 o                         
  -2   3   2        153.32        160.83         1.29 o                         
  -1   3   2         13.34         13.06         0.29 o                         
   0   3   2        109.07        110.28         1.08 o                         
   1   3   2         20.35         15.23         0.45 o                         
   2   3   2        308.85        319.82         2.78 o                         
   3   3   2          0.99          0.65         0.23 o                         
   4   3   2          6.19          4.43         0.43 o                         
   5   3   2         54.93         51.37         1.41 o                         
   6   3   2          0.02          0.01         0.51 o                         
   7   3   2          3.20          2.17         1.08 o                         
  -9   4   2          0.10         -0.56         0.66 o                         
  -8   4   2          7.36          7.63         1.03 o                         
  -7   4   2          8.79          8.81         0.88 o                         
  -6   4   2          0.17         -0.03         0.31 o                         
  -5   4   2          0.44          1.37         0.32 o                         
  -4   4   2         84.81        100.20         1.16 o                         
  -3   4   2        334.79        371.78         2.98 o                         
  -2   4   2          0.01          0.62         0.14 o                         
  -1   4   2         31.52         23.74         0.45 o                         
   0   4   2         26.77         30.03         0.55 o                         
   1   4   2         46.98         42.53         0.81 o                         
   2   4   2          9.35          7.13         0.57 o                         
   3   4   2          0.33         -0.23         0.23 o                         
   4   4   2          8.68          8.50         0.67 o                         
   5   4   2          0.01         -0.35         0.35 o                         
   6   4   2          4.44          4.82         0.81 o                         
   7   4   2          0.10          1.76         1.35 o                         
  -9   5   2          0.24         -0.12         0.72 o                         
  -8   5   2          5.74          5.27         0.82 o                         
  -7   5   2          1.62          0.27         0.56 o                         
  -6   5   2          0.13         -0.46         0.46 o                         
  -5   5   2          0.33         -0.22         0.22 o                         
  -4   5   2         10.63         10.52         0.53 o                         
  -3   5   2        105.15        108.58         1.29 o                         
  -2   5   2         77.34         59.01         0.82 o                         
  -1   5   2        106.72        135.39         1.70 o                         
   0   5   2         67.31         66.62         1.14 o                         
   1   5   2          0.07         -0.17         0.17 o                         
   2   5   2          1.14          0.49         0.30 o                         
   3   5   2         41.46         43.53         1.29 o                         
   4   5   2          3.51          5.68         0.68 o                         
   5   5   2         13.05         13.91         1.26 o                         
   6   5   2          4.52          4.87         1.06 o                         
  -9   6   2          0.71         -0.23         0.80 o                         
  -8   6   2          1.77          2.23         0.68 o                         
  -7   6   2          0.34         -0.38         0.50 o                         
  -6   6   2          1.14          0.56         0.42 o                         
  -5   6   2          0.91          1.40         0.38 o                         
  -4   6   2         15.21         13.90         0.58 o                         
  -3   6   2          2.29          1.49         0.23 o                         
  -2   6   2         74.18         84.06         1.12 o                         
  -1   6   2          5.90          3.76         0.31 o                         
   0   6   2         25.59         27.92         0.95 o                         
   1   6   2         70.05         68.67         1.87 o                         
   2   6   2         54.67         52.73         1.71 o                         
   3   6   2          2.29          0.97         0.52 o                         
   4   6   2         48.79         55.23         2.09 o                         
   5   6   2         15.13         16.14         2.13 o                         
   6   6   2          5.55          7.10         1.48 o                         
  -8   7   2          0.22          1.94         0.75 o                         
  -7   7   2          0.21          0.24         0.56 o                         
  -6   7   2         12.32         11.06         0.91 o                         
  -5   7   2          3.30          2.72         0.48 o                         
  -4   7   2          0.26         -0.24         0.24 o                         
  -3   7   2         48.54         45.82         0.88 o                         
  -2   7   2         23.01         18.51         0.70 o                         
  -1   7   2          1.41          1.32         0.36 o                         
   0   7   2        116.31        120.24         2.24 o                         
   1   7   2        101.15        104.96         2.98 o                         
   2   7   2         10.47         11.17         1.31 o                         
   3   7   2          1.55          1.03         0.53 o                         
   4   7   2          0.19          1.13         0.78 o                         
   5   7   2          8.87          8.66         1.54 o                         
  -8   8   2          0.02          0.08         0.76 o                         
  -7   8   2          0.45          0.49         0.62 o                         
  -6   8   2         24.13         21.19         1.26 o                         
  -5   8   2         21.98         21.13         1.40 o                         
  -4   8   2          0.89          0.57         0.40 o                         
  -3   8   2         16.13         12.54         0.75 o                         
  -2   8   2          5.70          5.76         0.80 o                         
  -1   8   2         57.49         53.75         1.55 o                         
   0   8   2        162.87        171.50         3.34 o                         
   1   8   2          4.68          2.13         0.63 o                         
   2   8   2          4.12          4.00         0.80 o                         
   3   8   2          4.53          4.85         0.84 o                         
   4   8   2          1.33          0.78         0.63 o                         
  -7   9   2          3.01          1.77         0.86 o                         
  -6   9   2          6.51          8.29         1.14 o                         
  -5   9   2          5.60          4.15         0.74 o                         
  -4   9   2         10.60          9.25         0.80 o                         
  -3   9   2          0.00         -0.12         0.46 o                         
  -2   9   2         16.89         16.03         1.04 o                         
  -1   9   2          0.43         -0.41         0.41 o                         
   0   9   2          1.79          0.68         0.58 o                         
   1   9   2          6.01          6.59         1.00 o                         
   2   9   2          0.12         -0.49         0.49 o                         
   3   9   2          3.27          3.79         0.94 o                         
  -7  10   2          9.32         10.30         1.46 o                         
  -6  10   2          4.45          3.71         1.32 o                         
  -5  10   2          0.01          0.23         0.53 o                         
  -4  10   2          2.64          3.74         0.66 o                         
  -3  10   2          0.36          0.73         0.53 o                         
  -2  10   2          0.72          0.60         0.52 o                         
  -1  10   2          5.00          9.37         1.20 o                         
   0  10   2          2.80          2.59         0.69 o                         
   1  10   2          0.40          1.39         0.79 o                         
   2  10   2          0.02          0.22         1.68 o                         
  -5  11   2          0.03         -0.04         0.73 o                         
  -4  11   2          7.11          7.64         1.11 o                         
  -3  11   2          1.35          1.46         0.81 o                         
  -2  11   2          2.12          3.06         0.96 o                         
  -1  11   2          0.00         -0.77         0.84 o                         
   0  11   2          0.55          0.87         1.40 o                         
   2 -12   3         13.60         17.57         1.55 o                         
   3 -12   3          2.92          4.23         1.83 o                         
  -1 -11   3          0.12          0.15         0.81 o                         
   0 -11   3          0.10          0.77         0.69 o                         
   1 -11   3         11.37         14.04         1.36 o                         
   2 -11   3         14.45         16.54         1.27 o                         
   3 -11   3          0.27         -0.64         0.64 o                         
   5 -11   3          5.19          7.75         1.04 o                         
   6 -11   3          1.58          2.00         0.87 o                         
  -2 -10   3          0.14          1.11         0.78 o                         
  -1 -10   3          1.88          0.86         0.74 o                         
   0 -10   3          0.04         -0.26         0.49 o                         
   1 -10   3         12.66         12.42         1.06 o                         
   2 -10   3          1.06          0.64         0.47 o                         
   3 -10   3          0.21         -0.01         0.39 o                         
   4 -10   3          8.93         10.94         0.99 o                         
   5 -10   3          6.83          6.15         0.75 o                         
   6 -10   3          0.41          0.39         0.58 o                         
   7 -10   3          0.21          1.38         0.84 o                         
  -4  -9   3          1.08          0.27         0.93 o                         
  -3  -9   3          0.02          0.16         0.74 o                         
  -2  -9   3          6.01          5.94         1.12 o                         
  -1  -9   3          7.59          6.33         0.85 o                         
   0  -9   3         10.90          9.40         0.85 o                         
   1  -9   3         25.03         24.57         1.19 o                         
   2  -9   3          2.85          2.26         0.36 o                         
   3  -9   3          3.48          3.37         0.35 o                         
   4  -9   3          1.08          0.61         0.36 o                         
   5  -9   3          0.56         -0.17         0.46 o                         
   6  -9   3          6.43          5.43         0.91 o                         
   7  -9   3          2.87          2.08         0.77 o                         
  -5  -8   3          3.59          5.61         1.16 o                         
  -4  -8   3          0.19         -0.25         0.82 o                         
  -3  -8   3          0.10         -0.50         0.50 o                         
  -2  -8   3          1.29          0.39         0.53 o                         
  -1  -8   3         15.11         14.02         1.02 o                         
   0  -8   3         39.14         35.14         1.40 o                         
   1  -8   3         10.34          9.33         0.62 o                         
   2  -8   3          0.05          0.02         0.22 o                         
   3  -8   3          0.60          0.12         0.22 o                         
   4  -8   3          0.02         -0.20         0.28 o                         
   5  -8   3          0.02          0.18         0.40 o                         
   6  -8   3          0.44          0.56         0.44 o                         
   7  -8   3          1.66          1.86         0.73 o                         
   8  -8   3          0.02          1.44         0.80 o                         
  -6  -7   3          0.12         -0.52         1.59 o                         
  -5  -7   3          0.64         -0.14         0.69 o                         
  -4  -7   3          0.39          0.23         0.54 o                         
  -3  -7   3         31.99         27.64         1.55 o                         
  -2  -7   3          0.13         -0.18         0.32 o                         
  -1  -7   3         11.85         12.28         0.79 o                         
   0  -7   3         17.19         14.74         0.77 o                         
   1  -7   3          0.52          0.51         0.21 o                         
   2  -7   3         17.26         21.27         0.70 o                         
   3  -7   3          4.40          2.19         0.30 o                         
   4  -7   3        205.72        220.15         2.67 o                         
   5  -7   3          7.68          8.70         0.76 o                         
   6  -7   3         15.99         19.63         1.27 o                         
   7  -7   3          1.12          1.22         0.64 o                         
   8  -7   3          0.11          1.37         0.81 o                         
  -6  -6   3          1.09          1.53         0.77 o                         
  -5  -6   3          2.44          1.37         0.60 o                         
  -4  -6   3          8.13          5.00         0.64 o                         
  -3  -6   3          4.73          3.01         0.54 o                         
  -2  -6   3         37.28         36.56         1.20 o                         
  -1  -6   3          7.28          7.24         0.59 o                         
   0  -6   3          4.74          4.69         0.35 o                         
   1  -6   3          5.67          4.45         0.32 o                         
   2  -6   3          7.50          9.57         0.46 o                         
   3  -6   3        135.43        140.65         1.91 o                         
   4  -6   3         10.95         11.80         0.73 o                         
   5  -6   3        136.57        141.05         2.36 o                         
   6  -6   3         17.20         17.86         1.08 o                         
   7  -6   3         38.18         40.41         1.86 o                         
   8  -6   3         16.20         15.91         1.41 o                         
  -7  -5   3          0.13          0.93         1.04 o                         
  -6  -5   3         11.01          9.96         0.98 o                         
  -5  -5   3          0.74          0.38         0.40 o                         
  -4  -5   3          6.60          6.00         0.65 o                         
  -3  -5   3         90.49         91.99         1.81 o                         
  -2  -5   3          2.16          1.58         0.27 o                         
  -1  -5   3          5.80          5.89         0.37 o                         
   0  -5   3         19.15         20.73         0.71 o                         
   1  -5   3         97.21         96.53         1.14 o                         
   2  -5   3        131.42        142.09         1.49 o                         
   3  -5   3         22.92         27.48         0.72 o                         
   4  -5   3         21.42         24.48         0.79 o                         
   5  -5   3         13.82         12.81         0.76 o                         
   6  -5   3          5.20          3.72         0.56 o                         
   7  -5   3          1.22          0.65         0.63 o                         
   8  -5   3          5.69          6.88         0.94 o                         
   9  -5   3          0.23         -0.60         0.81 o                         
  -7  -4   3          1.00          1.91         0.89 o                         
  -6  -4   3          0.18          0.03         0.53 o                         
  -5  -4   3          0.35          0.06         0.37 o                         
  -4  -4   3         59.32         61.26         1.46 o                         
  -3  -4   3        100.84        103.25         1.60 o                         
  -2  -4   3        239.42        279.38         3.01 o                         
  -1  -4   3        390.58        432.79         3.43 o                         
   0  -4   3         49.93         58.76         0.85 o                         
   1  -4   3        847.20        894.99         5.56 o                         
   2  -4   3       1182.93       1211.57         7.04 o                         
   3  -4   3        145.09        155.34         1.56 o                         
   4  -4   3          3.19          2.19         0.30 o                         
   5  -4   3         21.51         17.76         0.85 o                         
   6  -4   3          0.19         -0.16         0.30 o                         
   7  -4   3          0.18         -0.09         0.48 o                         
   8  -4   3          0.20          0.27         0.56 o                         
   9  -4   3          0.08          0.35         0.92 o                         
  -8  -3   3          0.85          0.02         0.85 o                         
  -7  -3   3          0.43          0.67         0.95 o                         
  -6  -3   3          0.07          0.30         0.47 o                         
  -5  -3   3          5.35          5.29         0.56 o                         
  -4  -3   3         19.01         17.05         0.76 o                         
  -3  -3   3        135.56        126.06         1.60 o                         
  -2  -3   3        131.46        142.06         1.71 o                         
  -1  -3   3          2.93          2.26         0.19 o                         
   0  -3   3        226.07        238.43         1.77 o                         
   1  -3   3          0.07          0.36         0.10 o                         
   2  -3   3        412.62        451.08         3.30 o                         
   3  -3   3        329.33        344.83         2.79 o                         
   4  -3   3         82.72         89.65         1.31 o                         
   5  -3   3        126.59        134.47         2.00 o                         
   6  -3   3         10.79         12.70         0.80 o                         
   7  -3   3          2.85          1.64         0.49 o                         
   8  -3   3          0.03         -0.39         0.58 o                         
   9  -3   3          0.01          0.05         0.95 o                         
  -8  -2   3          0.67          2.29         0.94 o                         
  -7  -2   3          0.04          1.53         0.68 o                         
  -6  -2   3          9.91          9.30         0.81 o                         
  -5  -2   3          4.83          3.77         0.42 o                         
  -4  -2   3         16.26         15.53         0.63 o                         
  -3  -2   3         89.27         78.33         0.99 o                         
  -2  -2   3        158.96        177.35         1.60 o                         
  -1  -2   3        128.31        128.44         1.14 o                         
   0  -2   3        196.47        204.79         1.55 o                         
   1  -2   3       4842.96       4798.92        28.62 o                         
   2  -2   3        647.33        664.09         4.43 o                         
   3  -2   3         29.18         26.64         0.62 o                         
   4  -2   3          0.46          1.33         0.28 o                         
   5  -2   3         34.15         33.75         0.91 o                         
   6  -2   3         51.01         45.99         1.25 o                         
   7  -2   3          2.38          1.90         0.52 o                         
   8  -2   3          0.03         -0.54         0.61 o                         
   9  -2   3          0.30          0.94         1.85 o                         
  -8  -1   3          0.36          1.96         0.82 o                         
  -7  -1   3         13.98         13.03         1.10 o                         
  -6  -1   3         16.55         18.04         0.94 o                         
  -5  -1   3        377.24        384.65         3.59 o                         
  -4  -1   3         33.43         34.90         0.81 o                         
  -3  -1   3        240.32        204.73         1.86 o                         
  -2  -1   3          8.87          7.68         0.28 o                         
  -1  -1   3        399.71        403.39         2.71 o                         
   0  -1   3       1080.37       1090.56         6.68 o                         
   1  -1   3       1526.28       1509.35         8.50 o                         
   2  -1   3        642.62        658.97         4.56 o                         
   3  -1   3         94.37         96.63         1.44 o                         
   4  -1   3         49.80         49.91         1.26 o                         
   5  -1   3          0.04         -0.22         0.22 o                         
   6  -1   3         25.67         26.13         1.08 o                         
   7  -1   3          0.69          0.31         0.48 o                         
   8  -1   3          0.15          1.63         0.78 o                         
  -9   0   3          0.20         -0.57         0.93 o                         
  -8   0   3          0.10          0.91         0.72 o                         
  -7   0   3          4.28          5.45         0.74 o                         
  -6   0   3         25.46         26.75         1.02 o                         
  -5   0   3         62.25         60.77         1.22 o                         
  -4   0   3       2082.15       2125.59        13.86 o                         
  -3   0   3        339.47        364.59         2.68 o                         
  -2   0   3       1858.08       1944.32        11.81 o                         
  -1   0   3       2924.07       2837.61        17.70 o                         
   0   0   3         59.45         54.62         0.55 o                         
   1   0   3        596.74        561.75         3.82 o                         
   2   0   3         77.24         93.50         1.01 o                         
   3   0   3        151.47        140.03         1.37 o                         
   4   0   3         47.28         46.22         0.83 o                         
   5   0   3          6.32          4.18         0.41 o                         
   6   0   3          7.74          4.81         0.58 o                         
   7   0   3          1.62          1.34         0.57 o                         
   8   0   3          0.09          0.33         0.81 o                         
  -9   1   3          0.38          1.60         1.05 o                         
  -8   1   3          0.22         -0.21         0.56 o                         
  -7   1   3         52.85         53.93         1.63 o                         
  -6   1   3        388.96        429.18         4.73 o                         
  -5   1   3         37.25         40.09         1.02 o                         
  -4   1   3          4.19          2.84         0.18 o                         
  -3   1   3        119.49        112.88         1.10 o                         
  -2   1   3        186.55        164.20         1.33 o                         
  -1   1   3       2219.71       2145.71        14.23 o                         
   0   1   3       1676.77       1610.76        10.20 o                         
   1   1   3       1300.87       1291.39         8.35 o                         
   2   1   3          0.34          0.59         0.16 o                         
   3   1   3        210.14        276.73         2.30 o                         
   4   1   3          0.01          0.14         0.17 o                         
   5   1   3          5.76          8.08         0.66 o                         
   6   1   3         39.06         39.29         1.56 o                         
   7   1   3          1.33          0.87         0.77 o                         
   8   1   3          0.61          0.36         0.80 o                         
  -9   2   3          0.28          0.07         0.77 o                         
  -8   2   3          0.06         -0.47         0.47 o                         
  -7   2   3         42.96         44.57         1.43 o                         
  -6   2   3          1.70          1.07         0.37 o                         
  -5   2   3         47.39         54.57         1.22 o                         
  -4   2   3        104.71        113.26         1.60 o                         
  -3   2   3         78.54         79.38         0.88 o                         
  -2   2   3        532.10        535.40         3.62 o                         
  -1   2   3        115.39        118.80         0.98 o                         
   0   2   3         61.87         48.77         0.53 o                         
   1   2   3        359.47        357.54         2.58 o                         
   2   2   3          2.41          0.41         0.12 o                         
   3   2   3        272.47        268.97         2.46 o                         
   4   2   3        106.73        119.29         1.69 o                         
   5   2   3          5.19          4.80         0.65 o                         
   6   2   3          3.79          3.47         0.83 o                         
   7   2   3          2.00          1.35         0.67 o                         
   8   2   3          1.09         -0.39         0.82 o                         
  -9   3   3          0.18         -0.09         0.64 o                         
  -8   3   3          0.01          0.16         0.74 o                         
  -7   3   3         13.89         14.44         1.06 o                         
  -6   3   3          0.75          0.84         0.36 o                         
  -5   3   3         14.80         13.12         0.65 o                         
  -4   3   3        108.82        104.05         1.40 o                         
  -3   3   3        198.39        218.63         1.90 o                         
  -2   3   3         17.97         20.43         0.39 o                         
  -1   3   3        862.96       1034.17         6.33 o                         
   0   3   3        542.52        528.73         3.66 o                         
   1   3   3          3.03          3.65         0.25 o                         
   2   3   3        279.08        276.01         2.64 o                         
   3   3   3         17.34         14.12         0.65 o                         
   4   3   3         12.31         12.14         0.69 o                         
   5   3   3          6.72          5.39         0.62 o                         
   6   3   3          2.65          3.63         0.73 o                         
   7   3   3          0.04         -0.22         0.67 o                         
  -9   4   3          0.00         -0.59         0.59 o                         
  -8   4   3          0.09          0.08         0.52 o                         
  -7   4   3          0.02         -0.17         0.42 o                         
  -6   4   3         23.71         22.59         1.13 o                         
  -5   4   3        248.28        262.84         2.81 o                         
  -4   4   3         10.68         10.91         0.42 o                         
  -3   4   3        245.90        255.93         2.25 o                         
  -2   4   3         78.58         90.43         1.01 o                         
  -1   4   3         65.51         56.81         0.71 o                         
   0   4   3         70.45         60.19         0.80 o                         
   1   4   3          2.13          0.82         0.19 o                         
   2   4   3         74.59         76.15         1.26 o                         
   3   4   3         10.39         11.31         0.64 o                         
   4   4   3          2.54          2.64         0.45 o                         
   5   4   3          0.02          0.29         0.43 o                         
   6   4   3          0.12          0.91         0.71 o                         
   7   4   3          0.03          1.14         1.17 o                         
  -9   5   3          0.55         -0.52         0.63 o                         
  -8   5   3          0.39         -0.22         0.54 o                         
  -7   5   3          0.13         -0.43         0.43 o                         
  -6   5   3          3.23          1.54         0.47 o                         
  -5   5   3         31.97         33.33         1.17 o                         
  -4   5   3          1.56          0.76         0.21 o                         
  -3   5   3         80.18         92.74         1.21 o                         
  -2   5   3        146.37        156.21         1.72 o                         
  -1   5   3         82.79         72.99         0.94 o                         
   0   5   3        188.53        202.82         1.93 o                         
   1   5   3        328.31        335.63         3.32 o                         
   2   5   3        193.42        199.85         2.44 o                         
   3   5   3         38.28         37.78         1.62 o                         
   4   5   3          7.58          7.25         0.84 o                         
   5   5   3         20.54         22.04         1.58 o                         
   6   5   3          0.05         -0.15         0.73 o                         
  -9   6   3          0.00         -0.55         0.73 o                         
  -8   6   3          0.36         -0.26         0.60 o                         
  -7   6   3          1.53          0.28         0.49 o                         
  -6   6   3          0.66          0.32         0.36 o                         
  -5   6   3         19.45         19.02         0.95 o                         
  -4   6   3         26.57         29.78         0.99 o                         
  -3   6   3        125.02        123.90         1.51 o                         
  -2   6   3        292.76        310.88         2.80 o                         
  -1   6   3         32.86         31.21         0.76 o                         
   0   6   3          3.55          4.58         0.47 o                         
   1   6   3        300.63        313.00         4.19 o                         
   2   6   3        153.33        158.92         3.04 o                         
   3   6   3         34.23         35.77         2.03 o                         
   4   6   3         11.54         13.04         1.16 o                         
   5   6   3          5.19          4.74         0.95 o                         
  -8   7   3          5.47          5.42         0.94 o                         
  -7   7   3          1.43          0.93         0.64 o                         
  -6   7   3          5.40          5.89         0.72 o                         
  -5   7   3          1.44          0.32         0.36 o                         
  -4   7   3         10.88          8.55         0.95 o                         
  -3   7   3          5.11          5.59         0.48 o                         
  -2   7   3          1.75          0.89         0.31 o                         
  -1   7   3          2.15          0.73         0.38 o                         
   0   7   3          0.24         -0.18         0.32 o                         
   1   7   3          3.00          3.18         1.08 o                         
   2   7   3          1.11          0.23         0.44 o                         
   3   7   3         33.76         35.70         1.85 o                         
   4   7   3         21.21         23.24         1.70 o                         
   5   7   3          1.95          1.36         0.87 o                         
  -8   8   3          4.32          5.00         0.95 o                         
  -7   8   3          3.04          3.30         0.77 o                         
  -6   8   3          9.96         14.29         1.15 o                         
  -5   8   3         28.86         28.34         1.55 o                         
  -4   8   3          3.63          2.71         0.56 o                         
  -3   8   3          3.20          2.52         0.48 o                         
  -2   8   3          0.02         -0.31         0.31 o                         
  -1   8   3          1.38          0.76         0.46 o                         
   0   8   3          0.10          0.23         0.40 o                         
   1   8   3          4.47          3.64         0.73 o                         
   2   8   3         14.51         15.66         1.33 o                         
   3   8   3         12.28         14.07         1.29 o                         
   4   8   3          0.15          0.09         0.72 o                         
  -7   9   3          0.17          1.48         0.83 o                         
  -6   9   3          4.77          3.87         0.89 o                         
  -5   9   3          0.27          0.46         0.50 o                         
  -4   9   3         26.18         25.24         1.58 o                         
  -3   9   3         15.49         18.59         1.25 o                         
  -2   9   3          0.20          0.46         0.52 o                         
  -1   9   3          2.23          0.57         0.52 o                         
   0   9   3          2.81          2.15         0.65 o                         
   1   9   3          1.78          1.73         0.66 o                         
   2   9   3          1.51          1.04         0.72 o                         
   3   9   3          1.46          1.52         0.86 o                         
  -7  10   3          4.54          3.46         1.11 o                         
  -6  10   3          3.44          4.78         0.91 o                         
  -5  10   3          0.24          0.19         0.69 o                         
  -4  10   3          0.07         -0.20         0.57 o                         
  -3  10   3          0.90          0.93         0.63 o                         
  -2  10   3          1.18          1.24         0.71 o                         
  -1  10   3          2.11          1.66         0.71 o                         
   0  10   3          1.24          1.11         0.70 o                         
   1  10   3          0.49          0.59         0.73 o                         
  -5  11   3          0.38         -0.35         0.84 o                         
  -4  11   3          3.13          2.62         0.87 o                         
  -3  11   3          0.64         -0.72         0.72 o                         
  -2  11   3          0.28          0.18         0.75 o                         
  -1  11   3          2.39          1.18         0.93 o                         
   2 -12   4          1.41          3.02         1.31 o                         
   3 -12   4          0.79          0.73         1.72 o                         
  -1 -11   4          0.01          1.34         0.79 o                         
   0 -11   4          0.71          1.06         0.82 o                         
   1 -11   4          1.42          0.53         0.61 o                         
   2 -11   4          1.29          2.38         0.76 o                         
   3 -11   4          3.15          3.50         0.78 o                         
   4 -11   4          4.92          6.04         0.97 o                         
   5 -11   4          0.31         -0.06         0.63 o                         
  -3 -10   4          0.00         -0.91         0.91 o                         
  -2 -10   4          0.31         -0.23         0.54 o                         
  -1 -10   4          0.00         -0.52         0.58 o                         
   0 -10   4          1.12          0.73         0.57 o                         
   1 -10   4          6.36          7.06         0.90 o                         
   2 -10   4          3.99          3.41         0.73 o                         
   3 -10   4          0.25          0.32         0.37 o                         
   4 -10   4          9.62         11.96         0.91 o                         
   5 -10   4          8.26          8.73         0.92 o                         
   6 -10   4          0.02          0.65         1.00 o                         
   7 -10   4          2.54          4.03         1.11 o                         
  -4  -9   4          5.29          4.83         1.44 o                         
  -3  -9   4          7.01          8.78         1.63 o                         
  -2  -9   4          2.98          1.30         0.62 o                         
  -1  -9   4          0.86         -0.02         0.42 o                         
   0  -9   4          1.54          0.99         0.45 o                         
   1  -9   4          0.16          0.33         0.44 o                         
   2  -9   4         14.27         16.31         0.81 o                         
   3  -9   4          0.04         -0.19         0.27 o                         
   4  -9   4          1.20          1.28         0.41 o                         
   5  -9   4          1.84          1.90         0.55 o                         
   6  -9   4          0.07          0.54         0.56 o                         
   7  -9   4          2.57          2.89         0.86 o                         
  -5  -8   4          0.17          0.58         0.76 o                         
  -4  -8   4          2.08          1.66         0.70 o                         
  -3  -8   4          1.60          1.87         0.67 o                         
  -2  -8   4          0.20         -0.29         0.48 o                         
  -1  -8   4          9.04         10.44         1.05 o                         
   0  -8   4          0.53          0.14         0.45 o                         
   1  -8   4         15.21         13.33         0.73 o                         
   2  -8   4         22.14         19.59         0.72 o                         
   3  -8   4          0.31          0.07         0.23 o                         
   4  -8   4          4.34          4.85         0.52 o                         
   5  -8   4          1.37          1.14         0.47 o                         
   6  -8   4          7.64          7.52         0.91 o                         
   7  -8   4          5.75          3.95         0.97 o                         
   8  -8   4          0.00          0.42         0.86 o                         
  -6  -7   4          2.15          1.73         1.06 o                         
  -5  -7   4          3.73          5.23         0.85 o                         
  -4  -7   4          0.01         -0.52         0.52 o                         
  -3  -7   4          4.98          3.68         0.70 o                         
  -2  -7   4          1.17          0.52         0.38 o                         
  -1  -7   4         10.77          9.57         0.69 o                         
   0  -7   4          1.41          0.74         0.29 o                         
   1  -7   4         25.34         21.30         0.74 o                         
   2  -7   4        106.82        109.17         1.35 o                         
   3  -7   4          6.52          8.29         0.47 o                         
   4  -7   4        157.42        179.41         2.61 o                         
   5  -7   4         16.52         18.73         1.03 o                         
   6  -7   4          1.74          1.83         0.61 o                         
   7  -7   4          0.04         -0.57         0.57 o                         
   8  -7   4          0.87          0.91         0.79 o                         
  -6  -6   4          0.55         -0.04         0.57 o                         
  -5  -6   4          2.90          4.72         0.87 o                         
  -4  -6   4          7.72          5.44         0.84 o                         
  -3  -6   4          0.63          0.25         0.35 o                         
  -2  -6   4         16.33         13.68         0.83 o                         
  -1  -6   4        142.64        154.58         2.13 o                         
   0  -6   4        231.13        259.91         2.49 o                         
   1  -6   4         61.33         58.54         1.09 o                         
   2  -6   4          2.89          3.55         0.30 o                         
   3  -6   4         35.73         33.22         0.80 o                         
   4  -6   4         15.37         14.07         0.74 o                         
   5  -6   4        119.90        123.19         2.34 o                         
   6  -6   4         14.05         14.61         1.10 o                         
   7  -6   4          0.00          1.00         0.70 o                         
   8  -6   4          0.60          0.07         0.50 o                         
  -7  -5   4          1.99          3.89         1.19 o                         
  -6  -5   4          6.33          5.27         0.95 o                         
  -5  -5   4         20.18         16.80         2.26 o                         
  -4  -5   4         32.63         28.27         1.38 o                         
  -3  -5   4          1.76          2.48         0.45 o                         
  -2  -5   4          1.76          1.01         0.26 o                         
  -1  -5   4         82.86         88.39         1.17 o                         
   0  -5   4          0.76         -0.04         0.14 o                         
   1  -5   4        103.93         88.35         1.15 o                         
   2  -5   4        325.73        339.37         2.57 o                         
   3  -5   4        361.25        376.73         3.32 o                         
   4  -5   4          0.17          0.33         0.23 o                         
   5  -5   4          4.97          3.96         0.50 o                         
   6  -5   4          6.54          5.83         0.67 o                         
   7  -5   4          0.54          0.33         0.56 o                         
   8  -5   4          0.40         -0.40         0.59 o                         
  -7  -4   4          0.94          1.94         1.24 o                         
  -6  -4   4          2.77          3.05         0.68 o                         
  -5  -4   4         17.64         18.94         1.23 o                         
  -4  -4   4          3.81          2.60         0.40 o                         
  -3  -4   4          7.65          9.26         0.57 o                         
  -2  -4   4        136.71        160.68         2.00 o                         
  -1  -4   4         13.95         10.81         0.37 o                         
   0  -4   4          2.08          2.40         0.22 o                         
   1  -4   4        135.17        146.52         1.61 o                         
   2  -4   4       1915.93       1930.76        12.22 o                         
   3  -4   4         24.96         23.53         0.60 o                         
   4  -4   4          4.09          4.11         0.38 o                         
   5  -4   4          3.29          1.68         0.36 o                         
   6  -4   4          1.00          0.61         0.39 o                         
   7  -4   4          0.28          0.03         0.43 o                         
   8  -4   4          0.82          0.19         0.95 o                         
   9  -4   4          0.06         -0.52         1.17 o                         
  -8  -3   4          0.04          0.35         0.83 o                         
  -7  -3   4          0.19          2.29         0.80 o                         
  -6  -3   4          1.30          0.51         0.50 o                         
  -5  -3   4         82.33         83.71         1.69 o                         
  -4  -3   4         11.10         11.94         0.72 o                         
  -3  -3   4        205.31        215.62         2.43 o                         
  -2  -3   4          6.33          5.57         0.39 o                         
  -1  -3   4        173.99        166.08         1.56 o                         
   0  -3   4         20.64         21.24         0.40 o                         
   1  -3   4        312.06        294.16         2.20 o                         
   2  -3   4        655.97        721.97         4.94 o                         
   3  -3   4          4.38          4.13         0.32 o                         
   4  -3   4         29.05         25.13         0.81 o                         
   5  -3   4          0.69          1.70         0.31 o                         
   6  -3   4          1.67          0.46         0.33 o                         
   7  -3   4          0.33         -0.38         0.38 o                         
   8  -3   4          0.77         -0.01         0.51 o                         
   9  -3   4          0.00         -1.71         1.78 o                         
  -8  -2   4         10.51         11.75         1.40 o                         
  -7  -2   4          1.93          1.68         0.71 o                         
  -6  -2   4          1.05          1.16         0.44 o                         
  -5  -2   4         42.91         43.01         1.23 o                         
  -4  -2   4         19.34         21.80         0.75 o                         
  -3  -2   4         53.71         47.91         0.72 o                         
  -2  -2   4         26.87         28.41         0.67 o                         
  -1  -2   4          1.77          1.45         0.13 o                         
   0  -2   4       1258.94       1257.29         8.64 o                         
   1  -2   4          7.45          6.41         0.33 o                         
   2  -2   4        540.79        545.78         3.64 o                         
   3  -2   4        194.58        200.19         2.47 o                         
   4  -2   4        803.33        854.56         7.00 o                         
   5  -2   4         22.08         25.12         0.84 o                         
   6  -2   4         12.33         11.91         0.97 o                         
   7  -2   4          2.49          4.03         0.64 o                         
   8  -2   4          0.00          0.35         0.83 o                         
  -9  -1   4          0.16         -1.03         1.66 o                         
  -8  -1   4         13.51         14.80         1.50 o                         
  -7  -1   4         60.23         62.80         1.95 o                         
  -6  -1   4         18.59         21.55         1.03 o                         
  -5  -1   4        621.34        647.26         4.82 o                         
  -4  -1   4         28.25         25.92         0.61 o                         
  -3  -1   4         21.73         21.43         0.47 o                         
  -2  -1   4        104.31        113.74         1.15 o                         
  -1  -1   4          1.14          1.01         0.11 o                         
   0  -1   4        123.14        122.57         1.03 o                         
   1  -1   4        556.10        546.94         3.36 o                         
   2  -1   4        428.72        403.15         2.90 o                         
   3  -1   4        150.32        177.33         1.64 o                         
   4  -1   4        140.58        153.98         1.84 o                         
   5  -1   4          0.14          0.07         0.24 o                         
   6  -1   4          1.43          0.77         0.36 o                         
   7  -1   4          0.46         -0.52         0.52 o                         
   8  -1   4          1.47          1.28         0.88 o                         
  -9   0   4          2.13          1.82         1.11 o                         
  -8   0   4          0.82          0.77         0.61 o                         
  -7   0   4          0.32          0.25         0.49 o                         
  -6   0   4        168.67        170.06         2.50 o                         
  -5   0   4         34.57         33.22         0.85 o                         
  -4   0   4        529.73        574.99         4.12 o                         
  -3   0   4        902.59        982.26         6.69 o                         
  -2   0   4        576.67        538.01         3.80 o                         
  -1   0   4        404.38        392.97         2.63 o                         
   0   0   4        747.01        713.64         4.73 o                         
   1   0   4        217.98        211.96         1.57 o                         
   2   0   4        372.99        356.60         2.78 o                         
   3   0   4          0.14          0.73         0.17 o                         
   4   0   4          8.66         10.37         0.45 o                         
   5   0   4          0.00          0.04         0.24 o                         
   6   0   4          0.03         -0.22         0.35 o                         
   7   0   4          7.60          8.03         0.97 o                         
   8   0   4          2.55          4.20         1.12 o                         
  -9   1   4          0.12         -0.23         0.75 o                         
  -8   1   4          1.37          1.21         0.74 o                         
  -7   1   4          0.61          0.44         0.38 o                         
  -6   1   4         53.39         55.44         1.49 o                         
  -5   1   4         46.75         42.39         0.93 o                         
  -4   1   4         52.32         47.22         0.72 o                         
  -3   1   4       2289.48       2527.98        15.42 o                         
  -2   1   4          4.89          2.22         0.17 o                         
  -1   1   4        264.83        242.22         1.75 o                         
   0   1   4        393.85        406.33         2.68 o                         
   1   1   4        236.67        260.24         1.97 o                         
   2   1   4         49.34         48.13         0.73 o                         
   3   1   4        251.64        303.10         2.50 o                         
   4   1   4         43.69         48.13         0.93 o                         
   5   1   4         21.04         19.50         0.97 o                         
   6   1   4         15.78         16.29         1.26 o                         
   7   1   4          0.08          1.02         0.58 o                         
   8   1   4          0.03          0.87         0.96 o                         
  -9   2   4          0.15         -0.02         0.60 o                         
  -8   2   4          0.86          1.33         0.60 o                         
  -7   2   4         27.83         28.86         1.63 o                         
  -6   2   4         25.62         24.99         1.05 o                         
  -5   2   4         58.66         52.29         1.51 o                         
  -4   2   4        106.38        127.68         1.56 o                         
  -3   2   4         29.09         23.69         0.45 o                         
  -2   2   4          0.92          0.25         0.11 o                         
  -1   2   4        159.28        178.18         1.41 o                         
   0   2   4        103.30         85.41         1.10 o                         
   1   2   4         73.78         83.71         0.89 o                         
   2   2   4        519.72        565.27         3.96 o                         
   3   2   4          7.20          4.92         0.31 o                         
   4   2   4         33.95         34.06         0.95 o                         
   5   2   4          0.13          0.22         0.34 o                         
   6   2   4          2.24          1.40         0.60 o                         
   7   2   4          0.22          0.64         0.68 o                         
  -9   3   4          0.16         -0.14         0.64 o                         
  -8   3   4          0.06         -0.46         0.46 o                         
  -7   3   4          1.40          1.30         0.47 o                         
  -6   3   4         44.03         44.32         1.37 o                         
  -5   3   4        107.34        107.38         1.55 o                         
  -4   3   4        204.62        226.39         2.10 o                         
  -3   3   4        113.78        104.40         1.13 o                         
  -2   3   4          1.41          1.45         0.16 o                         
  -1   3   4        920.35        916.64         5.95 o                         
   0   3   4         78.41        106.18         1.02 o                         
   1   3   4          0.67          0.28         0.13 o                         
   2   3   4          9.18          7.13         0.41 o                         
   3   3   4          5.42          3.17         0.36 o                         
   4   3   4          1.50          0.85         0.31 o                         
   5   3   4          1.62          1.14         0.63 o                         
   6   3   4          0.53          0.27         0.52 o                         
   7   3   4          0.71          1.09         0.98 o                         
  -9   4   4          0.36         -0.44         0.64 o                         
  -8   4   4          5.17          3.55         0.74 o                         
  -7   4   4         22.40         23.13         1.27 o                         
  -6   4   4         35.14         34.56         1.34 o                         
  -5   4   4         30.40         30.51         1.11 o                         
  -4   4   4          4.38          4.45         0.32 o                         
  -3   4   4         29.35         25.27         0.55 o                         
  -2   4   4         10.48         11.93         0.38 o                         
  -1   4   4        609.87        647.07         4.29 o                         
   0   4   4         42.70         39.69         0.62 o                         
   1   4   4         80.95         67.19         1.01 o                         
   2   4   4         10.80         13.54         0.68 o                         
   3   4   4          5.41          4.77         0.47 o                         
   4   4   4         11.88         13.01         0.89 o                         
   5   4   4          0.55         -0.08         0.50 o                         
   6   4   4          0.49         -0.06         0.60 o                         
  -9   5   4          0.01         -0.34         0.65 o                         
  -8   5   4          1.34          1.12         0.67 o                         
  -7   5   4          0.00         -0.42         0.42 o                         
  -6   5   4          5.98          5.52         0.64 o                         
  -5   5   4          4.00          5.06         0.53 o                         
  -4   5   4         15.26         15.12         0.69 o                         
  -3   5   4          2.13          1.17         0.20 o                         
  -2   5   4         33.71         29.49         0.67 o                         
  -1   5   4         18.05         14.62         0.39 o                         
   0   5   4          0.15          0.00         0.17 o                         
   1   5   4         12.15          9.31         0.61 o                         
   2   5   4         58.44         57.25         1.67 o                         
   3   5   4         92.26         95.60         2.66 o                         
   4   5   4          4.30          4.34         0.72 o                         
   5   5   4          5.26          4.41         0.83 o                         
   6   5   4          0.75          0.53         0.73 o                         
  -9   6   4          2.03          1.79         0.89 o                         
  -8   6   4          2.57          2.57         0.72 o                         
  -7   6   4          0.21         -0.41         0.48 o                         
  -6   6   4          0.53          0.13         0.41 o                         
  -5   6   4          2.99          1.45         0.39 o                         
  -4   6   4         30.11         28.73         1.25 o                         
  -3   6   4          5.44          6.35         0.43 o                         
  -2   6   4         25.27         30.74         0.82 o                         
  -1   6   4        145.28        139.98         2.22 o                         
   0   6   4        444.06        464.42         5.17 o                         
   1   6   4        542.64        575.02         6.63 o                         
   2   6   4         48.10         52.73         2.18 o                         
   3   6   4         79.03         86.58         2.33 o                         
   4   6   4          0.83          0.49         0.56 o                         
   5   6   4          4.62          3.29         0.91 o                         
  -8   7   4          2.42          4.44         0.91 o                         
  -7   7   4          1.09          0.37         0.53 o                         
  -6   7   4          3.94          3.33         0.61 o                         
  -5   7   4         36.34         39.82         1.44 o                         
  -4   7   4          6.80          5.92         0.74 o                         
  -3   7   4         11.80         12.45         0.86 o                         
  -2   7   4         22.01         18.58         0.93 o                         
  -1   7   4          0.03         -0.30         0.30 o                         
   0   7   4         15.78         14.35         0.95 o                         
   1   7   4         47.82         44.81         1.89 o                         
   2   7   4          1.20          1.80         0.54 o                         
   3   7   4          7.97          7.78         0.95 o                         
   4   7   4          1.59          0.02         0.68 o                         
  -8   8   4          0.46          0.10         0.79 o                         
  -7   8   4         15.09         13.22         1.40 o                         
  -6   8   4         43.97         53.62         2.83 o                         
  -5   8   4          1.76          2.06         0.58 o                         
  -4   8   4          2.48          1.66         0.44 o                         
  -3   8   4          8.77          6.11         0.66 o                         
  -2   8   4         13.62         15.41         1.29 o                         
  -1   8   4          0.87          0.54         0.38 o                         
   0   8   4          9.45          9.13         0.96 o                         
   1   8   4          0.01         -0.46         0.49 o                         
   2   8   4          4.32          4.02         0.75 o                         
   3   8   4          0.61          0.66         0.66 o                         
  -7   9   4          7.26          6.27         1.30 o                         
  -6   9   4         30.36         32.98         1.90 o                         
  -5   9   4          1.53          0.79         0.52 o                         
  -4   9   4          0.95          0.78         0.62 o                         
  -3   9   4          0.01         -0.40         0.46 o                         
  -2   9   4          2.35          2.18         0.68 o                         
  -1   9   4         15.79         18.03         1.54 o                         
   0   9   4          1.10          1.78         0.73 o                         
   1   9   4          0.42          0.25         0.78 o                         
   2   9   4          3.18          3.89         0.86 o                         
  -6  10   4          2.28          2.56         0.85 o                         
  -5  10   4          2.77          4.39         1.14 o                         
  -4  10   4          1.04          0.84         0.60 o                         
  -3  10   4          7.14          7.09         1.19 o                         
  -2  10   4          3.30          1.60         0.83 o                         
  -1  10   4          0.81          0.50         0.57 o                         
   0  10   4          0.67          2.02         1.21 o                         
   1  10   4          5.78          5.44         1.04 o                         
  -4  11   4          2.37          1.11         0.82 o                         
  -3  11   4          0.24         -0.25         0.80 o                         
  -2  11   4          0.32         -0.69         0.69 o                         
  -1  11   4          0.95          1.12         1.20 o                         
   2 -12   5          2.10          2.08         1.15 o                         
   3 -12   5          0.05         -0.90         0.90 o                         
  -1 -11   5          0.06         -0.66         0.80 o                         
   0 -11   5          0.09         -0.29         0.61 o                         
   1 -11   5          2.14          2.10         0.79 o                         
   2 -11   5          1.03          1.37         0.71 o                         
   3 -11   5          3.22          3.51         0.85 o                         
   4 -11   5          0.60          1.34         0.69 o                         
   5 -11   5          1.54          0.66         0.68 o                         
  -3 -10   5          0.08          0.14         0.82 o                         
  -2 -10   5          0.19         -0.42         0.65 o                         
  -1 -10   5          0.62         -0.25         0.54 o                         
   0 -10   5          0.01          0.23         0.56 o                         
   1 -10   5          1.01         -0.49         0.49 o                         
   2 -10   5         10.43         11.67         1.12 o                         
   3 -10   5         16.08         18.17         1.21 o                         
   4 -10   5          1.14          1.66         0.51 o                         
   5 -10   5          0.92          2.24         0.67 o                         
   6 -10   5          0.08          0.25         0.80 o                         
  -4  -9   5          0.27          0.31         0.67 o                         
  -3  -9   5          4.57          4.10         0.86 o                         
  -2  -9   5         24.22         26.47         1.69 o                         
  -1  -9   5         10.72         12.40         1.12 o                         
   0  -9   5         13.97         14.52         1.11 o                         
   1  -9   5          1.29          0.52         0.38 o                         
   2  -9   5          1.02          0.67         0.38 o                         
   3  -9   5          0.90          1.20         0.38 o                         
   4  -9   5          6.48          6.87         0.77 o                         
   5  -9   5          0.01          0.72         0.46 o                         
   6  -9   5          0.16         -0.05         0.87 o                         
   7  -9   5          1.09         -0.37         0.77 o                         
  -5  -8   5          1.18          1.66         0.80 o                         
  -4  -8   5          1.12          0.21         0.57 o                         
  -3  -8   5         26.65         28.04         1.70 o                         
  -2  -8   5         31.65         36.60         1.72 o                         
  -1  -8   5          7.84          7.62         1.06 o                         
   0  -8   5          9.59          8.74         0.80 o                         
   1  -8   5          9.76          9.20         0.66 o                         
   2  -8   5          0.00         -0.10         0.24 o                         
   3  -8   5          5.04          4.07         0.44 o                         
   4  -8   5          0.01         -0.16         0.36 o                         
   5  -8   5         14.02         13.02         1.08 o                         
   6  -8   5          1.40          1.15         0.56 o                         
   7  -8   5          0.20          0.67         0.71 o                         
   8  -8   5          0.57          1.15         0.89 o                         
  -6  -7   5          0.46         -0.25         0.86 o                         
  -5  -7   5          2.18          1.90         0.65 o                         
  -4  -7   5          0.94          1.97         0.69 o                         
  -3  -7   5          5.90          4.73         0.69 o                         
  -2  -7   5          0.86          0.24         0.37 o                         
  -1  -7   5          4.85          5.01         0.55 o                         
   0  -7   5          2.41          3.46         0.64 o                         
   1  -7   5         95.20         97.66         2.05 o                         
   2  -7   5        462.00        488.76         3.68 o                         
   3  -7   5          1.00          1.94         0.35 o                         
   4  -7   5         79.09         77.09         1.65 o                         
   5  -7   5          9.16          8.84         0.75 o                         
   6  -7   5          0.85          0.78         0.49 o                         
   7  -7   5          0.02          0.22         0.59 o                         
   8  -7   5          0.04          0.15         0.70 o                         
  -6  -6   5          2.15          1.77         0.74 o                         
  -5  -6   5          1.02          0.90         0.53 o                         
  -4  -6   5          9.66         10.03         1.16 o                         
  -3  -6   5          3.02          2.66         0.55 o                         
  -2  -6   5         26.34         24.67         1.08 o                         
  -1  -6   5         53.45         60.57         1.58 o                         
   0  -6   5        209.01        220.82         2.36 o                         
   1  -6   5         23.62         22.35         0.72 o                         
   2  -6   5         59.57         61.40         0.98 o                         
   3  -6   5         20.61         22.77         0.73 o                         
   4  -6   5          9.01         10.60         0.79 o                         
   5  -6   5         42.01         44.33         1.56 o                         
   6  -6   5         11.42         10.71         0.99 o                         
   7  -6   5          2.33          1.78         0.68 o                         
   8  -6   5          0.10         -0.01         0.57 o                         
  -7  -5   5          0.01         -0.74         0.84 o                         
  -6  -5   5          1.05          0.57         0.72 o                         
  -5  -5   5          8.05          5.83         0.77 o                         
  -4  -5   5          0.41          0.22         0.35 o                         
  -3  -5   5          9.60          8.92         0.58 o                         
  -2  -5   5          3.75          2.18         0.31 o                         
  -1  -5   5         70.03         71.49         1.19 o                         
   0  -5   5          2.86          2.15         0.24 o                         
   1  -5   5          8.92         10.90         0.49 o                         
   2  -5   5         32.86         31.14         0.73 o                         
   3  -5   5          0.53          0.61         0.32 o                         
   4  -5   5         15.39         13.72         0.70 o                         
   5  -5   5          4.70          4.95         0.60 o                         
   6  -5   5         24.76         25.56         1.32 o                         
   7  -5   5          0.86         -0.18         0.54 o                         
   8  -5   5          0.57          0.35         0.64 o                         
  -7  -4   5          0.30          1.69         0.87 o                         
  -6  -4   5         10.41          9.63         1.07 o                         
  -5  -4   5         13.05         14.25         1.09 o                         
  -4  -4   5         64.67         61.67         1.26 o                         
  -3  -4   5          3.94          3.78         0.40 o                         
  -2  -4   5          5.13          7.03         0.49 o                         
  -1  -4   5         28.95         22.04         0.52 o                         
   0  -4   5         41.35         45.30         1.10 o                         
   1  -4   5         16.37         15.85         0.50 o                         
   2  -4   5        753.19        751.11         5.02 o                         
   3  -4   5        354.02        382.08         3.22 o                         
   4  -4   5          0.00         -0.16         0.16 o                         
   5  -4   5         36.29         38.11         1.32 o                         
   6  -4   5          4.09          4.35         0.60 o                         
   7  -4   5          2.55          0.92         0.73 o                         
   8  -4   5          0.07         -0.12         0.52 o                         
  -8  -3   5          2.86          4.39         1.76 o                         
  -7  -3   5          8.89         11.00         1.46 o                         
  -6  -3   5          1.12          0.75         0.50 o                         
  -5  -3   5          0.13         -0.21         0.24 o                         
  -4  -3   5          0.56          0.36         0.24 o                         
  -3  -3   5        160.59        164.17         1.71 o                         
  -2  -3   5          1.46          4.13         0.34 o                         
  -1  -3   5          0.03          0.03         0.09 o                         
   0  -3   5        262.35        290.51         2.22 o                         
   1  -3   5       1971.24       2169.64        13.43 o                         
   2  -3   5         64.65         62.24         0.93 o                         
   3  -3   5        533.74        558.34         4.57 o                         
   4  -3   5          0.46          0.31         0.28 o                         
   5  -3   5          0.36          1.24         0.63 o                         
   6  -3   5          0.00         -0.12         0.35 o                         
   7  -3   5          0.19         -0.04         0.46 o                         
   8  -3   5          0.24          0.04         0.61 o                         
  -8  -2   5          6.15          6.68         1.17 o                         
  -7  -2   5          0.99          0.96         0.66 o                         
  -6  -2   5         16.41         15.87         0.92 o                         
  -5  -2   5        272.17        284.54         3.02 o                         
  -4  -2   5         45.17         44.68         1.20 o                         
  -3  -2   5        109.21        104.06         1.25 o                         
  -2  -2   5          8.52          9.69         0.35 o                         
  -1  -2   5         15.83         14.72         0.48 o                         
   0  -2   5        420.83        423.23         3.11 o                         
   1  -2   5       1250.68       1274.48         8.95 o                         
   2  -2   5        589.46        675.07         4.79 o                         
   3  -2   5          1.03          0.60         0.18 o                         
   4  -2   5          2.48          2.98         0.46 o                         
   5  -2   5         16.44         16.98         0.79 o                         
   6  -2   5          5.20          3.50         0.62 o                         
   7  -2   5          6.82          7.51         0.86 o                         
   8  -2   5          7.39          6.75         1.75 o                         
  -9  -1   5          2.59          1.78         1.37 o                         
  -8  -1   5          0.38          1.00         1.06 o                         
  -7  -1   5         57.31         58.06         2.87 o                         
  -6  -1   5        109.48        118.69         2.10 o                         
  -5  -1   5        225.77        228.01         2.23 o                         
  -4  -1   5          1.62          2.90         0.27 o                         
  -3  -1   5        168.43        183.55         1.82 o                         
  -2  -1   5          0.13         -0.09         0.09 o                         
  -1  -1   5         69.50         70.19         0.80 o                         
   0  -1   5         22.96         26.71         0.42 o                         
   1  -1   5       1449.31       1467.61         8.73 o                         
   2  -1   5        282.16        277.55         2.24 o                         
   3  -1   5          1.67          0.95         0.19 o                         
   4  -1   5         14.78         13.83         0.65 o                         
   5  -1   5         10.44         10.06         0.61 o                         
   6  -1   5          0.12         -0.34         0.34 o                         
   7  -1   5          7.44          9.13         1.21 o                         
   8  -1   5          4.89          3.55         1.45 o                         
  -9   0   5          0.29          0.53         1.33 o                         
  -8   0   5         17.62         17.49         1.50 o                         
  -7   0   5          0.21         -0.10         0.47 o                         
  -6   0   5        645.45        690.06         5.90 o                         
  -5   0   5         58.33         65.34         1.19 o                         
  -4   0   5        406.97        478.06         3.77 o                         
  -3   0   5          5.19         12.52         0.44 o                         
  -2   0   5        122.96        131.22         1.27 o                         
  -1   0   5       1361.75       1348.62         7.95 o                         
   0   0   5          8.37          5.11         0.25 o                         
   1   0   5         13.10         11.23         0.30 o                         
   2   0   5        194.24        199.31         2.44 o                         
   3   0   5         16.46         23.53         0.61 o                         
   4   0   5         24.70         18.73         0.61 o                         
   5   0   5         15.92         15.06         0.73 o                         
   6   0   5          0.76          0.73         0.51 o                         
   7   0   5          0.06         -0.01         0.50 o                         
   8   0   5          0.79          2.01         1.08 o                         
  -9   1   5          0.06         -0.46         0.76 o                         
  -8   1   5          1.00          1.42         0.72 o                         
  -7   1   5          7.21          5.65         0.73 o                         
  -6   1   5          1.79          0.67         0.36 o                         
  -5   1   5          1.06          0.87         0.26 o                         
  -4   1   5          7.12         11.54         0.42 o                         
  -3   1   5        492.38        497.40         3.56 o                         
  -2   1   5         12.79          9.10         0.33 o                         
  -1   1   5        897.99        891.24         5.64 o                         
   0   1   5        525.47        629.62         4.07 o                         
   1   1   5        599.19        683.56         4.35 o                         
   2   1   5         52.03         48.75         1.02 o                         
   3   1   5         45.06         40.84         0.83 o                         
   4   1   5          0.36          0.43         0.21 o                         
   5   1   5          0.39          0.43         0.33 o                         
   6   1   5          0.11         -0.40         0.40 o                         
   7   1   5          0.08          0.50         0.75 o                         
   8   1   5          0.89          2.79         1.39 o                         
  -9   2   5          0.20          0.71         0.84 o                         
  -8   2   5          2.51          3.12         0.69 o                         
  -7   2   5          0.92          0.11         0.43 o                         
  -6   2   5         11.96         12.62         0.76 o                         
  -5   2   5          0.34          0.10         0.21 o                         
  -4   2   5         71.81         77.20         1.00 o                         
  -3   2   5          2.85          0.65         0.11 o                         
  -2   2   5        514.42        536.43         4.11 o                         
  -1   2   5         58.59         54.64         0.60 o                         
   0   2   5          0.04         -0.09         0.12 o                         
   1   2   5         17.67         24.88         0.46 o                         
   2   2   5        370.26        430.06         3.48 o                         
   3   2   5        188.70        196.40         2.81 o                         
   4   2   5         35.67         39.00         1.01 o                         
   5   2   5          2.82          2.48         0.48 o                         
   6   2   5          0.00         -0.41         0.41 o                         
   7   2   5          0.19         -0.36         0.68 o                         
  -9   3   5          3.84          1.64         0.66 o                         
  -8   3   5          8.42          9.87         0.99 o                         
  -7   3   5         13.17         11.97         0.97 o                         
  -6   3   5         20.69         20.77         0.97 o                         
  -5   3   5          9.35          6.39         0.72 o                         
  -4   3   5         53.20         59.01         0.96 o                         
  -3   3   5         11.06          9.55         0.54 o                         
  -2   3   5         58.14         43.05         0.62 o                         
  -1   3   5          0.88          0.77         0.18 o                         
   0   3   5         28.91         35.84         1.00 o                         
   1   3   5        325.13        343.78         2.67 o                         
   2   3   5        167.22        156.09         1.82 o                         
   3   3   5        176.08        179.45         2.20 o                         
   4   3   5          4.24          2.69         0.40 o                         
   5   3   5          0.04          0.26         0.42 o                         
   6   3   5          1.50          1.48         1.08 o                         
   7   3   5          0.03         -0.26         0.87 o                         
  -9   4   5          0.00         -0.64         0.64 o                         
  -8   4   5          9.06          7.17         0.94 o                         
  -7   4   5          8.74          9.17         0.84 o                         
  -6   4   5          0.80          0.59         0.35 o                         
  -5   4   5          5.68          5.34         0.49 o                         
  -4   4   5         98.91         97.25         1.56 o                         
  -3   4   5         90.21         89.51         1.09 o                         
  -2   4   5         37.15         37.14         0.64 o                         
  -1   4   5         31.36         53.50         0.84 o                         
   0   4   5          5.66          6.09         0.23 o                         
   1   4   5         71.34         76.89         1.30 o                         
   2   4   5        479.79        493.10         5.06 o                         
   3   4   5          0.02         -0.25         0.29 o                         
   4   4   5         10.11         10.58         1.12 o                         
   5   4   5          0.05          1.10         0.72 o                         
   6   4   5          0.69          1.03         0.76 o                         
  -9   5   5          0.11         -0.33         0.60 o                         
  -8   5   5          1.36          0.34         0.56 o                         
  -7   5   5          0.48         -0.13         0.44 o                         
  -6   5   5          0.00         -0.32         0.32 o                         
  -5   5   5          2.48          1.23         0.36 o                         
  -4   5   5         23.54         22.93         0.82 o                         
  -3   5   5         55.96         50.00         0.87 o                         
  -2   5   5         71.76         79.92         1.06 o                         
  -1   5   5         75.61         78.16         1.39 o                         
   0   5   5         18.19         17.37         0.90 o                         
   1   5   5        224.50        230.03         3.16 o                         
   2   5   5         88.18         93.30         2.06 o                         
   3   5   5          1.28          1.46         0.53 o                         
   4   5   5         13.05         13.09         1.14 o                         
   5   5   5          3.79          6.24         1.13 o                         
   6   5   5          0.00         -0.45         0.82 o                         
  -9   6   5          0.00         -0.72         0.72 o                         
  -8   6   5          6.42          8.00         1.11 o                         
  -7   6   5          1.14          0.98         0.52 o                         
  -6   6   5          0.18         -0.01         0.43 o                         
  -5   6   5          0.12          0.04         0.34 o                         
  -4   6   5         28.55         31.11         1.43 o                         
  -3   6   5         29.56         27.93         1.35 o                         
  -2   6   5         76.55         71.41         1.54 o                         
  -1   6   5          4.22          5.30         0.60 o                         
   0   6   5         76.97         80.81         2.29 o                         
   1   6   5         41.24         42.26         1.56 o                         
   2   6   5         22.72         23.54         1.42 o                         
   3   6   5          6.15          5.70         0.94 o                         
   4   6   5          7.78          9.97         1.09 o                         
   5   6   5          0.88          1.72         0.81 o                         
  -8   7   5          0.32          0.39         0.67 o                         
  -7   7   5          0.41          0.28         0.52 o                         
  -6   7   5          3.87          3.46         0.67 o                         
  -5   7   5          8.20          6.49         0.84 o                         
  -4   7   5          1.07          1.29         0.41 o                         
  -3   7   5          6.41          6.22         0.77 o                         
  -2   7   5         12.08         12.88         0.94 o                         
  -1   7   5          0.56          1.01         0.41 o                         
   0   7   5          0.62          0.23         0.39 o                         
   1   7   5         16.26         16.50         1.49 o                         
   2   7   5         23.60         22.68         1.51 o                         
   3   7   5          0.45          0.41         0.65 o                         
   4   7   5          1.20          0.24         0.72 o                         
  -8   8   5          0.02          0.20         0.82 o                         
  -7   8   5          2.47          2.29         0.82 o                         
  -6   8   5         17.34         16.23         1.53 o                         
  -5   8   5         33.19         36.29         1.71 o                         
  -4   8   5          5.02          3.65         0.70 o                         
  -3   8   5          4.92          4.99         0.73 o                         
  -2   8   5          7.42          6.72         0.82 o                         
  -1   8   5         16.78         16.07         1.22 o                         
   0   8   5          4.50          3.49         0.73 o                         
   1   8   5          7.78          8.71         1.02 o                         
   2   8   5          0.81          1.37         0.65 o                         
   3   8   5          4.15          5.51         0.97 o                         
  -7   9   5          5.78          3.74         1.12 o                         
  -6   9   5          6.91          7.18         0.98 o                         
  -5   9   5          0.40         -0.08         0.57 o                         
  -4   9   5          3.59          4.98         0.95 o                         
  -3   9   5          8.28         10.16         0.96 o                         
  -2   9   5          2.02          2.04         0.68 o                         
  -1   9   5          1.95          2.52         0.82 o                         
   0   9   5         18.39         22.77         1.83 o                         
   1   9   5          0.90          1.07         0.65 o                         
   2   9   5          1.70          0.38         0.69 o                         
  -6  10   5          0.79          2.11         0.82 o                         
  -5  10   5          0.83          1.26         0.89 o                         
  -4  10   5          5.82          8.60         1.13 o                         
  -3  10   5          5.00          5.78         1.04 o                         
  -2  10   5          1.78          2.61         0.79 o                         
  -1  10   5          1.45          0.83         0.70 o                         
   0  10   5          2.21          2.92         0.89 o                         
  -4  11   5          2.90          1.39         1.02 o                         
  -3  11   5          1.97          0.02         0.78 o                         
  -2  11   5          0.06         -0.41         0.80 o                         
   2 -12   6          0.05         -0.76         0.81 o                         
   3 -12   6          0.02         -0.08         1.28 o                         
  -1 -11   6          0.33         -0.33         0.74 o                         
   0 -11   6          0.17         -0.59         0.73 o                         
   1 -11   6          2.91          3.78         0.81 o                         
   2 -11   6          0.08         -0.17         0.65 o                         
   3 -11   6          0.79          0.23         0.68 o                         
   4 -11   6          4.83          7.06         1.00 o                         
   5 -11   6          0.68          2.09         0.75 o                         
  -3 -10   6          0.01          0.19         0.82 o                         
  -2 -10   6          0.00         -0.63         0.63 o                         
  -1 -10   6          0.22          0.70         0.63 o                         
   0 -10   6          2.48          1.55         0.72 o                         
   1 -10   6         13.79         13.99         1.35 o                         
   2 -10   6          0.01          0.73         0.53 o                         
   3 -10   6          7.81          9.30         0.90 o                         
   4 -10   6          0.26          0.14         0.45 o                         
   5 -10   6          0.56          0.85         0.53 o                         
   6 -10   6          0.57          1.25         0.77 o                         
  -4  -9   6          0.17          1.49         0.75 o                         
  -3  -9   6          0.84          0.95         0.69 o                         
  -2  -9   6          1.54          2.98         0.76 o                         
  -1  -9   6          0.60          0.31         0.54 o                         
   0  -9   6          4.82          4.60         0.70 o                         
   1  -9   6          1.87          0.93         0.43 o                         
   2  -9   6          2.31          1.78         0.49 o                         
   3  -9   6          0.62          0.43         0.41 o                         
   4  -9   6          0.06         -0.27         0.47 o                         
   5  -9   6          0.31          0.35         0.52 o                         
   6  -9   6          0.12          0.23         0.63 o                         
   7  -9   6          0.01          0.18         0.81 o                         
  -5  -8   6          2.68          3.06         0.81 o                         
  -4  -8   6          0.67          1.00         0.61 o                         
  -3  -8   6          7.23          5.80         0.85 o                         
  -2  -8   6          0.06          0.22         0.48 o                         
  -1  -8   6         37.47         37.45         1.65 o                         
   0  -8   6          2.83          3.10         0.48 o                         
   1  -8   6         32.95         35.22         1.28 o                         
   2  -8   6          3.58          3.60         0.48 o                         
   3  -8   6         15.88         13.78         0.82 o                         
   4  -8   6          4.06          4.63         0.57 o                         
   5  -8   6          2.92          2.58         0.60 o                         
   6  -8   6          0.74          0.41         0.57 o                         
   7  -8   6          0.11         -0.48         0.48 o                         
  -6  -7   6          0.08         -0.84         0.89 o                         
  -5  -7   6          0.01          0.10         0.58 o                         
  -4  -7   6          0.23          0.01         0.50 o                         
  -3  -7   6          5.13          3.36         0.61 o                         
  -2  -7   6         10.74          9.27         0.85 o                         
  -1  -7   6         38.37         39.90         1.40 o                         
   0  -7   6        129.95        137.61         2.29 o                         
   1  -7   6         19.83         18.52         0.84 o                         
   2  -7   6        116.58        122.58         1.72 o                         
   3  -7   6        195.73        202.74         2.42 o                         
   4  -7   6         31.94         30.62         1.39 o                         
   5  -7   6          1.36          0.68         0.50 o                         
   6  -7   6          0.21          0.44         0.47 o                         
   7  -7   6          0.35         -0.24         0.54 o                         
   8  -7   6          0.10         -0.65         0.65 o                         
  -6  -6   6          0.01          0.82         0.74 o                         
  -5  -6   6          1.69          0.80         0.55 o                         
  -4  -6   6          1.86          1.18         0.50 o                         
  -3  -6   6         30.14         28.02         1.36 o                         
  -2  -6   6         11.23         10.27         0.73 o                         
  -1  -6   6         45.98         45.15         1.23 o                         
   0  -6   6          0.01         -0.07         0.21 o                         
   1  -6   6        151.54        158.38         1.73 o                         
   2  -6   6         22.82         23.95         0.70 o                         
   3  -6   6       1037.51       1103.34         7.89 o                         
   4  -6   6        108.72        112.46         2.09 o                         
   5  -6   6          5.12          4.93         0.61 o                         
   6  -6   6          0.77          0.84         0.50 o                         
   7  -6   6          1.93          2.79         0.73 o                         
   8  -6   6          0.60          0.02         0.66 o                         
  -7  -5   6          2.17          3.09         0.93 o                         
  -6  -5   6          0.34          0.93         0.66 o                         
  -5  -5   6          0.97          1.19         0.52 o                         
  -4  -5   6         39.98         45.34         1.59 o                         
  -3  -5   6         19.52         21.22         0.99 o                         
  -2  -5   6         12.00          9.55         0.54 o                         
  -1  -5   6          1.03          0.96         0.19 o                         
   0  -5   6          2.04          2.60         0.26 o                         
   1  -5   6        161.03        160.10         1.73 o                         
   2  -5   6        214.28        221.43         2.05 o                         
   3  -5   6         43.51         45.20         0.93 o                         
   4  -5   6          0.03         -0.22         0.22 o                         
   5  -5   6          0.54          0.70         0.40 o                         
   6  -5   6          2.51          1.84         0.56 o                         
   7  -5   6          0.31         -0.45         0.45 o                         
   8  -5   6          4.10          4.54         1.10 o                         
  -7  -4   6          8.28         10.17         1.32 o                         
  -6  -4   6         13.37         11.15         1.21 o                         
  -5  -4   6          4.31          4.74         0.56 o                         
  -4  -4   6        134.32        142.26         2.15 o                         
  -3  -4   6         13.75         12.44         0.64 o                         
  -2  -4   6         36.76         34.92         0.79 o                         
  -1  -4   6         25.35         27.54         0.56 o                         
   0  -4   6          5.80          6.40         0.36 o                         
   1  -4   6        743.07        776.64         5.44 o                         
   2  -4   6         52.79         49.62         0.72 o                         
   3  -4   6         25.05         23.07         0.61 o                         
   4  -4   6         15.20         13.61         0.74 o                         
   5  -4   6         61.16         58.77         1.45 o                         
   6  -4   6          5.87          4.91         0.68 o                         
   7  -4   6          0.06         -0.32         0.41 o                         
   8  -4   6          0.60          1.01         0.74 o                         
  -8  -3   6          1.71          1.51         0.86 o                         
  -7  -3   6          2.67          3.25         1.22 o                         
  -6  -3   6          0.13         -0.16         0.45 o                         
  -5  -3   6         14.42         12.56         0.71 o                         
  -4  -3   6         93.20         93.62         1.50 o                         
  -3  -3   6          1.36          0.74         0.17 o                         
  -2  -3   6         31.48         34.02         0.86 o                         
  -1  -3   6        175.24        190.37         2.11 o                         
   0  -3   6         37.55         43.90         0.79 o                         
   1  -3   6        364.14        399.38         3.00 o                         
   2  -3   6         19.04         18.64         0.77 o                         
   3  -3   6          9.17         10.97         0.36 o                         
   4  -3   6         43.88         52.72         1.08 o                         
   5  -3   6         10.26          9.36         0.68 o                         
   6  -3   6          0.00         -0.36         0.40 o                         
   7  -3   6          0.99          0.43         0.58 o                         
   8  -3   6          0.02         -0.57         0.57 o                         
  -8  -2   6          0.48          0.15         0.83 o                         
  -7  -2   6          2.03          1.65         0.62 o                         
  -6  -2   6          0.04         -0.18         0.30 o                         
  -5  -2   6          1.56          1.75         0.37 o                         
  -4  -2   6         16.03         13.82         0.58 o                         
  -3  -2   6         46.99         41.45         0.77 o                         
  -2  -2   6         32.27         37.72         0.65 o                         
  -1  -2   6         35.23         34.09         0.76 o                         
   0  -2   6        139.11        162.03         1.48 o                         
   1  -2   6         33.97         43.57         0.72 o                         
   2  -2   6        298.28        335.43         2.71 o                         
   3  -2   6         15.98         14.89         0.52 o                         
   4  -2   6          3.19          2.27         0.32 o                         
   5  -2   6          0.72          0.55         0.29 o                         
   6  -2   6         12.89         14.94         0.98 o                         
   7  -2   6          1.00          1.01         0.57 o                         
   8  -2   6          0.03         -0.66         1.30 o                         
  -9  -1   6         16.32         10.64         2.38 o                         
  -8  -1   6          1.06          0.31         0.79 o                         
  -7  -1   6         27.96         29.84         1.60 o                         
  -6  -1   6          7.03          6.70         0.64 o                         
  -5  -1   6        293.02        304.45         3.23 o                         
  -4  -1   6          0.02          0.40         0.21 o                         
  -3  -1   6          0.99          0.57         0.17 o                         
  -2  -1   6        809.69        949.18         6.50 o                         
  -1  -1   6         44.03         39.53         0.54 o                         
   0  -1   6        869.47        878.82         5.95 o                         
   1  -1   6         14.62         15.57         0.37 o                         
   2  -1   6        228.54        228.56         1.96 o                         
   3  -1   6          7.16          9.79         0.52 o                         
   4  -1   6          3.48          6.22         0.46 o                         
   5  -1   6         20.40         22.09         0.89 o                         
   6  -1   6         17.23         17.24         1.30 o                         
   7  -1   6         29.50         33.26         2.42 o                         
   8  -1   6          4.32          6.10         1.21 o                         
  -9   0   6          0.00          0.02         0.79 o                         
  -8   0   6         27.91         24.82         2.38 o                         
  -7   0   6          2.53          1.90         0.64 o                         
  -6   0   6          3.81          3.01         0.44 o                         
  -5   0   6         28.89         29.39         0.88 o                         
  -4   0   6        422.18        442.40         3.58 o                         
  -3   0   6        315.85        377.37         3.18 o                         
  -2   0   6         11.73         15.50         0.43 o                         
  -1   0   6          0.02         -0.07         0.07 o                         
   0   0   6         20.11         22.76         0.43 o                         
   1   0   6         77.38         76.95         0.81 o                         
   2   0   6         17.45         17.04         0.49 o                         
   3   0   6          1.91          0.86         0.23 o                         
   4   0   6          6.89          7.27         0.48 o                         
   5   0   6          9.92          8.68         0.59 o                         
   6   0   6          3.84          3.79         0.62 o                         
   7   0   6          7.11          4.96         0.98 o                         
   8   0   6          2.05          2.36         1.18 o                         
  -9   1   6          2.07          1.74         0.87 o                         
  -8   1   6          2.42          2.00         0.75 o                         
  -7   1   6          0.68          0.03         0.43 o                         
  -6   1   6         35.41         31.63         1.07 o                         
  -5   1   6        156.21        169.06         2.06 o                         
  -4   1   6         34.96         31.52         0.69 o                         
  -3   1   6         47.87         68.93         0.94 o                         
  -2   1   6        293.35        298.55         2.35 o                         
  -1   1   6        427.02        478.55         3.29 o                         
   0   1   6        967.26       1048.28         6.61 o                         
   1   1   6         22.15         18.54         0.41 o                         
   2   1   6        148.64        151.50         1.58 o                         
   3   1   6         35.54         34.90         1.18 o                         
   4   1   6          2.33          2.49         0.38 o                         
   5   1   6          2.45          0.42         0.57 o                         
   6   1   6          0.49          0.08         0.48 o                         
   7   1   6          0.01         -0.68         0.71 o                         
  -9   2   6          0.03         -0.83         0.83 o                         
  -8   2   6          0.00         -0.40         0.52 o                         
  -7   2   6          2.48          2.59         0.53 o                         
  -6   2   6          9.44          7.59         0.67 o                         
  -5   2   6         56.00         52.32         1.17 o                         
  -4   2   6         14.20         13.47         0.45 o                         
  -3   2   6         36.07         34.23         0.68 o                         
  -2   2   6         98.79         97.20         1.20 o                         
  -1   2   6        673.91        792.73         5.16 o                         
   0   2   6       3128.60       3330.13        25.37 o                         
   1   2   6          0.67         -0.03         0.10 o                         
   2   2   6        278.18        299.49         2.62 o                         
   3   2   6         14.90         12.66         0.73 o                         
   4   2   6          1.36          0.86         0.32 o                         
   5   2   6          0.08         -0.17         0.33 o                         
   6   2   6          0.35          0.15         0.53 o                         
   7   2   6          0.85          0.46         0.90 o                         
  -9   3   6          0.79          1.04         0.69 o                         
  -8   3   6          6.66          5.75         0.82 o                         
  -7   3   6         26.06         27.44         1.33 o                         
  -6   3   6          0.45          0.13         0.29 o                         
  -5   3   6         14.49         13.86         0.80 o                         
  -4   3   6        130.86        137.19         1.72 o                         
  -3   3   6         26.98         27.27         0.92 o                         
  -2   3   6         15.53         10.76         0.32 o                         
  -1   3   6          0.00          0.18         0.15 o                         
   0   3   6         93.68         83.35         1.28 o                         
   1   3   6         31.03         31.13         0.68 o                         
   2   3   6        186.69        179.56         2.18 o                         
   3   3   6        128.63        128.08         1.91 o                         
   4   3   6          3.85          3.76         0.56 o                         
   5   3   6          0.73          0.99         0.63 o                         
   6   3   6          1.40          1.33         0.92 o                         
   7   3   6          1.70          3.15         1.77 o                         
  -9   4   6          1.49          0.87         0.68 o                         
  -8   4   6          0.32         -0.21         0.54 o                         
  -7   4   6          0.52          0.67         0.48 o                         
  -6   4   6          0.03         -0.27         0.27 o                         
  -5   4   6          0.07         -0.02         0.27 o                         
  -4   4   6         92.35         88.28         1.39 o                         
  -3   4   6          1.97          1.28         0.20 o                         
  -2   4   6         83.74         91.63         1.06 o                         
  -1   4   6          3.27          0.22         0.17 o                         
   0   4   6        103.31         92.81         1.59 o                         
   1   4   6         49.04         50.21         1.28 o                         
   2   4   6        168.75        175.16         2.87 o                         
   3   4   6          0.25          0.06         0.35 o                         
   4   4   6          0.87          0.39         0.46 o                         
   5   4   6          0.15         -0.40         0.62 o                         
   6   4   6          1.21          1.45         0.89 o                         
  -9   5   6          0.01          0.69         0.67 o                         
  -8   5   6          0.47         -0.55         0.55 o                         
  -7   5   6          5.38          5.57         0.74 o                         
  -6   5   6         36.93         38.31         1.33 o                         
  -5   5   6         13.25         13.83         0.79 o                         
  -4   5   6         28.46         28.78         0.95 o                         
  -3   5   6         12.13         12.17         0.59 o                         
  -2   5   6         40.40         42.03         1.06 o                         
  -1   5   6         84.95         84.13         1.48 o                         
   0   5   6         96.88         86.67         1.77 o                         
   1   5   6        157.77        151.78         2.51 o                         
   2   5   6         74.70         73.13         1.86 o                         
   3   5   6         17.86         16.73         1.20 o                         
   4   5   6          0.38          1.39         0.63 o                         
   5   5   6          2.38          2.02         1.03 o                         
  -9   6   6          0.27         -0.37         0.68 o                         
  -8   6   6          2.23          2.02         0.68 o                         
  -7   6   6          5.45          5.06         1.00 o                         
  -6   6   6          5.75          6.62         0.70 o                         
  -5   6   6         84.05         89.84         1.92 o                         
  -4   6   6         21.87         25.77         1.74 o                         
  -3   6   6         62.20         59.47         1.50 o                         
  -2   6   6        354.34        355.46         4.24 o                         
  -1   6   6        203.46        201.38         3.12 o                         
   0   6   6        145.26        160.60         3.86 o                         
   1   6   6         32.90         31.45         1.42 o                         
   2   6   6          2.09          1.23         0.49 o                         
   3   6   6          5.21          4.88         0.78 o                         
   4   6   6          8.13         10.57         1.16 o                         
   5   6   6          2.85          2.80         0.98 o                         
  -8   7   6          4.44          5.40         1.08 o                         
  -7   7   6          0.05         -0.03         0.69 o                         
  -6   7   6         24.23         26.58         1.98 o                         
  -5   7   6         71.68         81.42         2.05 o                         
  -4   7   6          8.05          7.65         0.86 o                         
  -3   7   6          8.06          7.21         0.72 o                         
  -2   7   6         16.48         17.86         1.74 o                         
  -1   7   6         15.23         14.49         1.02 o                         
   0   7   6          0.27          0.03         0.33 o                         
   1   7   6          1.27          1.15         0.66 o                         
   2   7   6         13.91         12.98         1.21 o                         
   3   7   6          0.81          1.82         0.65 o                         
   4   7   6          0.49          0.58         0.73 o                         
  -8   8   6          0.14          0.80         0.89 o                         
  -7   8   6          1.37          1.06         0.70 o                         
  -6   8   6          0.15          0.25         0.61 o                         
  -5   8   6          1.48          0.79         0.61 o                         
  -4   8   6          0.00         -0.05         0.51 o                         
  -3   8   6         23.72         24.28         2.16 o                         
  -2   8   6         37.64         39.70         1.88 o                         
  -1   8   6          0.62          1.05         0.54 o                         
   0   8   6         14.18         15.04         1.32 o                         
   1   8   6         16.87         17.03         1.40 o                         
   2   8   6          8.53          7.04         1.11 o                         
   3   8   6          0.01         -0.58         0.72 o                         
  -7   9   6          0.11         -0.61         0.61 o                         
  -6   9   6          3.48          1.40         0.73 o                         
  -5   9   6          0.31         -0.17         0.61 o                         
  -4   9   6          1.96          2.46         0.83 o                         
  -3   9   6          0.29         -0.49         0.49 o                         
  -2   9   6          6.72          8.61         1.05 o                         
  -1   9   6          0.04         -0.56         0.56 o                         
   0   9   6          7.18          9.27         1.38 o                         
   1   9   6          0.00         -0.71         0.71 o                         
   2   9   6          3.87          2.08         1.10 o                         
  -6  10   6          2.34          1.25         0.96 o                         
  -5  10   6          0.00          0.91         0.86 o                         
  -4  10   6          4.61          5.06         0.92 o                         
  -3  10   6          3.51          6.11         1.14 o                         
  -2  10   6          0.99          1.75         0.80 o                         
  -1  10   6          8.93         15.47         1.61 o                         
   0  10   6          2.83          3.49         1.05 o                         
  -1 -11   7          7.89          9.95         1.37 o                         
   0 -11   7          2.52          2.65         0.90 o                         
   1 -11   7          0.67          0.59         0.69 o                         
   2 -11   7          4.60          5.34         0.98 o                         
   3 -11   7          0.05          0.04         0.57 o                         
   4 -11   7          1.03          0.07         0.66 o                         
   5 -11   7          1.37          1.11         0.82 o                         
  -3 -10   7          0.88          0.20         0.81 o                         
  -2 -10   7          1.70          1.54         0.73 o                         
  -1 -10   7          0.83          0.71         0.57 o                         
   0 -10   7          4.11          5.40         0.96 o                         
   1 -10   7         18.15         19.52         1.58 o                         
   2 -10   7          0.42         -0.37         0.53 o                         
   3 -10   7          0.69          0.33         0.62 o                         
   4 -10   7          0.00         -0.10         0.57 o                         
   5 -10   7          1.61          0.90         0.77 o                         
   6 -10   7          0.15          0.67         0.69 o                         
  -4  -9   7          3.23          1.78         1.29 o                         
  -3  -9   7          2.32          2.52         0.76 o                         
  -2  -9   7          8.39          9.11         1.07 o                         
  -1  -9   7          0.48          0.25         0.55 o                         
   0  -9   7          0.14          0.16         0.49 o                         
   1  -9   7         13.28         13.86         0.98 o                         
   2  -9   7          3.82          3.64         0.64 o                         
   3  -9   7          0.01          0.19         0.41 o                         
   4  -9   7         11.08         10.65         1.00 o                         
   5  -9   7          2.89          1.74         0.58 o                         
   6  -9   7          0.10          0.20         0.64 o                         
   7  -9   7          0.99          1.17         0.78 o                         
  -5  -8   7          0.00         -0.56         0.66 o                         
  -4  -8   7          6.07          6.85         0.98 o                         
  -3  -8   7          2.44          1.15         0.64 o                         
  -2  -8   7          2.10          0.96         0.56 o                         
  -1  -8   7         21.12         19.91         1.22 o                         
   0  -8   7          9.51          7.80         0.76 o                         
   1  -8   7         14.53         14.82         0.91 o                         
   2  -8   7          8.39          9.51         0.72 o                         
   3  -8   7          2.27          1.84         0.43 o                         
   4  -8   7          3.27          1.48         0.52 o                         
   5  -8   7          0.52          0.17         0.46 o                         
   6  -8   7          0.16          0.68         0.52 o                         
   7  -8   7          0.21          0.31         0.62 o                         
  -6  -7   7          2.93          4.98         1.29 o                         
  -5  -7   7          0.17         -0.05         0.52 o                         
  -4  -7   7          1.05          0.39         0.55 o                         
  -3  -7   7          4.99          5.28         0.76 o                         
  -2  -7   7         49.54         53.04         1.75 o                         
  -1  -7   7          3.46          3.95         0.54 o                         
   0  -7   7        499.72        549.17         5.58 o                         
   1  -7   7        131.06        133.68         1.87 o                         
   2  -7   7         25.95         26.52         1.10 o                         
   3  -7   7          6.22          6.09         0.68 o                         
   4  -7   7          3.44          2.43         0.48 o                         
   5  -7   7          0.00         -0.17         0.38 o                         
   6  -7   7          1.25          1.64         0.57 o                         
   7  -7   7          0.74          0.15         0.62 o                         
   8  -7   7          0.00          0.55         1.04 o                         
  -6  -6   7          2.67          4.06         1.02 o                         
  -5  -6   7          0.33          0.02         0.50 o                         
  -4  -6   7          4.95          3.56         0.95 o                         
  -3  -6   7         23.53         24.14         1.56 o                         
  -2  -6   7          0.94          0.74         0.36 o                         
  -1  -6   7         25.38         25.51         1.03 o                         
   0  -6   7          2.00          1.37         0.30 o                         
   1  -6   7        189.85        186.94         2.14 o                         
   2  -6   7        142.51        143.27         1.93 o                         
   3  -6   7        116.87        114.84         2.14 o                         
   4  -6   7          5.87          5.25         0.55 o                         
   5  -6   7         21.22         21.08         1.19 o                         
   6  -6   7         16.39         16.07         1.22 o                         
   7  -6   7          0.00         -0.51         0.51 o                         
   8  -6   7          0.06         -0.38         0.53 o                         
  -7  -5   7         10.21         11.97         1.48 o                         
  -6  -5   7          4.69          4.11         1.22 o                         
  -5  -5   7          0.66          0.88         0.49 o                         
  -4  -5   7          7.01          7.00         0.71 o                         
  -3  -5   7          1.29          0.57         0.34 o                         
  -2  -5   7         36.90         32.16         1.09 o                         
  -1  -5   7         45.06         42.48         0.93 o                         
   0  -5   7          0.24         -0.07         0.17 o                         
   1  -5   7          2.01          1.84         0.23 o                         
   2  -5   7        128.31        133.94         2.29 o                         
   3  -5   7         26.31         26.70         0.90 o                         
   4  -5   7         56.87         59.22         1.42 o                         
   5  -5   7          8.52          7.86         0.73 o                         
   6  -5   7         15.25         18.63         1.66 o                         
   7  -5   7          0.01          0.45         0.55 o                         
   8  -5   7          2.19          0.92         0.87 o                         
  -7  -4   7          1.16          2.64         0.89 o                         
  -6  -4   7          0.86          0.60         0.57 o                         
  -5  -4   7          1.77          1.01         0.38 o                         
  -4  -4   7        142.09        144.06         2.24 o                         
  -3  -4   7          2.62          3.21         0.36 o                         
  -2  -4   7          8.36          5.22         0.32 o                         
  -1  -4   7        155.91        164.22         1.92 o                         
   0  -4   7        153.04        155.99         1.93 o                         
   1  -4   7          3.92          2.29         0.22 o                         
   2  -4   7        174.72        172.65         2.02 o                         
   3  -4   7          2.23          1.84         0.27 o                         
   4  -4   7          0.21         -0.01         0.22 o                         
   5  -4   7          3.18          1.82         0.52 o                         
   6  -4   7          3.85          3.80         0.66 o                         
   7  -4   7          3.67          4.94         0.82 o                         
   8  -4   7          0.42         -0.56         0.56 o                         
  -8  -3   7          0.96          1.74         1.23 o                         
  -7  -3   7          5.05          3.19         0.85 o                         
  -6  -3   7          0.93          0.83         0.46 o                         
  -5  -3   7         54.26         55.79         1.24 o                         
  -4  -3   7        334.43        345.39         3.46 o                         
  -3  -3   7         22.43         25.09         0.80 o                         
  -2  -3   7        241.33        267.31         2.41 o                         
  -1  -3   7        450.92        479.17         4.23 o                         
   0  -3   7         62.81         72.36         0.90 o                         
   1  -3   7        152.76        150.49         1.73 o                         
   2  -3   7        343.24        355.12         3.07 o                         
   3  -3   7         27.60         27.09         0.92 o                         
   4  -3   7          7.45          8.03         0.62 o                         
   5  -3   7         14.27         12.25         0.81 o                         
   6  -3   7          0.23          0.00         0.39 o                         
   7  -3   7          1.47          0.45         0.54 o                         
   8  -3   7          3.25          4.01         1.11 o                         
  -8  -2   7          2.02          3.59         1.21 o                         
  -7  -2   7          0.07         -0.10         0.46 o                         
  -6  -2   7          2.65          2.34         0.54 o                         
  -5  -2   7        168.49        188.68         2.34 o                         
  -4  -2   7          0.02         -0.17         0.17 o                         
  -3  -2   7        128.49        146.67         1.71 o                         
  -2  -2   7         28.19         33.78         0.66 o                         
  -1  -2   7        331.64        352.45         2.94 o                         
   0  -2   7        324.41        381.34         2.85 o                         
   1  -2   7         64.56         59.95         0.93 o                         
   2  -2   7          8.63          9.92         0.34 o                         
   3  -2   7         29.31         29.63         0.63 o                         
   4  -2   7         10.83         10.00         0.59 o                         
   5  -2   7         11.62          9.72         0.79 o                         
   6  -2   7          3.49          3.08         0.55 o                         
   7  -2   7          4.32          4.81         0.99 o                         
   8  -2   7          0.67         -0.23         0.86 o                         
  -8  -1   7          1.43          1.57         0.71 o                         
  -7  -1   7          6.63          7.61         0.83 o                         
  -6  -1   7          1.41          0.58         0.36 o                         
  -5  -1   7          4.57          2.14         0.37 o                         
  -4  -1   7         52.29         44.34         0.90 o                         
  -3  -1   7        205.96        227.36         2.25 o                         
  -2  -1   7       1975.58       2102.13        14.37 o                         
  -1  -1   7        174.17        190.08         1.62 o                         
   0  -1   7         23.17         16.41         0.43 o                         
   1  -1   7        178.36        197.43         1.72 o                         
   2  -1   7        108.76         97.89         1.17 o                         
   3  -1   7         64.11         64.29         1.04 o                         
   4  -1   7         12.35         12.83         0.67 o                         
   5  -1   7          9.25         10.04         0.65 o                         
   6  -1   7         10.43         11.21         1.24 o                         
   7  -1   7         11.61         12.42         1.43 o                         
   8  -1   7          3.68          2.92         1.06 o                         
  -9   0   7          0.09          0.81         0.90 o                         
  -8   0   7         37.04         35.84         2.23 o                         
  -7   0   7          7.28          6.66         0.80 o                         
  -6   0   7          0.30          0.34         0.29 o                         
  -5   0   7          3.21          3.56         0.50 o                         
  -4   0   7         53.03         58.59         1.89 o                         
  -3   0   7         12.50         17.89         0.56 o                         
  -2   0   7          9.14         13.26         0.41 o                         
  -1   0   7        664.87        680.99         4.56 o                         
   0   0   7        104.28         89.60         0.98 o                         
   1   0   7        132.54        142.22         1.31 o                         
   2   0   7          9.01          8.88         0.40 o                         
   3   0   7         24.14         20.37         0.70 o                         
   4   0   7          7.23          4.37         0.46 o                         
   5   0   7         15.99         20.52         1.03 o                         
   6   0   7          5.78          5.67         0.86 o                         
   7   0   7          5.19          5.14         1.04 o                         
  -9   1   7          0.63          2.04         0.86 o                         
  -8   1   7          0.33          0.72         0.60 o                         
  -7   1   7         27.52         28.46         1.42 o                         
  -6   1   7          1.81          1.37         0.37 o                         
  -5   1   7          9.17         11.90         0.62 o                         
  -4   1   7        221.34        218.13         2.21 o                         
  -3   1   7         97.23        102.54         1.24 o                         
  -2   1   7        134.72        144.75         1.51 o                         
  -1   1   7        153.24        169.26         1.57 o                         
   0   1   7        242.55        218.46         1.76 o                         
   1   1   7        441.16        514.82         3.52 o                         
   2   1   7        165.60        170.85         1.88 o                         
   3   1   7        197.51        191.95         2.56 o                         
   4   1   7         71.03         72.69         1.52 o                         
   5   1   7          2.37          1.44         0.55 o                         
   6   1   7          0.96          1.08         0.56 o                         
   7   1   7          0.24          0.67         1.44 o                         
  -9   2   7          2.70          3.14         0.96 o                         
  -8   2   7          1.63          2.09         0.61 o                         
  -7   2   7          3.00          2.34         0.58 o                         
  -6   2   7          3.97          2.39         0.43 o                         
  -5   2   7          1.33          0.57         0.25 o                         
  -4   2   7          0.46          0.73         0.23 o                         
  -3   2   7         60.76         59.82         0.98 o                         
  -2   2   7        564.58        570.38         4.24 o                         
  -1   2   7          9.38         10.16         0.24 o                         
   0   2   7        166.13        154.79         1.96 o                         
   1   2   7        162.90        166.40         1.52 o                         
   2   2   7         83.50         80.94         1.12 o                         
   3   2   7        175.75        189.80         2.39 o                         
   4   2   7          0.36         -0.17         0.31 o                         
   5   2   7          1.18          0.54         0.47 o                         
   6   2   7          0.25          0.34         0.62 o                         
   7   2   7          1.95          2.72         3.10 o                         
  -9   3   7          1.93          1.59         0.74 o                         
  -8   3   7          0.44          0.74         0.54 o                         
  -7   3   7          2.42          2.09         0.51 o                         
  -6   3   7          1.25          0.42         0.32 o                         
  -5   3   7          1.59          2.02         0.36 o                         
  -4   3   7         31.89         32.99         0.93 o                         
  -3   3   7         28.16         24.29         0.71 o                         
  -2   3   7          7.21          5.45         0.26 o                         
  -1   3   7         26.36         34.43         0.84 o                         
   0   3   7          0.14          1.69         0.26 o                         
   1   3   7          2.11          3.63         0.28 o                         
   2   3   7         10.39         10.06         0.76 o                         
   3   3   7         12.13         11.20         0.89 o                         
   4   3   7          3.07          2.75         0.53 o                         
   5   3   7          9.11         10.99         2.32 o                         
   6   3   7          2.05          3.46         1.10 o                         
  -9   4   7          1.06          2.24         0.79 o                         
  -8   4   7          1.49         -0.28         0.44 o                         
  -7   4   7         37.28         36.53         1.86 o                         
  -6   4   7          3.97          3.96         0.51 o                         
  -5   4   7         23.53         23.75         1.01 o                         
  -4   4   7         20.90         21.78         0.80 o                         
  -3   4   7         15.96         13.31         0.55 o                         
  -2   4   7         18.27         14.60         0.49 o                         
  -1   4   7          0.03         -0.01         0.19 o                         
   0   4   7         43.08         36.55         1.10 o                         
   1   4   7         39.61         33.88         1.20 o                         
   2   4   7        113.99        116.33         2.31 o                         
   3   4   7         17.63         14.72         1.01 o                         
   4   4   7          1.65          0.42         0.63 o                         
   5   4   7          9.03         11.78         1.37 o                         
   6   4   7          3.18          5.05         1.35 o                         
  -9   5   7          0.95          0.86         0.75 o                         
  -8   5   7          0.77          0.61         0.54 o                         
  -7   5   7         14.98         16.94         1.12 o                         
  -6   5   7          2.47          2.43         0.47 o                         
  -5   5   7         31.36         32.34         1.14 o                         
  -4   5   7         46.12         48.54         1.23 o                         
  -3   5   7         94.44         90.20         2.12 o                         
  -2   5   7         67.89         58.48         2.07 o                         
  -1   5   7        159.31        157.30         2.21 o                         
   0   5   7         74.11         63.90         1.70 o                         
   1   5   7          0.49          0.76         0.36 o                         
   2   5   7          0.18          0.40         0.56 o                         
   3   5   7          3.77          3.55         0.70 o                         
   4   5   7          0.80          0.17         0.50 o                         
   5   5   7          0.05         -0.74         0.74 o                         
  -9   6   7          0.01         -1.66         1.66 o                         
  -8   6   7          0.12         -0.37         0.58 o                         
  -7   6   7          0.47          0.32         0.52 o                         
  -6   6   7          7.76          8.12         0.92 o                         
  -5   6   7        188.28        204.42         3.52 o                         
  -4   6   7        283.83        309.18         4.45 o                         
  -3   6   7         84.13         80.66         2.63 o                         
  -2   6   7        158.20        164.97         3.00 o                         
  -1   6   7        223.58        224.78         3.31 o                         
   0   6   7          1.58          1.84         0.47 o                         
   1   6   7         42.64         43.63         1.66 o                         
   2   6   7          2.23          1.26         0.86 o                         
   3   6   7          3.57          3.55         0.75 o                         
   4   6   7          0.00         -0.33         0.61 o                         
  -8   7   7          0.35          0.41         0.72 o                         
  -7   7   7          2.61          3.77         0.80 o                         
  -6   7   7         32.07         33.06         1.77 o                         
  -5   7   7         68.71         73.69         2.69 o                         
  -4   7   7          0.94          0.63         0.49 o                         
  -3   7   7          4.28          4.13         0.58 o                         
  -2   7   7          8.46          9.64         0.93 o                         
  -1   7   7         35.35         36.08         1.65 o                         
   0   7   7         28.34         27.70         1.40 o                         
   1   7   7          2.58          3.06         0.75 o                         
   2   7   7          0.32          0.11         0.69 o                         
   3   7   7          2.12          1.52         0.68 o                         
  -8   8   7          0.24          1.84         1.50 o                         
  -7   8   7          0.19         -0.10         0.93 o                         
  -6   8   7          8.39          6.28         1.07 o                         
  -5   8   7          0.47          0.50         0.53 o                         
  -4   8   7          0.78          0.99         0.55 o                         
  -3   8   7          0.50          0.93         0.52 o                         
  -2   8   7          5.24          6.52         0.90 o                         
  -1   8   7         40.29         46.39         2.23 o                         
   0   8   7          0.19          0.55         0.66 o                         
   1   8   7         10.66         13.97         1.58 o                         
   2   8   7          2.73          2.36         0.74 o                         
  -7   9   7          0.23         -0.59         0.68 o                         
  -6   9   7          0.31          1.39         0.83 o                         
  -5   9   7          4.45          4.10         1.48 o                         
  -4   9   7          0.69          1.08         0.78 o                         
  -3   9   7         15.11         14.84         1.34 o                         
  -2   9   7         22.45         23.35         1.63 o                         
  -1   9   7          0.04         -0.42         0.68 o                         
   0   9   7          0.47          2.54         0.93 o                         
   1   9   7          1.14          0.05         0.88 o                         
  -5  10   7          0.71          0.12         0.86 o                         
  -4  10   7          0.05          0.39         0.68 o                         
  -3  10   7          0.74          1.79         1.39 o                         
  -2  10   7          0.42          0.14         0.68 o                         
  -1  10   7          1.61          2.57         1.03 o                         
  -1 -11   8          0.40          0.83         0.86 o                         
   0 -11   8          1.78          1.17         0.80 o                         
   1 -11   8          0.72          0.42         0.68 o                         
   2 -11   8         12.17         16.48         1.77 o                         
   3 -11   8          4.76          4.49         0.93 o                         
   4 -11   8          0.57         -0.13         0.86 o                         
   5 -11   8          0.08         -0.07         0.80 o                         
  -3 -10   8          0.01          0.33         0.94 o                         
  -2 -10   8          6.93          7.86         1.20 o                         
  -1 -10   8         12.56         15.15         1.51 o                         
   0 -10   8          0.19         -0.28         0.67 o                         
   1 -10   8          0.09         -0.27         0.51 o                         
   2 -10   8          0.52          0.84         0.61 o                         
   3 -10   8          0.18          0.01         0.53 o                         
   4 -10   8          0.00         -0.30         0.63 o                         
   5 -10   8          0.42          0.52         0.66 o                         
   6 -10   8          1.04          1.79         0.89 o                         
  -4  -9   8          0.02         -0.44         0.63 o                         
  -3  -9   8          0.00         -0.07         0.55 o                         
  -2  -9   8          0.08          0.00         0.49 o                         
  -1  -9   8          7.03          8.10         0.95 o                         
   0  -9   8          1.06          1.21         0.65 o                         
   1  -9   8          0.43          0.15         0.38 o                         
   2  -9   8          0.30          0.12         0.46 o                         
   3  -9   8          0.17         -0.07         0.47 o                         
   4  -9   8          6.71          4.74         0.78 o                         
   5  -9   8          3.68          1.51         0.71 o                         
   6  -9   8          0.19          1.25         0.75 o                         
   7  -9   8          0.02         -1.22         1.22 o                         
  -5  -8   8          0.43          0.32         0.72 o                         
  -4  -8   8          0.64          0.99         0.57 o                         
  -3  -8   8         17.44         20.17         1.39 o                         
  -2  -8   8          0.31         -0.11         0.41 o                         
  -1  -8   8          0.13         -0.31         0.31 o                         
   0  -8   8          2.45          1.92         0.47 o                         
   1  -8   8         57.39         59.09         1.52 o                         
   2  -8   8          2.60          3.07         0.55 o                         
   3  -8   8         30.16         27.09         1.24 o                         
   4  -8   8         86.94         89.04         2.29 o                         
   5  -8   8          8.08          6.32         1.14 o                         
   6  -8   8          0.95          0.98         0.64 o                         
   7  -8   8          0.45         -0.13         0.78 o                         
  -6  -7   8          0.27          1.14         0.91 o                         
  -5  -7   8          0.44          0.91         0.65 o                         
  -4  -7   8          0.94          1.38         0.56 o                         
  -3  -7   8          0.68          0.63         0.54 o                         
  -2  -7   8         88.43         89.59         1.92 o                         
  -1  -7   8         52.81         51.69         1.63 o                         
   0  -7   8         54.89         55.63         1.42 o                         
   1  -7   8         35.07         34.83         1.19 o                         
   2  -7   8         34.01         32.82         1.20 o                         
   3  -7   8         70.46         71.57         1.60 o                         
   4  -7   8          9.27          8.23         0.74 o                         
   5  -7   8          1.88          1.52         0.57 o                         
   6  -7   8          0.07          0.45         0.53 o                         
   7  -7   8          0.79          0.34         0.57 o                         
  -6  -6   8          4.36          6.71         1.18 o                         
  -5  -6   8          1.42          0.45         0.45 o                         
  -4  -6   8          4.85          7.50         1.01 o                         
  -3  -6   8         89.78        102.43         2.01 o                         
  -2  -6   8         16.51         17.78         0.94 o                         
  -1  -6   8         33.76         33.97         1.21 o                         
   0  -6   8         14.89         14.83         0.74 o                         
   1  -6   8         71.47         69.29         1.61 o                         
   2  -6   8          9.64          7.06         0.56 o                         
   3  -6   8         14.56         14.92         0.82 o                         
   4  -6   8          2.33          2.23         0.43 o                         
   5  -6   8          0.71          0.34         0.38 o                         
   6  -6   8          4.54          4.11         0.76 o                         
   7  -6   8          2.70          2.59         0.79 o                         
   8  -6   8          0.01         -0.54         0.71 o                         
  -7  -5   8          0.50          1.21         0.88 o                         
  -6  -5   8          4.92          2.44         0.86 o                         
  -5  -5   8          0.06         -0.45         0.45 o                         
  -4  -5   8         20.75         18.08         0.99 o                         
  -3  -5   8         31.25         32.23         1.26 o                         
  -2  -5   8          3.98          3.82         0.54 o                         
  -1  -5   8         49.25         44.90         1.00 o                         
   0  -5   8          8.60          7.40         0.48 o                         
   1  -5   8          5.99          5.48         0.35 o                         
   2  -5   8          7.53          4.88         0.41 o                         
   3  -5   8          4.37          3.08         0.41 o                         
   4  -5   8          3.95          2.25         0.37 o                         
   5  -5   8          2.93          3.21         0.56 o                         
   6  -5   8          2.49          2.87         0.89 o                         
   7  -5   8          0.17          0.51         0.49 o                         
   8  -5   8          2.26          1.09         0.81 o                         
  -7  -4   8          5.04          5.51         1.35 o                         
  -6  -4   8          0.37          0.52         0.56 o                         
  -5  -4   8          2.80          2.15         0.47 o                         
  -4  -4   8          2.44          2.07         0.41 o                         
  -3  -4   8          1.52          1.56         0.38 o                         
  -2  -4   8          0.00          0.15         0.19 o                         
  -1  -4   8         36.39         33.97         0.86 o                         
   0  -4   8          1.55          0.46         0.19 o                         
   1  -4   8          0.00          0.06         0.11 o                         
   2  -4   8          1.41          0.25         0.18 o                         
   3  -4   8          0.00         -0.20         0.20 o                         
   4  -4   8          1.25          1.24         0.34 o                         
   5  -4   8          6.24          4.33         0.57 o                         
   6  -4   8          0.14         -0.01         0.43 o                         
   7  -4   8          8.15          8.74         0.95 o                         
   8  -4   8          1.52          0.41         0.73 o                         
  -8  -3   8          0.72          2.51         1.62 o                         
  -7  -3   8          0.05         -0.60         0.60 o                         
  -6  -3   8          0.01          0.10         0.55 o                         
  -5  -3   8         28.55         29.30         1.16 o                         
  -4  -3   8        412.52        447.76         5.17 o                         
  -3  -3   8        180.76        172.41         1.97 o                         
  -2  -3   8         18.92         22.66         0.59 o                         
  -1  -3   8        901.70        982.93         7.83 o                         
   0  -3   8          3.25          1.72         0.18 o                         
   1  -3   8         14.80         13.82         0.52 o                         
   2  -3   8         12.45         12.01         0.53 o                         
   3  -3   8          3.70          3.59         0.40 o                         
   4  -3   8          0.73          0.58         0.30 o                         
   5  -3   8          3.06          4.23         0.70 o                         
   6  -3   8          4.21          3.90         0.72 o                         
   7  -3   8          0.00          0.18         0.56 o                         
   8  -3   8          1.39         -0.54         1.34 o                         
  -8  -2   8          0.57          0.94         1.90 o                         
  -7  -2   8          0.23         -0.41         0.49 o                         
  -6  -2   8          0.02         -0.17         0.35 o                         
  -5  -2   8         82.06         79.88         1.55 o                         
  -4  -2   8          0.32         -0.19         0.19 o                         
  -3  -2   8         91.76         98.94         1.37 o                         
  -2  -2   8         22.40         19.53         0.69 o                         
  -1  -2   8         21.63         24.25         0.52 o                         
   0  -2   8        270.16        313.94         2.61 o                         
   1  -2   8          0.23          0.14         0.10 o                         
   2  -2   8         17.42         16.40         0.44 o                         
   3  -2   8         10.47         10.44         0.49 o                         
   4  -2   8         23.04         24.06         1.20 o                         
   5  -2   8         18.52         20.68         1.06 o                         
   6  -2   8          0.92         -0.01         0.47 o                         
   7  -2   8         11.57         12.61         1.41 o                         
   8  -2   8          0.90          0.08         0.99 o                         
  -8  -1   8          3.04          4.49         0.93 o                         
  -7  -1   8          0.70          1.04         0.50 o                         
  -6  -1   8         10.42          9.90         0.75 o                         
  -5  -1   8        100.37         97.77         1.65 o                         
  -4  -1   8         22.54         27.40         0.79 o                         
  -3  -1   8         71.44         75.61         1.14 o                         
  -2  -1   8         34.41         46.76         0.81 o                         
  -1  -1   8          8.22          6.21         0.48 o                         
   0  -1   8        503.69        503.90         3.99 o                         
   1  -1   8        111.63        115.72         1.13 o                         
   2  -1   8         91.09         97.16         1.25 o                         
   3  -1   8         30.90         35.91         0.80 o                         
   4  -1   8         43.39         40.57         1.86 o                         
   5  -1   8         52.46         60.46         1.42 o                         
   6  -1   8         25.73         31.49         1.93 o                         
   7  -1   8         12.93         15.68         2.60 o                         
  -9   0   8          3.24          2.35         1.05 o                         
  -8   0   8          8.32          7.81         1.20 o                         
  -7   0   8         16.85         13.23         1.05 o                         
  -6   0   8          2.82          1.49         0.54 o                         
  -5   0   8          1.56          0.15         0.27 o                         
  -4   0   8         30.45         24.62         0.78 o                         
  -3   0   8         23.79         22.66         0.65 o                         
  -2   0   8          2.90          2.21         0.19 o                         
  -1   0   8         14.32         16.42         0.46 o                         
   0   0   8        226.69        286.08         2.30 o                         
   1   0   8        358.93        365.12         3.00 o                         
   2   0   8         60.23         61.18         1.01 o                         
   3   0   8         13.87         14.71         0.64 o                         
   4   0   8          0.44          0.05         0.30 o                         
   5   0   8         20.15         20.66         1.30 o                         
   6   0   8         19.99         23.59         1.96 o                         
   7   0   8          3.89          3.70         0.99 o                         
  -9   1   8          5.89          4.73         1.09 o                         
  -8   1   8          0.52          1.15         0.87 o                         
  -7   1   8         12.03         10.44         0.91 o                         
  -6   1   8          7.52          6.76         0.59 o                         
  -5   1   8         76.90         74.52         1.53 o                         
  -4   1   8         28.23         35.25         0.76 o                         
  -3   1   8        642.24        755.79         5.37 o                         
  -2   1   8          1.24          3.12         0.21 o                         
  -1   1   8        156.19        168.15         1.59 o                         
   0   1   8         83.21         70.67         0.84 o                         
   1   1   8          7.96         10.44         0.41 o                         
   2   1   8          0.04          0.04         0.17 o                         
   3   1   8        151.95        163.83         2.00 o                         
   4   1   8        122.65        126.56         2.62 o                         
   5   1   8          2.90          2.76         0.56 o                         
   6   1   8          0.73          1.22         0.79 o                         
   7   1   8          0.02          1.40         1.59 o                         
  -9   2   8          3.40          3.30         0.93 o                         
  -8   2   8          0.23         -0.11         0.52 o                         
  -7   2   8          0.86          0.41         0.41 o                         
  -6   2   8         11.51          8.77         0.66 o                         
  -5   2   8          0.96          0.59         0.31 o                         
  -4   2   8          4.77          3.11         0.48 o                         
  -3   2   8        566.22        572.63         5.61 o                         
  -2   2   8        300.96        334.93         2.60 o                         
  -1   2   8         33.00         30.93         0.52 o                         
   0   2   8         23.82         28.48         0.80 o                         
   1   2   8          3.00          5.03         0.29 o                         
   2   2   8         24.25         23.01         0.79 o                         
   3   2   8        231.63        248.62         3.53 o                         
   4   2   8          0.00         -0.02         0.40 o                         
   5   2   8          0.13          0.55         0.53 o                         
   6   2   8          2.07          1.83         0.99 o                         
  -9   3   8          0.12          0.39         0.60 o                         
  -8   3   8          0.15          0.57         0.48 o                         
  -7   3   8          2.13          1.65         0.51 o                         
  -6   3   8          6.19          7.09         0.62 o                         
  -5   3   8          9.46          9.87         0.70 o                         
  -4   3   8         81.05         83.73         1.40 o                         
  -3   3   8         12.01         10.96         0.53 o                         
  -2   3   8        169.78        156.13         1.48 o                         
  -1   3   8          1.48          0.50         0.19 o                         
   0   3   8          3.59          3.31         0.34 o                         
   1   3   8          2.96          2.82         0.41 o                         
   2   3   8         20.57         17.84         1.02 o                         
   3   3   8          8.81          7.07         0.72 o                         
   4   3   8         17.40         16.52         1.14 o                         
   5   3   8          3.90          4.59         0.94 o                         
   6   3   8          1.33          2.51         1.02 o                         
  -9   4   8          6.69          9.29         1.07 o                         
  -8   4   8          0.32         -0.09         0.50 o                         
  -7   4   8          9.61          9.49         0.86 o                         
  -6   4   8          1.05          0.93         0.37 o                         
  -5   4   8          0.13         -0.22         0.29 o                         
  -4   4   8        108.46        110.50         1.96 o                         
  -3   4   8         10.20         11.65         0.64 o                         
  -2   4   8        144.40        132.48         2.13 o                         
  -1   4   8         28.86         25.53         0.89 o                         
   0   4   8         36.54         36.82         1.17 o                         
   1   4   8        117.04        121.85         2.22 o                         
   2   4   8          6.44          6.26         0.69 o                         
   3   4   8          3.89          2.94         0.56 o                         
   4   4   8          9.86         10.64         1.09 o                         
   5   4   8          4.95          5.95         1.09 o                         
  -9   5   8          2.60          2.40         0.89 o                         
  -8   5   8          7.99          5.95         0.91 o                         
  -7   5   8         16.74         18.78         1.53 o                         
  -6   5   8          0.83          0.81         0.41 o                         
  -5   5   8        176.71        181.92         3.72 o                         
  -4   5   8        292.59        300.90         4.28 o                         
  -3   5   8        147.88        150.13         2.47 o                         
  -2   5   8         67.38         60.57         1.46 o                         
  -1   5   8        113.70        103.23         2.00 o                         
   0   5   8         32.37         32.71         1.37 o                         
   1   5   8          0.00         -0.32         0.32 o                         
   2   5   8         17.28         16.76         1.13 o                         
   3   5   8          0.13          0.54         0.57 o                         
   4   5   8          0.06          0.07         0.57 o                         
   5   5   8          0.58          0.79         0.86 o                         
  -8   6   8          3.42          3.82         0.92 o                         
  -7   6   8          1.92          2.08         0.81 o                         
  -6   6   8          7.79          7.43         0.97 o                         
  -5   6   8          0.16          1.66         0.60 o                         
  -4   6   8         46.41         48.38         1.85 o                         
  -3   6   8         96.41        103.02         2.42 o                         
  -2   6   8          4.12          1.58         0.52 o                         
  -1   6   8          2.70          2.36         0.51 o                         
   0   6   8          2.03          2.08         0.50 o                         
   1   6   8          1.59          2.75         0.58 o                         
   2   6   8          1.84          0.77         0.67 o                         
   3   6   8          0.68         -0.28         0.62 o                         
   4   6   8          0.09          0.33         0.72 o                         
  -8   7   8          0.03          0.85         0.81 o                         
  -7   7   8          0.21         -0.24         0.97 o                         
  -6   7   8          0.14         -0.31         0.57 o                         
  -5   7   8          1.27          0.43         0.54 o                         
  -4   7   8          1.55          1.79         0.58 o                         
  -3   7   8         43.67         46.36         2.04 o                         
  -2   7   8         53.11         48.99         2.21 o                         
  -1   7   8          0.91          1.23         0.50 o                         
   0   7   8          5.42          4.18         0.75 o                         
   1   7   8          0.77          1.38         0.65 o                         
   2   7   8          0.13          0.62         0.51 o                         
   3   7   8          0.32          0.91         0.67 o                         
  -7   8   8          0.15          0.19         0.77 o                         
  -6   8   8          1.90          1.80         0.60 o                         
  -5   8   8          0.10          0.61         0.62 o                         
  -4   8   8         10.40          7.82         1.12 o                         
  -3   8   8         15.51         14.80         1.17 o                         
  -2   8   8          3.76          4.87         0.81 o                         
  -1   8   8         34.60         37.96         2.15 o                         
   0   8   8         18.11         19.11         1.64 o                         
   1   8   8          5.19          5.84         1.14 o                         
   2   8   8          4.42          4.44         1.02 o                         
  -6   9   8          0.10         -0.66         0.74 o                         
  -5   9   8          3.14          5.53         1.10 o                         
  -4   9   8         19.18         22.04         1.75 o                         
  -3   9   8          1.29          0.78         0.65 o                         
  -2   9   8          0.53          0.61         0.65 o                         
  -1   9   8          0.90          2.35         0.86 o                         
   0   9   8         10.75         13.07         1.72 o                         
   1   9   8          1.72          0.15         0.82 o                         
  -5  10   8          1.64          1.88         1.00 o                         
  -4  10   8          0.07          0.32         0.81 o                         
  -3  10   8          2.84          2.86         1.05 o                         
  -2  10   8          1.93          2.78         0.91 o                         
  -1 -11   9          0.02         -0.20         0.93 o                         
   0 -11   9          4.51          8.21         1.46 o                         
   1 -11   9          1.86          1.90         0.82 o                         
   2 -11   9          1.63          1.36         0.90 o                         
   3 -11   9          0.31         -0.10         0.52 o                         
   4 -11   9          0.47          0.29         0.82 o                         
  -3 -10   9          0.16          0.47         2.00 o                         
  -2 -10   9          0.03          0.29         1.18 o                         
  -1 -10   9          5.05          4.14         0.97 o                         
   0 -10   9          0.29         -0.09         0.62 o                         
   1 -10   9          2.30          0.56         0.57 o                         
   2 -10   9          7.70          8.64         1.32 o                         
   3 -10   9          0.02          0.25         0.50 o                         
   4 -10   9          0.22         -0.40         0.54 o                         
   5 -10   9          0.37         -0.08         0.70 o                         
   6 -10   9          1.08          0.97         0.94 o                         
  -4  -9   9          0.60         -0.33         0.83 o                         
  -3  -9   9          1.14          2.03         0.75 o                         
  -2  -9   9          0.56         -0.29         0.60 o                         
  -1  -9   9          0.05         -0.47         0.47 o                         
   0  -9   9          0.70          0.36         0.55 o                         
   1  -9   9          6.87          6.74         0.87 o                         
   2  -9   9          0.01         -0.15         0.43 o                         
   3  -9   9          1.78          1.55         0.59 o                         
   4  -9   9          0.16          0.83         0.61 o                         
   5  -9   9          5.30          4.44         0.94 o                         
   6  -9   9          4.44          5.84         1.17 o                         
  -5  -8   9          0.97          0.71         0.79 o                         
  -4  -8   9          0.70          1.39         0.66 o                         
  -3  -8   9         10.76          9.20         1.21 o                         
  -2  -8   9          2.53          1.50         0.64 o                         
  -1  -8   9          9.88          8.45         0.81 o                         
   0  -8   9          1.19          0.27         0.49 o                         
   1  -8   9         13.85         13.58         0.96 o                         
   2  -8   9          9.67          9.69         0.76 o                         
   3  -8   9         18.19         18.95         1.18 o                         
   4  -8   9         50.25         52.15         2.02 o                         
   5  -8   9          6.15          4.89         0.92 o                         
   6  -8   9          0.21         -0.35         0.59 o                         
   7  -8   9          0.24          0.09         0.77 o                         
  -6  -7   9          3.16          3.06         1.06 o                         
  -5  -7   9          0.01          0.07         0.63 o                         
  -4  -7   9         25.56         26.63         1.60 o                         
  -3  -7   9          0.83          1.79         0.62 o                         
  -2  -7   9        144.90        167.19         3.00 o                         
  -1  -7   9         48.10         51.64         1.54 o                         
   0  -7   9          7.06          5.22         0.65 o                         
   1  -7   9          0.36         -0.26         0.26 o                         
   2  -7   9          0.53          0.03         0.30 o                         
   3  -7   9         12.80         11.86         0.87 o                         
   4  -7   9         14.20         13.10         1.04 o                         
   5  -7   9          0.60         -0.06         0.47 o                         
   6  -7   9          0.28          0.10         0.58 o                         
   7  -7   9          0.10         -0.62         0.62 o                         
  -6  -6   9          0.16         -0.56         0.83 o                         
  -5  -6   9          0.39         -0.19         0.45 o                         
  -4  -6   9          1.02          0.51         0.46 o                         
  -3  -6   9         27.51         28.75         1.29 o                         
  -2  -6   9          0.09          0.35         0.34 o                         
  -1  -6   9        128.48        138.84         2.24 o                         
   0  -6   9         20.28         18.17         0.89 o                         
   1  -6   9          1.34          0.04         0.27 o                         
   2  -6   9          9.96          9.71         0.66 o                         
   3  -6   9          1.46          0.94         0.38 o                         
   4  -6   9          7.28          6.70         0.63 o                         
   5  -6   9          0.29         -0.28         0.39 o                         
   6  -6   9          0.24         -0.10         0.57 o                         
   7  -6   9          0.17         -0.41         0.60 o                         
  -7  -5   9          0.62         -0.19         1.04 o                         
  -6  -5   9          1.80          2.34         0.85 o                         
  -5  -5   9          0.91          1.26         0.54 o                         
  -4  -5   9         38.16         39.99         1.38 o                         
  -3  -5   9        290.43        313.25         3.76 o                         
  -2  -5   9          2.93          2.54         0.42 o                         
  -1  -5   9         15.43         14.58         0.77 o                         
   0  -5   9          0.92          0.50         0.23 o                         
   1  -5   9         34.69         39.37         1.14 o                         
   2  -5   9         21.42         17.74         0.77 o                         
   3  -5   9          3.47          4.66         0.64 o                         
   4  -5   9         43.49         44.77         1.36 o                         
   5  -5   9          3.27          4.00         0.57 o                         
   6  -5   9         19.77         18.29         1.42 o                         
   7  -5   9          2.14          1.08         0.70 o                         
   8  -5   9          0.00         -0.21         1.47 o                         
  -7  -4   9          0.45         -0.48         0.72 o                         
  -6  -4   9          0.71          0.62         0.60 o                         
  -5  -4   9          5.27          3.93         0.54 o                         
  -4  -4   9        132.92        136.39         2.22 o                         
  -3  -4   9         61.97         60.79         1.46 o                         
  -2  -4   9        181.14        189.34         2.50 o                         
  -1  -4   9         37.61         40.53         0.94 o                         
   0  -4   9         49.14         56.25         1.02 o                         
   1  -4   9          0.98          1.37         0.25 o                         
   2  -4   9         20.83         18.19         0.68 o                         
   3  -4   9          4.34          3.95         0.45 o                         
   4  -4   9          0.40          0.52         0.30 o                         
   5  -4   9          8.52          8.76         0.87 o                         
   6  -4   9          0.03         -0.11         0.45 o                         
   7  -4   9          1.94          2.42         0.68 o                         
   8  -4   9          0.78         -0.63         0.82 o                         
  -8  -3   9          0.45          2.30         1.50 o                         
  -7  -3   9          0.09         -0.32         0.64 o                         
  -6  -3   9          3.82          4.61         0.85 o                         
  -5  -3   9         24.48         23.82         1.28 o                         
  -4  -3   9         15.15         13.70         0.85 o                         
  -3  -3   9         22.47         26.31         0.86 o                         
  -2  -3   9         55.25         56.88         1.10 o                         
  -1  -3   9        293.28        301.82         3.23 o                         
   0  -3   9         57.67         57.78         0.99 o                         
   1  -3   9         31.32         30.69         0.82 o                         
   2  -3   9         69.28         74.21         1.17 o                         
   3  -3   9          8.60          7.85         0.56 o                         
   4  -3   9          0.15         -0.08         0.27 o                         
   5  -3   9         17.03         20.47         1.16 o                         
   6  -3   9          0.65          0.52         0.50 o                         
   7  -3   9          0.81          1.06         0.67 o                         
  -8  -2   9          1.30          1.43         0.97 o                         
  -7  -2   9          1.21          0.99         0.61 o                         
  -6  -2   9          0.04         -0.18         0.35 o                         
  -5  -2   9          2.36          2.31         0.42 o                         
  -4  -2   9          0.03          0.16         0.21 o                         
  -3  -2   9         50.99         49.80         0.95 o                         
  -2  -2   9        615.34        698.61         5.13 o                         
  -1  -2   9         42.79         42.35         0.73 o                         
   0  -2   9         43.62         41.48         0.72 o                         
   1  -2   9         82.31         79.16         1.02 o                         
   2  -2   9         13.98         15.28         0.60 o                         
   3  -2   9          0.52          0.00         0.22 o                         
   4  -2   9         10.74         14.20         0.84 o                         
   5  -2   9          5.45          7.47         0.68 o                         
   6  -2   9          5.12          6.73         0.81 o                         
   7  -2   9          2.77          2.25         1.11 o                         
  -8  -1   9          5.29          4.05         1.02 o                         
  -7  -1   9          0.08          0.31         0.50 o                         
  -6  -1   9          2.54          3.93         0.61 o                         
  -5  -1   9          0.19         -0.16         0.26 o                         
  -4  -1   9         10.60          8.54         0.50 o                         
  -3  -1   9         17.52         16.92         0.64 o                         
  -2  -1   9        123.83        122.14         1.33 o                         
  -1  -1   9         51.37         51.65         0.82 o                         
   0  -1   9        185.22        192.46         1.87 o                         
   1  -1   9        308.46        318.33         2.65 o                         
   2  -1   9        299.65        315.82         2.79 o                         
   3  -1   9        202.79        210.78         2.62 o                         
   4  -1   9        231.94        251.33         3.25 o                         
   5  -1   9        149.76        166.09         2.74 o                         
   6  -1   9          5.15          6.29         1.02 o                         
   7  -1   9          4.87          3.51         1.72 o                         
  -9   0   9          4.76          4.95         1.25 o                         
  -8   0   9          7.84          8.86         1.21 o                         
  -7   0   9          0.59          0.54         0.55 o                         
  -6   0   9          5.18          5.42         0.59 o                         
  -5   0   9         29.61         31.24         1.16 o                         
  -4   0   9          4.61          5.74         0.41 o                         
  -3   0   9         34.67         37.34         0.85 o                         
  -2   0   9         51.56         53.96         0.76 o                         
  -1   0   9         51.40         38.95         0.89 o                         
   0   0   9         11.66         11.97         0.44 o                         
   1   0   9        182.55        201.46         1.86 o                         
   2   0   9          0.77          0.58         0.22 o                         
   3   0   9          1.70          1.68         0.39 o                         
   4   0   9         11.17         14.11         0.85 o                         
   5   0   9         12.06         11.52         0.95 o                         
   6   0   9         26.08         27.25         1.86 o                         
   7   0   9          0.01         -0.04         0.88 o                         
  -9   1   9          4.42          5.18         1.17 o                         
  -8   1   9          0.02          0.06         0.68 o                         
  -7   1   9          3.69          2.63         0.77 o                         
  -6   1   9         28.66         27.55         1.40 o                         
  -5   1   9         83.52         79.81         1.62 o                         
  -4   1   9          6.35          7.97         0.57 o                         
  -3   1   9        113.26        116.73         1.52 o                         
  -2   1   9          7.01          8.07         0.36 o                         
  -1   1   9        149.29        176.62         1.71 o                         
   0   1   9        111.64        112.11         1.18 o                         
   1   1   9          3.73          4.28         0.28 o                         
   2   1   9          3.96          4.02         0.35 o                         
   3   1   9          0.70          0.83         0.32 o                         
   4   1   9          2.02          1.26         0.42 o                         
   5   1   9          1.72          1.03         0.70 o                         
   6   1   9          3.62          2.68         0.94 o                         
  -9   2   9          0.03          1.34         0.87 o                         
  -8   2   9          0.30          0.37         0.61 o                         
  -7   2   9          1.20          0.21         0.43 o                         
  -6   2   9         38.68         34.29         1.90 o                         
  -5   2   9         15.80         13.31         0.89 o                         
  -4   2   9        244.86        244.83         4.45 o                         
  -3   2   9          4.23          5.54         0.37 o                         
  -2   2   9        225.03        239.73         2.06 o                         
  -1   2   9        191.88        221.77         1.79 o                         
   0   2   9         50.38         43.72         1.00 o                         
   1   2   9          0.36          0.09         0.19 o                         
   2   2   9         52.26         51.25         1.39 o                         
   3   2   9         84.23         83.15         2.24 o                         
   4   2   9         24.53         22.88         1.40 o                         
   5   2   9         10.11         13.00         1.32 o                         
   6   2   9         14.52         23.64         2.60 o                         
  -9   3   9          0.02          0.51         0.69 o                         
  -8   3   9          0.00          0.31         0.56 o                         
  -7   3   9         10.21          8.27         0.73 o                         
  -6   3   9         13.13         10.40         0.78 o                         
  -5   3   9         15.36         13.67         0.82 o                         
  -4   3   9         16.42         16.82         0.78 o                         
  -3   3   9          2.20          2.03         0.29 o                         
  -2   3   9         15.84         20.89         0.70 o                         
  -1   3   9          0.03         -0.18         0.18 o                         
   0   3   9          8.32          6.74         0.50 o                         
   1   3   9          0.29          0.44         0.29 o                         
   2   3   9          0.00          0.03         0.34 o                         
   3   3   9          5.75          5.70         0.68 o                         
   4   3   9          3.50          3.93         0.73 o                         
   5   3   9          6.18          5.94         1.07 o                         
   6   3   9          0.02         -0.24         1.56 o                         
  -9   4   9          0.01         -0.08         0.63 o                         
  -8   4   9          1.68          1.56         0.64 o                         
  -7   4   9          9.81         11.10         0.92 o                         
  -6   4   9         12.73         14.76         0.95 o                         
  -5   4   9          4.62          5.46         0.58 o                         
  -4   4   9        480.48        491.19         5.88 o                         
  -3   4   9        170.10        177.36         2.66 o                         
  -2   4   9          3.22          3.17         0.47 o                         
  -1   4   9         10.47         10.97         0.73 o                         
   0   4   9          0.13         -0.27         0.27 o                         
   1   4   9          0.62          0.11         0.31 o                         
   2   4   9         34.30         31.66         1.48 o                         
   3   4   9          1.14          0.24         0.46 o                         
   4   4   9          1.59          0.63         0.60 o                         
   5   4   9          0.00          0.35         0.70 o                         
  -8   5   9          0.83          1.51         0.75 o                         
  -7   5   9         16.11         19.32         1.77 o                         
  -6   5   9         27.18         28.07         1.71 o                         
  -5   5   9          0.63          0.20         0.56 o                         
  -4   5   9         32.85         34.03         1.67 o                         
  -3   5   9         48.92         48.72         1.63 o                         
  -2   5   9         40.08         37.40         1.28 o                         
  -1   5   9          0.35         -0.06         0.34 o                         
   0   5   9          0.00         -0.21         0.34 o                         
   1   5   9          3.34          4.19         0.60 o                         
   2   5   9          0.08          0.54         0.44 o                         
   3   5   9          4.19          5.01         0.85 o                         
   4   5   9          0.11         -0.56         0.73 o                         
  -8   6   9          0.01          0.51         0.93 o                         
  -7   6   9          1.62          1.50         0.93 o                         
  -6   6   9         27.24         25.47         1.71 o                         
  -5   6   9        108.60        111.51         2.63 o                         
  -4   6   9         34.03         35.73         1.70 o                         
  -3   6   9        156.33        163.56         2.78 o                         
  -2   6   9          3.03          2.31         0.66 o                         
  -1   6   9         17.27         12.95         1.53 o                         
   0   6   9          0.37          0.40         0.40 o                         
   1   6   9          9.23         10.24         0.98 o                         
   2   6   9          0.67          0.38         0.75 o                         
   3   6   9          1.97          1.86         0.65 o                         
   4   6   9          0.23          0.66         0.92 o                         
  -8   7   9          1.13          0.28         0.86 o                         
  -7   7   9          0.64         -0.10         0.81 o                         
  -6   7   9          0.43          0.37         0.51 o                         
  -5   7   9          3.51          2.73         0.70 o                         
  -4   7   9          4.69          8.44         0.94 o                         
  -3   7   9          2.05          2.85         0.63 o                         
  -2   7   9          2.51          1.69         0.55 o                         
  -1   7   9          0.12         -0.04         0.42 o                         
   0   7   9          1.90          1.17         0.57 o                         
   1   7   9         19.37         23.18         1.98 o                         
   2   7   9          4.74          3.69         0.86 o                         
   3   7   9          1.92          2.91         0.83 o                         
  -7   8   9          0.05         -0.04         0.83 o                         
  -6   8   9          1.13          1.40         0.72 o                         
  -5   8   9          2.27          1.71         0.73 o                         
  -4   8   9         15.11         21.18         1.71 o                         
  -3   8   9         21.33         26.63         1.66 o                         
  -2   8   9          2.49          2.27         0.68 o                         
  -1   8   9          0.12          0.44         0.49 o                         
   0   8   9          1.03          1.83         0.78 o                         
   1   8   9          5.46          5.50         1.20 o                         
   2   8   9          1.63          1.47         1.17 o                         
  -6   9   9          3.06          2.60         1.22 o                         
  -5   9   9          0.04         -0.68         0.68 o                         
  -4   9   9          2.50          4.64         0.93 o                         
  -3   9   9          3.55          3.79         0.94 o                         
  -2   9   9          0.04         -0.52         0.52 o                         
  -1   9   9          0.07          0.25         0.78 o                         
   0   9   9          0.06         -1.04         1.04 o                         
  -1 -11  10          0.11         -1.46         1.46 o                         
   0 -11  10          0.77          0.35         0.76 o                         
   1 -11  10          1.50          1.21         0.89 o                         
   2 -11  10          1.05          2.03         0.80 o                         
   3 -11  10          0.34          0.95         0.69 o                         
   4 -11  10          0.06         -0.57         0.88 o                         
  -2 -10  10          0.32          0.63         0.86 o                         
  -1 -10  10          0.27         -0.06         0.68 o                         
   0 -10  10          1.62          1.82         0.70 o                         
   1 -10  10          0.21         -0.54         0.54 o                         
   2 -10  10          6.21          8.06         1.12 o                         
   3 -10  10          0.60          0.86         0.60 o                         
   4 -10  10          9.83          8.08         1.15 o                         
   5 -10  10         18.45         18.39         1.66 o                         
  -4  -9  10          0.02         -0.70         0.70 o                         
  -3  -9  10          1.17          0.92         0.74 o                         
  -2  -9  10          0.22          0.01         0.62 o                         
  -1  -9  10          0.51          0.35         0.62 o                         
   0  -9  10          0.03          0.98         0.54 o                         
   1  -9  10          0.86          0.22         0.48 o                         
   2  -9  10          1.38          0.46         0.59 o                         
   3  -9  10          0.17         -0.16         0.50 o                         
   4  -9  10          0.49          0.32         0.57 o                         
   5  -9  10          1.49          1.13         0.60 o                         
   6  -9  10          1.26          1.88         0.92 o                         
  -5  -8  10         14.17         16.59         1.48 o                         
  -4  -8  10          4.10          5.26         0.93 o                         
  -3  -8  10          0.42          0.08         0.54 o                         
  -2  -8  10         10.02          7.58         0.92 o                         
  -1  -8  10          4.12          4.30         0.72 o                         
   0  -8  10          1.17         -0.12         0.48 o                         
   1  -8  10          1.68          1.27         0.51 o                         
   2  -8  10          0.00          0.01         0.33 o                         
   3  -8  10          0.01         -0.19         0.47 o                         
   4  -8  10          0.22          0.38         0.48 o                         
   5  -8  10          2.20          2.77         0.82 o                         
   6  -8  10          0.91          0.19         0.73 o                         
  -5  -7  10          4.97          5.23         0.89 o                         
  -4  -7  10         43.99         53.47         2.77 o                         
  -3  -7  10          7.40          8.99         0.97 o                         
  -2  -7  10         38.17         45.64         1.65 o                         
  -1  -7  10         26.56         26.94         1.34 o                         
   0  -7  10         25.06         25.14         1.31 o                         
   1  -7  10         20.96         21.41         1.04 o                         
   2  -7  10          0.69         -0.23         0.30 o                         
   3  -7  10          2.98          2.05         0.48 o                         
   4  -7  10          5.15          3.48         0.68 o                         
   5  -7  10          0.26          0.65         0.55 o                         
   6  -7  10          1.87          1.13         0.78 o                         
   7  -7  10          2.65          2.82         0.98 o                         
  -6  -6  10          5.93          7.19         1.22 o                         
  -5  -6  10          2.44          2.04         0.86 o                         
  -4  -6  10          6.13          5.88         0.90 o                         
  -3  -6  10         36.59         37.22         1.49 o                         
  -2  -6  10         24.33         25.07         1.17 o                         
  -1  -6  10         10.00          9.76         0.77 o                         
   0  -6  10         46.48         47.71         1.52 o                         
   1  -6  10         86.26         87.54         1.66 o                         
   2  -6  10         13.07         11.77         0.73 o                         
   3  -6  10          6.56          3.40         0.55 o                         
   4  -6  10          0.23         -0.11         0.35 o                         
   5  -6  10          0.72          0.31         0.41 o                         
   6  -6  10          0.01         -0.43         0.54 o                         
   7  -6  10          0.48          0.89         0.83 o                         
  -7  -5  10          0.67          0.36         1.09 o                         
  -6  -5  10          0.65          0.77         0.87 o                         
  -5  -5  10          0.72          0.01         0.48 o                         
  -4  -5  10         32.07         32.13         1.36 o                         
  -3  -5  10        119.27        130.02         2.37 o                         
  -2  -5  10          5.50          5.13         0.80 o                         
  -1  -5  10         23.37         24.18         0.96 o                         
   0  -5  10        157.39        152.71         2.27 o                         
   1  -5  10          5.41          4.46         0.46 o                         
   2  -5  10         27.59         22.93         0.96 o                         
   3  -5  10         20.15         18.00         0.88 o                         
   4  -5  10         37.01         35.99         1.31 o                         
   5  -5  10          4.39          3.74         0.61 o                         
   6  -5  10          3.24          3.10         0.80 o                         
   7  -5  10          0.00         -0.25         0.65 o                         
  -7  -4  10          0.60          0.44         0.80 o                         
  -6  -4  10          0.06          0.14         0.56 o                         
  -5  -4  10          6.05          6.88         0.77 o                         
  -4  -4  10         24.30         22.91         1.16 o                         
  -3  -4  10         22.40         22.95         1.09 o                         
  -2  -4  10         14.89         12.00         0.67 o                         
  -1  -4  10          0.02          0.05         0.20 o                         
   0  -4  10          6.23          4.34         0.37 o                         
   1  -4  10          0.15          0.05         0.19 o                         
   2  -4  10          3.68          2.84         0.34 o                         
   3  -4  10          4.17          2.72         0.41 o                         
   4  -4  10          2.35          2.02         0.41 o                         
   5  -4  10         12.52         10.53         0.86 o                         
   6  -4  10          1.15          0.85         0.64 o                         
   7  -4  10          0.03         -0.08         0.63 o                         
  -8  -3  10          1.28          3.33         1.65 o                         
  -7  -3  10          2.71          3.72         0.92 o                         
  -6  -3  10          1.18          0.98         0.54 o                         
  -5  -3  10         12.44         10.55         0.81 o                         
  -4  -3  10         48.94         49.07         1.34 o                         
  -3  -3  10        123.98        134.53         2.73 o                         
  -2  -3  10         78.01         79.77         1.37 o                         
  -1  -3  10         35.84         33.88         0.84 o                         
   0  -3  10         14.76         15.53         0.69 o                         
   1  -3  10          1.01          0.48         0.20 o                         
   2  -3  10        107.89        112.80         1.54 o                         
   3  -3  10         28.76         28.77         1.02 o                         
   4  -3  10         10.49         10.93         0.78 o                         
   5  -3  10          3.74          6.89         0.70 o                         
   6  -3  10          0.68          0.55         0.56 o                         
   7  -3  10          0.24          0.24         0.78 o                         
  -8  -2  10          1.69         -0.61         0.77 o                         
  -7  -2  10          0.04          0.22         0.59 o                         
  -6  -2  10          6.02          5.25         0.83 o                         
  -5  -2  10         18.86         17.71         0.99 o                         
  -4  -2  10         96.72         89.97         1.44 o                         
  -3  -2  10         56.88         51.46         1.00 o                         
  -2  -2  10          0.88          0.13         0.19 o                         
  -1  -2  10          0.70          0.56         0.17 o                         
   0  -2  10        171.09        180.12         1.94 o                         
   1  -2  10         44.06         47.40         0.94 o                         
   2  -2  10        254.67        258.70         2.69 o                         
   3  -2  10        110.81        121.44         1.89 o                         
   4  -2  10         28.86         34.86         1.23 o                         
   5  -2  10         30.97         29.12         1.31 o                         
   6  -2  10          3.60          2.66         0.75 o                         
   7  -2  10          0.97          0.78         1.24 o                         
  -8  -1  10          1.25          1.15         0.83 o                         
  -7  -1  10          1.64          1.29         0.60 o                         
  -6  -1  10          0.08          0.19         0.42 o                         
  -5  -1  10         31.28         29.08         1.17 o                         
  -4  -1  10         21.09         18.30         0.75 o                         
  -3  -1  10        123.74        144.98         1.79 o                         
  -2  -1  10         25.28         18.92         0.59 o                         
  -1  -1  10        158.91        159.50         2.08 o                         
   0  -1  10         50.83         42.92         0.97 o                         
   1  -1  10          1.22          0.96         0.18 o                         
   2  -1  10         77.27         74.68         1.42 o                         
   3  -1  10        132.00        138.51         2.48 o                         
   4  -1  10          1.39          1.27         0.46 o                         
   5  -1  10          0.00          0.13         0.44 o                         
   6  -1  10          5.39          6.31         1.34 o                         
   7  -1  10          0.07          0.74         0.97 o                         
  -8   0  10          0.21          0.96         0.80 o                         
  -7   0  10          4.31          2.63         0.65 o                         
  -6   0  10         14.77         15.03         0.94 o                         
  -5   0  10          6.88          3.00         0.44 o                         
  -4   0  10         15.69         12.45         0.65 o                         
  -3   0  10         23.95         23.38         0.62 o                         
  -2   0  10        457.61        482.87         3.83 o                         
  -1   0  10         21.52         22.46         0.66 o                         
   0   0  10         30.30         33.27         0.69 o                         
   1   0  10          7.43         10.05         0.53 o                         
   2   0  10          0.97          0.70         0.24 o                         
   3   0  10        166.14        178.77         2.20 o                         
   4   0  10        395.78        450.70         5.36 o                         
   5   0  10          0.04          0.46         0.50 o                         
   6   0  10         12.02         10.25         1.58 o                         
   7   0  10          0.27          0.90         1.22 o                         
  -9   1  10          1.50          1.42         0.93 o                         
  -8   1  10          2.20          1.36         0.74 o                         
  -7   1  10         25.06         22.59         1.29 o                         
  -6   1  10          4.67          3.99         0.56 o                         
  -5   1  10         82.54         88.50         2.35 o                         
  -4   1  10         12.65         13.51         0.68 o                         
  -3   1  10         10.79          9.32         0.51 o                         
  -2   1  10          8.42          5.93         0.35 o                         
  -1   1  10         27.10         21.02         0.55 o                         
   0   1  10         46.63         36.35         0.63 o                         
   1   1  10         43.83         49.04         1.02 o                         
   2   1  10         21.15         20.36         0.81 o                         
   3   1  10         20.14         21.97         1.14 o                         
   4   1  10          0.41          0.89         0.57 o                         
   5   1  10          4.27          5.83         1.00 o                         
   6   1  10          0.09          0.67         0.84 o                         
  -9   2  10          0.52          0.76         0.80 o                         
  -8   2  10          4.70          2.83         0.68 o                         
  -7   2  10          0.03          0.53         0.45 o                         
  -6   2  10         49.13         45.20         1.41 o                         
  -5   2  10          8.49          6.83         0.64 o                         
  -4   2  10         46.58         52.05         1.26 o                         
  -3   2  10        723.31        755.92         6.08 o                         
  -2   2  10         63.05         60.44         1.05 o                         
  -1   2  10         17.91         13.03         0.47 o                         
   0   2  10          0.57         -0.08         0.21 o                         
   1   2  10         13.65         14.47         0.74 o                         
   2   2  10        109.47        104.44         2.09 o                         
   3   2  10         12.08         12.06         0.96 o                         
   4   2  10         15.11         14.03         1.14 o                         
   5   2  10          0.77          1.60         0.74 o                         
   6   2  10          0.16          1.08         0.96 o                         
  -9   3  10          0.38          0.95         0.79 o                         
  -8   3  10          0.48          0.22         0.59 o                         
  -7   3  10          2.79          1.40         0.46 o                         
  -6   3  10          3.59          2.87         0.49 o                         
  -5   3  10          1.74          1.61         0.37 o                         
  -4   3  10         63.40         63.71         1.27 o                         
  -3   3  10        108.14        107.41         1.93 o                         
  -2   3  10         39.82         32.76         1.12 o                         
  -1   3  10          0.22          0.31         0.32 o                         
   0   3  10         35.99         26.06         0.91 o                         
   1   3  10          7.44          4.30         0.53 o                         
   2   3  10          1.13          0.30         0.36 o                         
   3   3  10          8.06          8.11         0.82 o                         
   4   3  10          1.73          2.87         0.85 o                         
   5   3  10          4.11          3.67         1.11 o                         
  -9   4  10          0.53          1.63         1.01 o                         
  -8   4  10          2.23          2.10         0.84 o                         
  -7   4  10          0.08         -0.19         0.44 o                         
  -6   4  10         18.84         17.97         1.33 o                         
  -5   4  10         17.58         19.71         1.33 o                         
  -4   4  10          8.60          8.35         0.81 o                         
  -3   4  10         26.93         26.30         1.18 o                         
  -2   4  10         74.50         72.65         1.62 o                         
  -1   4  10          1.58         -0.26         0.26 o                         
   0   4  10         11.87          7.71         0.68 o                         
   1   4  10          0.00          0.13         0.35 o                         
   2   4  10          5.66          3.90         0.64 o                         
   3   4  10          1.76          1.35         0.65 o                         
   4   4  10          6.51          7.53         1.12 o                         
   5   4  10          0.11         -0.83         0.83 o                         
  -8   5  10          0.83          0.58         0.76 o                         
  -7   5  10         20.62         20.83         1.83 o                         
  -6   5  10         28.31         30.04         2.33 o                         
  -5   5  10         88.52         95.94         3.19 o                         
  -4   5  10        136.48        136.28         2.77 o                         
  -3   5  10          3.72          2.12         0.48 o                         
  -2   5  10         57.35         50.93         1.63 o                         
  -1   5  10         90.49         77.11         2.04 o                         
   0   5  10         28.23         22.36         1.56 o                         
   1   5  10          2.81          2.65         0.54 o                         
   2   5  10          0.92          0.74         0.49 o                         
   3   5  10          0.50          0.55         0.65 o                         
   4   5  10          1.49          0.97         0.86 o                         
  -8   6  10          0.71          0.03         0.88 o                         
  -7   6  10          0.18         -0.45         0.65 o                         
  -6   6  10         33.66         37.77         1.94 o                         
  -5   6  10         34.98         36.82         1.85 o                         
  -4   6  10          0.05          0.07         0.49 o                         
  -3   6  10          2.20          1.97         0.52 o                         
  -2   6  10          0.07         -0.06         0.48 o                         
  -1   6  10          8.07         10.06         1.01 o                         
   0   6  10          0.01          0.08         0.42 o                         
   1   6  10          2.88          2.55         0.69 o                         
   2   6  10          0.46          1.37         0.70 o                         
   3   6  10          1.80          1.42         0.67 o                         
  -7   7  10          2.80          2.04         0.81 o                         
  -6   7  10          5.86          6.83         1.00 o                         
  -5   7  10          0.29         -0.57         0.57 o                         
  -4   7  10          1.25          0.41         0.56 o                         
  -3   7  10         10.31          9.28         1.09 o                         
  -2   7  10          4.53          3.79         0.74 o                         
  -1   7  10          9.57         12.78         1.28 o                         
   0   7  10          4.53          4.03         0.85 o                         
   1   7  10          1.37          2.11         0.99 o                         
   2   7  10          0.15          0.25         0.90 o                         
  -7   8  10          0.00         -0.88         0.88 o                         
  -6   8  10          2.31          1.60         0.74 o                         
  -5   8  10          4.69          2.50         1.47 o                         
  -4   8  10          0.44          0.29         0.59 o                         
  -3   8  10         12.81         14.10         1.29 o                         
  -2   8  10          9.59         10.40         1.28 o                         
  -1   8  10          7.88          8.36         1.10 o                         
   0   8  10         12.21         14.93         1.87 o                         
   1   8  10          1.94          1.16         1.02 o                         
  -5   9  10          2.45          2.11         0.97 o                         
  -4   9  10          0.02         -0.36         0.76 o                         
  -3   9  10          2.98          3.92         0.99 o                         
  -2   9  10          2.59          0.99         0.76 o                         
  -1   9  10          0.00         -0.74         0.74 o                         
   0 -11  11          0.05          0.90         0.88 o                         
   1 -11  11          0.23         -0.02         0.82 o                         
   2 -11  11          0.34          0.66         0.77 o                         
   3 -11  11          0.89          0.20         0.71 o                         
  -2 -10  11          0.17         -0.74         0.74 o                         
  -1 -10  11          0.02          0.47         0.89 o                         
   0 -10  11          0.94          0.46         0.67 o                         
   1 -10  11          0.20          0.10         0.60 o                         
   2 -10  11          0.89          2.63         0.79 o                         
   3 -10  11          2.67          2.94         0.76 o                         
   4 -10  11          0.84          0.02         0.70 o                         
   5 -10  11          2.89          2.99         0.94 o                         
  -3  -9  11          0.00         -0.82         0.82 o                         
  -2  -9  11          2.53          1.74         1.13 o                         
  -1  -9  11          3.10          3.73         0.99 o                         
   0  -9  11          0.12         -0.05         0.49 o                         
   1  -9  11          0.15         -0.41         0.53 o                         
   2  -9  11          3.79          4.79         0.90 o                         
   3  -9  11          3.50          3.69         0.72 o                         
   4  -9  11         25.06         29.20         1.87 o                         
   5  -9  11          7.12          7.36         1.11 o                         
   6  -9  11          0.16         -0.93         1.23 o                         
  -4  -8  11          0.09          0.30         0.72 o                         
  -3  -8  11          1.15          0.95         0.67 o                         
  -2  -8  11         25.66         25.90         1.79 o                         
  -1  -8  11         12.38         11.35         1.31 o                         
   0  -8  11          9.64         10.42         1.06 o                         
   1  -8  11          0.41         -0.21         0.36 o                         
   2  -8  11          2.95          3.15         0.68 o                         
   3  -8  11          0.60         -0.38         0.42 o                         
   4  -8  11          3.33          3.83         0.71 o                         
   5  -8  11          0.51         -0.21         0.62 o                         
   6  -8  11          0.07         -0.02         0.74 o                         
  -5  -7  11          9.37         11.42         1.18 o                         
  -4  -7  11         17.28         17.56         2.38 o                         
  -3  -7  11         95.89        115.82         2.49 o                         
  -2  -7  11        136.05        157.52         3.03 o                         
  -1  -7  11         11.60         12.46         1.07 o                         
   0  -7  11          3.17          2.98         0.60 o                         
   1  -7  11          4.68          3.86         0.53 o                         
   2  -7  11          2.00          1.44         0.43 o                         
   3  -7  11          0.39         -0.22         0.40 o                         
   4  -7  11          1.83          2.31         0.74 o                         
   5  -7  11          0.19          0.17         0.51 o                         
   6  -7  11          3.56          4.00         0.98 o                         
   7  -7  11          0.18          0.43         0.84 o                         
  -6  -6  11          0.00          0.30         0.88 o                         
  -5  -6  11          5.07          4.88         0.92 o                         
  -4  -6  11          0.00         -0.20         0.43 o                         
  -3  -6  11        118.85        136.73         3.84 o                         
  -2  -6  11          8.20          8.88         0.89 o                         
  -1  -6  11          0.14         -0.18         0.36 o                         
   0  -6  11          4.71          3.01         0.48 o                         
   1  -6  11          3.98          2.02         0.40 o                         
   2  -6  11          4.70          2.69         0.45 o                         
   3  -6  11          2.96          1.71         0.46 o                         
   4  -6  11          0.43          0.64         0.39 o                         
   5  -6  11          0.86          0.36         0.53 o                         
   6  -6  11          0.08         -0.45         0.63 o                         
   7  -6  11          0.98          0.23         0.79 o                         
  -7  -5  11          0.15          0.19         0.99 o                         
  -6  -5  11          1.16          0.69         1.03 o                         
  -5  -5  11          0.00         -0.18         0.43 o                         
  -4  -5  11          1.48          1.25         0.52 o                         
  -3  -5  11          0.05         -0.28         0.38 o                         
  -2  -5  11          4.41          4.43         0.57 o                         
  -1  -5  11          8.89          8.33         0.57 o                         
   0  -5  11         64.93         59.79         1.59 o                         
   1  -5  11          1.68          1.21         0.31 o                         
   2  -5  11         61.85         53.82         1.49 o                         
   3  -5  11          3.59          4.59         0.57 o                         
   4  -5  11         21.40         19.02         1.13 o                         
   5  -5  11          2.72          1.50         0.54 o                         
   6  -5  11          0.39         -0.35         0.53 o                         
   7  -5  11          0.13          0.28         0.69 o                         
  -7  -4  11          3.59          6.75         2.83 o                         
  -6  -4  11          5.74          5.71         0.90 o                         
  -5  -4  11          8.34          9.20         0.86 o                         
  -4  -4  11          5.47          4.89         0.63 o                         
  -3  -4  11          0.19         -0.30         0.30 o                         
  -2  -4  11          4.16          4.05         0.42 o                         
  -1  -4  11         76.26         85.87         1.43 o                         
   0  -4  11         14.97         13.57         0.87 o                         
   1  -4  11          2.18          2.87         0.42 o                         
   2  -4  11         31.78         30.63         0.90 o                         
   3  -4  11         17.39         14.76         0.83 o                         
   4  -4  11          7.94          8.00         0.68 o                         
   5  -4  11          2.41          2.15         0.57 o                         
   6  -4  11          6.06          5.13         0.92 o                         
   7  -4  11          0.07          0.23         0.69 o                         
  -8  -3  11          0.58          1.45         1.39 o                         
  -7  -3  11          0.29          2.30         0.79 o                         
  -6  -3  11          4.91          2.35         0.71 o                         
  -5  -3  11         43.98         51.65         1.50 o                         
  -4  -3  11          3.65          2.77         0.48 o                         
  -3  -3  11          0.08         -0.20         0.20 o                         
  -2  -3  11          5.75          5.02         0.43 o                         
  -1  -3  11          0.79          0.39         0.20 o                         
   0  -3  11         14.00         11.88         0.67 o                         
   1  -3  11          0.12         -0.13         0.19 o                         
   2  -3  11         41.02         35.46         0.90 o                         
   3  -3  11          4.52          3.11         0.43 o                         
   4  -3  11          0.22          0.11         0.37 o                         
   5  -3  11         19.58         22.29         1.32 o                         
   6  -3  11          2.54          0.42         0.71 o                         
   7  -3  11          0.00         -0.78         0.78 o                         
  -8  -2  11          1.12          1.59         0.96 o                         
  -7  -2  11          6.15          7.87         1.07 o                         
  -6  -2  11          0.20         -0.43         0.43 o                         
  -5  -2  11         12.74         12.62         0.95 o                         
  -4  -2  11          5.57          6.34         0.59 o                         
  -3  -2  11          8.10          8.12         0.56 o                         
  -2  -2  11          2.83          2.04         0.26 o                         
  -1  -2  11         60.65         62.19         1.00 o                         
   0  -2  11        139.18        135.65         2.12 o                         
   1  -2  11         13.96         12.63         0.62 o                         
   2  -2  11          7.56          7.69         0.52 o                         
   3  -2  11         60.38         61.63         1.34 o                         
   4  -2  11          0.03          0.76         0.37 o                         
   5  -2  11         44.11         53.27         1.64 o                         
   6  -2  11          0.66          0.27         0.71 o                         
   7  -2  11          0.00         -0.67         0.96 o                         
  -8  -1  11          0.31          1.61         0.89 o                         
  -7  -1  11          0.01         -0.36         0.59 o                         
  -6  -1  11          4.03          2.17         0.88 o                         
  -5  -1  11          6.18          5.04         0.56 o                         
  -4  -1  11         38.95         39.81         1.01 o                         
  -3  -1  11         18.71         18.31         0.72 o                         
  -2  -1  11          3.71          3.91         0.36 o                         
  -1  -1  11         54.84         61.16         1.05 o                         
   0  -1  11        283.31        300.02         2.74 o                         
   1  -1  11        431.48        442.24         3.34 o                         
   2  -1  11         95.02         93.78         1.79 o                         
   3  -1  11        169.81        181.59         2.63 o                         
   4  -1  11         17.55         18.54         1.01 o                         
   5  -1  11         28.64         32.80         1.71 o                         
   6  -1  11          0.59         -0.57         0.91 o                         
   7  -1  11          0.19         -0.80         1.47 o                         
  -8   0  11          5.59          5.58         1.13 o                         
  -7   0  11          2.14          1.81         0.58 o                         
  -6   0  11          0.13          0.27         0.37 o                         
  -5   0  11         97.60         89.90         2.79 o                         
  -4   0  11         29.46         24.13         0.90 o                         
  -3   0  11         57.99         57.46         1.00 o                         
  -2   0  11          1.72          1.78         0.24 o                         
  -1   0  11          0.10         -0.02         0.16 o                         
   0   0  11         13.63         14.74         0.55 o                         
   1   0  11         26.10         27.53         0.66 o                         
   2   0  11        105.31        108.47         1.57 o                         
   3   0  11          5.14          6.26         0.64 o                         
   4   0  11          1.18          1.51         0.63 o                         
   5   0  11          1.91          2.33         0.79 o                         
   6   0  11          0.85          0.36         0.83 o                         
  -8   1  11          0.10          0.05         0.83 o                         
  -7   1  11         13.85         12.53         0.99 o                         
  -6   1  11         40.56         36.73         1.44 o                         
  -5   1  11          0.60          0.38         0.31 o                         
  -4   1  11         25.42         24.30         0.91 o                         
  -3   1  11          7.01          5.90         0.49 o                         
  -2   1  11         24.46         22.97         0.66 o                         
  -1   1  11          1.47          1.25         0.24 o                         
   0   1  11          4.99          6.38         0.45 o                         
   1   1  11          0.17         -0.13         0.22 o                         
   2   1  11         19.78         17.97         0.92 o                         
   3   1  11          1.22          0.87         0.53 o                         
   4   1  11          0.40          0.89         0.79 o                         
   5   1  11          4.88          6.58         1.08 o                         
   6   1  11          0.01          0.63         0.82 o                         
  -9   2  11          0.66          2.96         2.35 o                         
  -8   2  11          3.29          3.98         0.85 o                         
  -7   2  11          0.30          0.00         0.45 o                         
  -6   2  11         48.92         49.75         1.49 o                         
  -5   2  11          0.67          0.65         0.47 o                         
  -4   2  11         13.20         12.97         0.67 o                         
  -3   2  11        213.53        213.95         2.44 o                         
  -2   2  11         36.50         32.35         1.06 o                         
  -1   2  11          0.03         -0.22         0.22 o                         
   0   2  11         13.83          8.59         0.69 o                         
   1   2  11          0.05         -0.24         0.24 o                         
   2   2  11         13.64          9.90         0.85 o                         
   3   2  11          1.70          1.40         0.51 o                         
   4   2  11          7.83          8.37         1.11 o                         
   5   2  11          0.01          1.68         0.75 o                         
  -8   3  11          0.78          0.97         0.79 o                         
  -7   3  11          1.10          1.17         0.47 o                         
  -6   3  11          1.79          1.78         0.52 o                         
  -5   3  11          2.41          2.20         0.50 o                         
  -4   3  11         68.35         64.19         1.54 o                         
  -3   3  11        296.83        299.37         3.73 o                         
  -2   3  11          0.78         -0.07         0.38 o                         
  -1   3  11          0.13         -0.25         0.25 o                         
   0   3  11          1.97          0.10         0.28 o                         
   1   3  11         39.65         33.60         1.32 o                         
   2   3  11          8.53          8.56         0.81 o                         
   3   3  11         28.42         28.91         1.50 o                         
   4   3  11          0.20          0.33         0.57 o                         
   5   3  11          0.13          0.02         0.79 o                         
  -8   4  11          3.39          3.29         0.97 o                         
  -7   4  11          3.83          3.47         0.77 o                         
  -6   4  11         14.30         18.31         1.39 o                         
  -5   4  11          0.69          0.20         0.45 o                         
  -4   4  11          8.77          7.58         0.79 o                         
  -3   4  11         18.66         19.21         1.06 o                         
  -2   4  11         20.58         18.70         1.25 o                         
  -1   4  11         39.08         33.01         1.25 o                         
   0   4  11         64.57         52.90         1.56 o                         
   1   4  11          0.09         -0.08         0.32 o                         
   2   4  11          2.21          0.21         0.46 o                         
   3   4  11          0.00         -0.07         0.54 o                         
   4   4  11          0.69          0.12         0.67 o                         
  -8   5  11         18.38         19.33         1.87 o                         
  -7   5  11          6.11          6.32         0.97 o                         
  -6   5  11         26.19         29.09         1.68 o                         
  -5   5  11          1.23          1.58         0.59 o                         
  -4   5  11         53.18         55.43         2.51 o                         
  -3   5  11          0.87         -0.03         0.52 o                         
  -2   5  11         59.93         53.08         2.05 o                         
  -1   5  11         56.21         47.02         1.85 o                         
   0   5  11          0.22         -0.40         0.40 o                         
   1   5  11          7.48          7.39         0.76 o                         
   2   5  11          2.00          2.37         0.63 o                         
   3   5  11          0.10         -0.13         0.56 o                         
   4   5  11          0.01          0.25         0.83 o                         
  -8   6  11         14.55         18.60         3.08 o                         
  -7   6  11         23.90         23.40         1.69 o                         
  -6   6  11          5.48          7.44         1.30 o                         
  -5   6  11         16.83         14.20         1.20 o                         
  -4   6  11          0.03         -0.43         0.43 o                         
  -3   6  11         11.15         14.50         1.18 o                         
  -2   6  11          1.59          1.22         0.53 o                         
  -1   6  11         10.48         10.81         1.04 o                         
   0   6  11          4.20          6.22         0.87 o                         
   1   6  11          1.03          0.96         0.65 o                         
   2   6  11          0.22          0.15         0.71 o                         
   3   6  11          3.99          2.67         0.81 o                         
  -7   7  11          2.42          1.44         0.84 o                         
  -6   7  11          0.34          0.31         0.80 o                         
  -5   7  11          4.68          3.98         0.81 o                         
  -4   7  11          7.87          5.75         1.07 o                         
  -3   7  11          9.93         10.41         1.17 o                         
  -2   7  11          0.59          0.53         0.52 o                         
  -1   7  11          5.62          5.46         0.90 o                         
   0   7  11          0.02          0.32         0.55 o                         
   1   7  11          9.94         16.54         1.78 o                         
   2   7  11          3.98          3.59         1.19 o                         
  -6   8  11          0.70          1.01         0.82 o                         
  -5   8  11         10.13         11.24         1.44 o                         
  -4   8  11          7.43          7.87         1.16 o                         
  -3   8  11          0.40          0.52         0.65 o                         
  -2   8  11          1.57          1.80         0.72 o                         
  -1   8  11          0.53          0.58         0.62 o                         
   0   8  11          4.85          2.55         1.02 o                         
  -4   9  11          1.88          2.14         0.90 o                         
  -3   9  11          1.11          1.88         0.84 o                         
  -2   9  11          0.84          1.20         0.86 o                         
   0 -11  12          1.98          3.91         2.45 o                         
   1 -11  12          1.55          1.72         1.04 o                         
   2 -11  12          0.02          0.18         0.67 o                         
   3 -11  12          1.19         -0.01         1.04 o                         
  -2 -10  12          0.00          0.05         0.98 o                         
  -1 -10  12          3.95          5.00         1.10 o                         
   0 -10  12          0.07          0.63         0.78 o                         
   1 -10  12          1.38          0.54         0.62 o                         
   2 -10  12          0.01          0.19         0.72 o                         
   3 -10  12          1.62          0.84         0.81 o                         
   4 -10  12          0.13          0.54         0.79 o                         
  -3  -9  12          0.54          0.68         0.94 o                         
  -2  -9  12          0.99         -0.69         0.69 o                         
  -1  -9  12          2.02          2.82         1.13 o                         
   0  -9  12          0.60          0.13         0.58 o                         
   1  -9  12          0.10         -0.11         0.49 o                         
   2  -9  12          3.53          2.97         0.87 o                         
   3  -9  12          0.71          1.15         0.63 o                         
   4  -9  12          0.00          0.10         0.62 o                         
   5  -9  12          0.49          0.72         0.85 o                         
  -4  -8  12          0.00         -0.61         0.61 o                         
  -3  -8  12          0.81         -0.05         0.67 o                         
  -2  -8  12          5.45          4.85         0.91 o                         
  -1  -8  12          7.10          6.95         1.17 o                         
   0  -8  12          2.46          1.14         0.57 o                         
   1  -8  12          1.90          0.47         0.47 o                         
   2  -8  12          6.53          7.06         1.05 o                         
   3  -8  12          0.10          0.32         0.54 o                         
   4  -8  12          0.19          0.52         0.57 o                         
   5  -8  12          1.16          1.15         0.69 o                         
   6  -8  12          0.42          1.68         0.96 o                         
  -5  -7  12          6.85          7.26         1.15 o                         
  -4  -7  12          0.06         -0.37         0.59 o                         
  -3  -7  12          6.21          6.18         0.86 o                         
  -2  -7  12         27.87         32.36         1.88 o                         
  -1  -7  12          1.09          1.03         0.49 o                         
   0  -7  12          7.05          6.69         1.01 o                         
   1  -7  12         21.10         19.95         1.06 o                         
   2  -7  12          0.33         -0.37         0.37 o                         
   3  -7  12          0.43         -0.08         0.47 o                         
   4  -7  12          2.11          2.36         0.59 o                         
   5  -7  12          0.76          1.01         0.72 o                         
   6  -7  12          0.57         -0.03         0.70 o                         
  -6  -6  12          0.27          1.08         0.88 o                         
  -5  -6  12          2.94          3.32         0.86 o                         
  -4  -6  12          4.99          2.72         0.64 o                         
  -3  -6  12         18.00         18.26         1.22 o                         
  -2  -6  12          0.78          0.01         0.44 o                         
  -1  -6  12         76.11         78.03         2.20 o                         
   0  -6  12         16.25         15.84         0.93 o                         
   1  -6  12          1.26         -0.04         0.31 o                         
   2  -6  12          0.77          0.37         0.37 o                         
   3  -6  12          0.42         -0.09         0.33 o                         
   4  -6  12          1.87          0.90         0.49 o                         
   5  -6  12          2.35          0.94         0.54 o                         
   6  -6  12          0.13         -0.80         0.80 o                         
  -6  -5  12          0.44          0.20         0.78 o                         
  -5  -5  12          0.22          0.43         0.50 o                         
  -4  -5  12          0.08         -0.34         0.42 o                         
  -3  -5  12         11.69          9.28         0.90 o                         
  -2  -5  12         36.78         38.21         1.68 o                         
  -1  -5  12          2.94          2.41         0.43 o                         
   0  -5  12          2.11          1.24         0.36 o                         
   1  -5  12         20.99         24.65         1.04 o                         
   2  -5  12         64.60         58.70         1.60 o                         
   3  -5  12         67.36         65.08         1.61 o                         
   4  -5  12          1.70          1.21         0.51 o                         
   5  -5  12          0.30          0.25         0.48 o                         
   6  -5  12          0.37          1.10         0.66 o                         
   7  -5  12          0.01         -0.05         0.75 o                         
  -7  -4  12          0.07         -0.38         1.63 o                         
  -6  -4  12          2.53          2.25         0.72 o                         
  -5  -4  12          0.17          0.27         0.45 o                         
  -4  -4  12         10.63         12.22         0.88 o                         
  -3  -4  12         20.16         18.28         1.01 o                         
  -2  -4  12          0.08         -0.24         0.24 o                         
  -1  -4  12         63.18         66.86         1.44 o                         
   0  -4  12         20.06         19.78         0.92 o                         
   1  -4  12         26.38         21.59         0.98 o                         
   2  -4  12          2.14          2.39         0.40 o                         
   3  -4  12         53.45         52.24         1.33 o                         
   4  -4  12          0.59          0.08         0.33 o                         
   5  -4  12          0.01         -0.08         0.46 o                         
   6  -4  12          0.42          0.41         0.69 o                         
   7  -4  12          0.25         -0.68         0.68 o                         
  -7  -3  12         15.03         16.08         1.52 o                         
  -6  -3  12          0.09          0.51         0.57 o                         
  -5  -3  12          5.32          3.78         0.61 o                         
  -4  -3  12         27.98         26.21         1.20 o                         
  -3  -3  12         30.58         31.11         1.48 o                         
  -2  -3  12         22.50         22.76         0.88 o                         
  -1  -3  12         25.10         24.51         0.85 o                         
   0  -3  12          9.38          7.21         0.61 o                         
   1  -3  12          0.32          0.01         0.23 o                         
   2  -3  12         24.22         22.58         0.88 o                         
   3  -3  12          6.23          7.94         0.63 o                         
   4  -3  12          5.06          4.56         0.61 o                         
   5  -3  12          6.24          5.28         0.78 o                         
   6  -3  12         10.14          9.84         1.12 o                         
   7  -3  12          0.34         -0.86         0.86 o                         
  -8  -2  12          1.95          3.80         0.99 o                         
  -7  -2  12         13.67         14.00         1.45 o                         
  -6  -2  12          2.84          1.22         0.71 o                         
  -5  -2  12          1.24          1.46         0.54 o                         
  -4  -2  12          0.08          0.14         0.27 o                         
  -3  -2  12          8.81          5.78         0.55 o                         
  -2  -2  12         11.53         14.29         0.67 o                         
  -1  -2  12        192.91        190.97         2.49 o                         
   0  -2  12          8.97          7.16         0.47 o                         
   1  -2  12        191.01        191.35         2.29 o                         
   2  -2  12         72.85         77.89         1.38 o                         
   3  -2  12         38.62         38.95         1.21 o                         
   4  -2  12         50.59         54.13         1.54 o                         
   5  -2  12         34.23         35.87         1.61 o                         
   6  -2  12          0.35          0.10         0.72 o                         
  -8  -1  12          4.85          5.66         1.10 o                         
  -7  -1  12          0.69         -0.25         0.83 o                         
  -6  -1  12          0.10          0.87         0.58 o                         
  -5  -1  12          8.11          6.77         0.70 o                         
  -4  -1  12         14.10         12.68         0.72 o                         
  -3  -1  12        123.53        139.31         1.93 o                         
  -2  -1  12          2.29          1.44         0.26 o                         
  -1  -1  12         38.81         37.55         0.85 o                         
   0  -1  12         42.70         42.24         1.18 o                         
   1  -1  12        367.97        366.60         3.32 o                         
   2  -1  12          9.58         11.29         0.70 o                         
   3  -1  12         29.05         32.08         1.22 o                         
   4  -1  12          8.31          9.02         0.83 o                         
   5  -1  12          0.07          0.18         0.58 o                         
   6  -1  12          0.94          0.47         0.97 o                         
  -8   0  12          4.93          5.42         1.02 o                         
  -7   0  12          9.37          9.10         1.15 o                         
  -6   0  12          1.99          1.40         0.43 o                         
  -5   0  12         22.32         20.74         1.05 o                         
  -4   0  12         10.10          9.33         0.59 o                         
  -3   0  12         12.46          9.68         0.57 o                         
  -2   0  12        303.60        315.88         3.07 o                         
  -1   0  12         13.92         12.26         0.60 o                         
   0   0  12          0.05          0.03         0.20 o                         
   1   0  12         60.96         57.97         1.09 o                         
   2   0  12        114.25        112.73         2.43 o                         
   3   0  12         15.17         15.75         1.15 o                         
   4   0  12          2.70          1.93         0.66 o                         
   5   0  12          1.31          1.31         0.76 o                         
   6   0  12          0.11          1.38         1.06 o                         
  -8   1  12          0.00         -0.07         0.81 o                         
  -7   1  12          3.08          4.20         0.68 o                         
  -6   1  12          0.04         -0.29         0.29 o                         
  -5   1  12         23.55         18.15         0.99 o                         
  -4   1  12          0.17          0.16         0.25 o                         
  -3   1  12        111.74        113.38         1.68 o                         
  -2   1  12        192.79        186.83         2.39 o                         
  -1   1  12          0.19          0.83         0.30 o                         
   0   1  12         77.56         74.32         1.57 o                         
   1   1  12         60.52         55.61         1.23 o                         
   2   1  12          0.21         -0.24         0.38 o                         
   3   1  12          1.94          1.41         0.51 o                         
   4   1  12          0.64          0.35         0.79 o                         
   5   1  12          0.73          0.43         1.02 o                         
   6   1  12          0.05          1.30         0.89 o                         
  -8   2  12          4.22          3.92         0.90 o                         
  -7   2  12          0.71         -0.01         0.44 o                         
  -6   2  12          0.87          0.76         0.40 o                         
  -5   2  12         10.34          8.97         0.72 o                         
  -4   2  12          0.45          0.43         0.29 o                         
  -3   2  12          2.45          2.50         0.51 o                         
  -2   2  12         77.89         77.85         1.75 o                         
  -1   2  12         70.45         70.42         2.81 o                         
   0   2  12          9.74          7.86         0.59 o                         
   1   2  12         27.57         22.05         1.07 o                         
   2   2  12         27.76         23.06         1.58 o                         
   3   2  12          0.02          0.47         0.57 o                         
   4   2  12          1.48          0.26         0.62 o                         
   5   2  12          1.12          1.33         0.79 o                         
  -8   3  12          0.04          0.32         0.63 o                         
  -7   3  12          2.65          2.93         0.69 o                         
  -6   3  12          0.35          0.12         0.51 o                         
  -5   3  12          2.85          3.19         0.61 o                         
  -4   3  12         80.42         80.42         2.95 o                         
  -3   3  12         79.97         81.15         2.62 o                         
  -2   3  12          0.18         -0.32         0.32 o                         
  -1   3  12        103.90         87.53         1.95 o                         
   0   3  12         79.84         65.94         1.58 o                         
   1   3  12         17.98         19.08         1.07 o                         
   2   3  12          2.57          1.75         0.48 o                         
   3   3  12          3.54          2.01         0.64 o                         
   4   3  12          0.00          0.16         0.67 o                         
   5   3  12          0.06          0.13         1.04 o                         
  -8   4  12          4.23          5.39         1.87 o                         
  -7   4  12          1.09          1.78         0.65 o                         
  -6   4  12          8.44          8.01         0.91 o                         
  -5   4  12          4.70          5.13         0.77 o                         
  -4   4  12         14.79         13.85         1.11 o                         
  -3   4  12          1.42          0.96         0.42 o                         
  -2   4  12          0.00         -0.20         0.37 o                         
  -1   4  12          0.31          1.45         0.51 o                         
   0   4  12          1.65          0.37         0.41 o                         
   1   4  12          1.00          0.92         0.44 o                         
   2   4  12          2.70          3.08         0.64 o                         
   3   4  12          1.36          1.16         0.61 o                         
   4   4  12          0.90          1.37         0.76 o                         
  -8   5  12          7.03          6.15         1.43 o                         
  -7   5  12          0.73          0.79         0.56 o                         
  -6   5  12          4.88          4.64         0.84 o                         
  -5   5  12          1.84          2.18         0.60 o                         
  -4   5  12         13.63         15.54         1.20 o                         
  -3   5  12          0.74          0.68         0.44 o                         
  -2   5  12          0.61          0.41         0.53 o                         
  -1   5  12          2.25          1.66         0.56 o                         
   0   5  12          0.51          0.08         0.47 o                         
   1   5  12          0.10          0.15         0.52 o                         
   2   5  12         17.24         21.79         1.47 o                         
   3   5  12         10.36         10.59         1.29 o                         
  -7   6  12         15.41         17.85         1.47 o                         
  -6   6  12          2.24          1.53         0.69 o                         
  -5   6  12          0.45         -0.20         0.54 o                         
  -4   6  12          3.22          4.08         0.75 o                         
  -3   6  12          0.05         -0.03         0.47 o                         
  -2   6  12          0.61          2.27         0.67 o                         
  -1   6  12          4.96          5.26         0.95 o                         
   0   6  12          0.05          0.40         0.52 o                         
   1   6  12          0.91          1.69         0.81 o                         
   2   6  12          0.53          0.45         0.93 o                         
  -7   7  12          0.41          0.15         0.93 o                         
  -6   7  12          1.47          1.81         0.75 o                         
  -5   7  12          4.33          4.74         0.90 o                         
  -4   7  12          1.53          2.20         0.82 o                         
  -3   7  12          6.60          6.19         1.01 o                         
  -2   7  12         12.10         13.89         1.26 o                         
  -1   7  12          0.95          2.74         0.74 o                         
   0   7  12          1.85          0.61         0.63 o                         
   1   7  12          4.37          3.60         1.11 o                         
  -6   8  12          0.03         -1.79         1.79 o                         
  -5   8  12          8.30          8.30         1.29 o                         
  -4   8  12          2.72          2.66         1.06 o                         
  -3   8  12          8.97         10.16         1.30 o                         
  -2   8  12         24.27         30.10         1.89 o                         
  -1   8  12          1.45          0.62         0.78 o                         
   0   8  12          5.83          4.86         1.30 o                         
  -2 -10  13          0.07         -1.03         1.70 o                         
  -1 -10  13          2.90          2.92         1.04 o                         
   0 -10  13          3.84          5.41         1.00 o                         
   1 -10  13          4.35          5.28         1.09 o                         
   2 -10  13          0.51          0.09         0.80 o                         
   3 -10  13          0.45          0.35         0.78 o                         
   4 -10  13          0.08         -0.28         0.78 o                         
  -3  -9  13          0.21         -0.93         0.93 o                         
  -2  -9  13          9.72         12.17         1.58 o                         
  -1  -9  13         19.17         20.66         1.59 o                         
   0  -9  13          0.02         -0.54         0.54 o                         
   1  -9  13          0.69          1.86         0.67 o                         
   2  -9  13          2.45          3.35         0.80 o                         
   3  -9  13          0.95          1.58         0.78 o                         
   4  -9  13          0.06         -0.51         0.55 o                         
   5  -9  13          0.05         -0.22         0.86 o                         
  -4  -8  13          0.10         -0.74         1.06 o                         
  -3  -8  13          1.81          2.64         1.00 o                         
  -2  -8  13         14.60         18.02         1.55 o                         
  -1  -8  13          0.67          0.81         0.63 o                         
   0  -8  13          1.89          1.62         0.87 o                         
   1  -8  13          4.92          4.05         0.73 o                         
   2  -8  13          6.62          5.93         0.95 o                         
   3  -8  13          2.61          2.18         0.64 o                         
   4  -8  13          0.10         -0.12         0.56 o                         
   5  -8  13          0.02          0.00         0.69 o                         
  -5  -7  13          2.20          1.68         1.13 o                         
  -4  -7  13          2.44          2.39         0.79 o                         
  -3  -7  13          0.70          0.12         0.60 o                         
  -2  -7  13          0.25          0.00         0.50 o                         
  -1  -7  13          5.60          7.51         1.14 o                         
   0  -7  13          2.97          2.59         0.60 o                         
   1  -7  13         12.42          9.97         0.85 o                         
   2  -7  13          1.46          2.95         0.69 o                         
   3  -7  13          2.75          3.06         0.66 o                         
   4  -7  13          6.43          5.59         0.81 o                         
   5  -7  13          0.03          0.17         0.65 o                         
   6  -7  13          0.04         -0.25         1.05 o                         
  -6  -6  13          0.01         -0.30         0.83 o                         
  -5  -6  13          6.47          5.85         1.28 o                         
  -4  -6  13          2.68          2.44         0.66 o                         
  -3  -6  13          3.53          3.24         0.67 o                         
  -2  -6  13          0.02          0.34         0.46 o                         
  -1  -6  13          2.46          0.80         0.48 o                         
   0  -6  13          8.73          9.90         0.77 o                         
   1  -6  13          8.62          7.34         0.68 o                         
   2  -6  13          1.46          2.32         0.55 o                         
   3  -6  13          0.41         -0.37         0.37 o                         
   4  -6  13          1.89          1.06         0.51 o                         
   5  -6  13          0.03         -0.52         0.53 o                         
   6  -6  13          0.00         -0.36         0.87 o                         
  -6  -5  13          2.76          1.04         0.90 o                         
  -5  -5  13          1.59          1.25         0.56 o                         
  -4  -5  13          6.66          8.04         1.02 o                         
  -3  -5  13          1.80          1.01         0.46 o                         
  -2  -5  13          2.69          1.41         0.51 o                         
  -1  -5  13         17.12         17.29         0.95 o                         
   0  -5  13         66.46         61.10         1.47 o                         
   1  -5  13         30.50         26.87         1.23 o                         
   2  -5  13          3.86          1.79         0.55 o                         
   3  -5  13          0.35          0.15         0.42 o                         
   4  -5  13          2.64          1.88         0.54 o                         
   5  -5  13          0.23          0.48         0.65 o                         
   6  -5  13          5.60          6.49         1.14 o                         
  -7  -4  13          0.01          0.41         0.93 o                         
  -6  -4  13          2.87          3.41         0.87 o                         
  -5  -4  13          0.27          0.52         0.49 o                         
  -4  -4  13          0.00         -0.06         0.39 o                         
  -3  -4  13          9.44          9.99         0.84 o                         
  -2  -4  13          0.22          0.12         0.26 o                         
  -1  -4  13          4.57          3.80         0.49 o                         
   0  -4  13         40.41         41.61         1.22 o                         
   1  -4  13         28.21         24.52         1.08 o                         
   2  -4  13         14.75         11.04         0.80 o                         
   3  -4  13         17.13         19.36         1.11 o                         
   4  -4  13          0.81          0.38         0.42 o                         
   5  -4  13          7.04          8.43         0.88 o                         
   6  -4  13          3.67          5.35         0.96 o                         
  -7  -3  13          6.25          7.55         1.21 o                         
  -6  -3  13          0.18          0.47         0.60 o                         
  -5  -3  13          3.93          3.64         0.80 o                         
  -4  -3  13          5.47          4.27         0.56 o                         
  -3  -3  13          0.03         -0.13         0.25 o                         
  -2  -3  13          7.89          7.22         0.54 o                         
  -1  -3  13          3.74          3.49         0.44 o                         
   0  -3  13         16.52         13.97         0.83 o                         
   1  -3  13          0.01         -0.23         0.23 o                         
   2  -3  13          0.73          0.31         0.27 o                         
   3  -3  13          6.08          5.66         0.55 o                         
   4  -3  13          0.06         -0.32         0.38 o                         
   5  -3  13          2.46          1.88         0.61 o                         
   6  -3  13          4.27          3.43         1.46 o                         
  -8  -2  13          4.48          3.85         1.02 o                         
  -7  -2  13          0.19          0.05         0.61 o                         
  -6  -2  13          3.57          3.58         0.81 o                         
  -5  -2  13          0.01          0.10         0.40 o                         
  -4  -2  13         30.43         25.89         1.15 o                         
  -3  -2  13         14.23         12.76         0.77 o                         
  -2  -2  13        132.02        143.31         1.94 o                         
  -1  -2  13         58.64         65.06         1.31 o                         
   0  -2  13         59.10         61.40         1.28 o                         
   1  -2  13         35.82         32.22         0.99 o                         
   2  -2  13         26.32         27.41         0.97 o                         
   3  -2  13          0.32         -0.16         0.28 o                         
   4  -2  13          6.62          9.27         0.83 o                         
   5  -2  13         11.20         10.94         1.12 o                         
   6  -2  13          0.98          0.54         0.85 o                         
  -8  -1  13          1.55          2.59         0.90 o                         
  -7  -1  13          0.00         -0.05         0.58 o                         
  -6  -1  13         10.19         10.66         1.17 o                         
  -5  -1  13          4.49          1.56         0.47 o                         
  -4  -1  13          8.57          7.43         0.62 o                         
  -3  -1  13         13.40         11.91         0.75 o                         
  -2  -1  13        137.10        138.46         1.84 o                         
  -1  -1  13        383.71        403.23         3.87 o                         
   0  -1  13         50.28         43.54         1.01 o                         
   1  -1  13        135.13        141.62         1.82 o                         
   2  -1  13          1.77          1.22         0.32 o                         
   3  -1  13          2.32          2.34         0.84 o                         
   4  -1  13          2.62          3.84         0.85 o                         
   5  -1  13          4.64          5.11         0.93 o                         
   6  -1  13          0.58         -0.60         0.84 o                         
  -8   0  13          0.06          0.23         0.76 o                         
  -7   0  13          2.28          2.42         0.78 o                         
  -6   0  13          2.45          1.28         0.48 o                         
  -5   0  13          8.40          9.23         0.75 o                         
  -4   0  13          2.46          1.42         0.34 o                         
  -3   0  13          1.01          0.61         0.28 o                         
  -2   0  13        261.45        268.34         3.61 o                         
  -1   0  13        190.68        191.94         2.24 o                         
   0   0  13        181.55        179.38         2.33 o                         
   1   0  13          3.83          2.43         0.59 o                         
   2   0  13         42.56         38.73         1.45 o                         
   3   0  13          5.59          5.20         0.85 o                         
   4   0  13          0.20          0.12         0.80 o                         
   5   0  13          0.39          0.22         0.79 o                         
   6   0  13          2.47          1.57         1.44 o                         
  -8   1  13          6.66          7.08         1.07 o                         
  -7   1  13          6.56          5.50         0.86 o                         
  -6   1  13          0.00          0.07         0.39 o                         
  -5   1  13          0.14          0.16         0.33 o                         
  -4   1  13          2.34          1.27         0.33 o                         
  -3   1  13        170.33        177.78         2.30 o                         
  -2   1  13        461.16        462.83         5.82 o                         
  -1   1  13          2.71          1.14         0.38 o                         
   0   1  13         22.65         17.18         0.84 o                         
   1   1  13         32.74         30.81         1.14 o                         
   2   1  13         16.30         16.68         1.16 o                         
   3   1  13          5.34          4.70         0.89 o                         
   4   1  13          1.18          0.96         0.68 o                         
   5   1  13          0.35          1.44         0.82 o                         
  -8   2  13          3.24          4.34         1.32 o                         
  -7   2  13          1.43          2.05         0.62 o                         
  -6   2  13          0.07          0.40         0.44 o                         
  -5   2  13          0.29         -0.35         0.35 o                         
  -4   2  13         11.22         11.68         1.08 o                         
  -3   2  13          6.20          4.86         0.57 o                         
  -2   2  13        104.36        102.24         3.75 o                         
  -1   2  13         29.30         31.49         1.48 o                         
   0   2  13        114.67         95.75         1.74 o                         
   1   2  13         17.42         15.81         1.20 o                         
   2   2  13         16.45         14.35         1.12 o                         
   3   2  13          0.27          0.95         0.58 o                         
   4   2  13          0.01          0.05         0.58 o                         
   5   2  13          0.04          0.93         0.84 o                         
  -8   3  13          0.09          0.23         0.83 o                         
  -7   3  13          1.76          0.92         0.62 o                         
  -6   3  13          0.06          0.33         0.44 o                         
  -5   3  13          1.81          1.76         0.58 o                         
  -4   3  13          2.58          2.07         0.65 o                         
  -3   3  13         43.83         41.34         1.44 o                         
  -2   3  13          0.20         -0.07         0.29 o                         
  -1   3  13          0.22          0.25         0.34 o                         
   0   3  13         17.77         11.95         1.31 o                         
   1   3  13         15.07         10.71         0.85 o                         
   2   3  13          0.72          0.58         0.42 o                         
   3   3  13          5.82          9.53         1.19 o                         
   4   3  13          2.04          2.13         0.93 o                         
  -8   4  13          1.84          1.86         0.89 o                         
  -7   4  13          9.01          9.70         1.26 o                         
  -6   4  13          0.68          1.76         0.61 o                         
  -5   4  13          1.73          1.48         0.48 o                         
  -4   4  13          1.25          1.12         0.50 o                         
  -3   4  13          6.34          6.82         0.71 o                         
  -2   4  13          0.13          0.06         0.36 o                         
  -1   4  13          7.97          5.21         0.72 o                         
   0   4  13          0.85          0.86         0.49 o                         
   1   4  13          4.74          3.14         0.71 o                         
   2   4  13          1.20          0.90         0.55 o                         
   3   4  13          0.17          0.47         0.72 o                         
  -7   5  13          8.53         10.94         1.19 o                         
  -6   5  13          6.52          6.62         0.93 o                         
  -5   5  13          1.54          1.19         0.60 o                         
  -4   5  13         12.42         12.55         1.11 o                         
  -3   5  13          0.42          0.42         0.45 o                         
  -2   5  13          6.39          6.33         0.91 o                         
  -1   5  13          0.52         -0.27         0.51 o                         
   0   5  13          5.08          3.29         0.71 o                         
   1   5  13         13.17         16.51         1.42 o                         
   2   5  13          2.63          3.92         0.89 o                         
   3   5  13          0.04         -0.04         0.87 o                         
  -7   6  13          0.01         -0.24         0.67 o                         
  -6   6  13          0.41          0.49         0.61 o                         
  -5   6  13          1.00          0.33         0.62 o                         
  -4   6  13          1.11          0.51         0.55 o                         
  -3   6  13          2.70          3.02         0.79 o                         
  -2   6  13          0.16          1.19         0.60 o                         
  -1   6  13          1.47          1.03         0.60 o                         
   0   6  13          0.73          0.73         0.60 o                         
   1   6  13          4.66          5.53         1.25 o                         
   2   6  13          2.76          3.03         2.10 o                         
  -6   7  13          4.02          3.22         0.87 o                         
  -5   7  13         10.10         13.09         1.45 o                         
  -4   7  13          5.33          7.55         1.29 o                         
  -3   7  13          0.09          0.07         0.66 o                         
  -2   7  13          2.21          3.32         0.93 o                         
  -1   7  13          4.97          5.77         1.00 o                         
   0   7  13          6.53          7.16         1.06 o                         
  -5   8  13          9.84         13.37         2.62 o                         
  -4   8  13          5.70          5.49         1.23 o                         
  -3   8  13          0.01          0.15         0.85 o                         
  -2   8  13         17.14         18.74         1.64 o                         
  -1 -10  14          4.77          5.69         1.10 o                         
   0 -10  14          1.61          0.80         0.76 o                         
   1 -10  14          0.20         -0.25         0.68 o                         
   2 -10  14          0.49          0.37         0.85 o                         
   3 -10  14          0.36         -0.15         1.15 o                         
  -3  -9  14          0.33         -0.76         0.91 o                         
  -2  -9  14          3.61          3.18         1.38 o                         
  -1  -9  14         19.53         23.77         1.66 o                         
   0  -9  14          9.31         14.16         1.31 o                         
   1  -9  14          0.13          1.29         0.69 o                         
   2  -9  14          3.70          3.60         1.12 o                         
   3  -9  14          0.39         -0.14         0.61 o                         
   4  -9  14          0.94          0.90         0.72 o                         
  -4  -8  14          0.01          0.28         0.86 o                         
  -3  -8  14          1.48          0.84         1.09 o                         
  -2  -8  14         18.50         20.25         1.74 o                         
  -1  -8  14          3.63          3.11         0.77 o                         
   0  -8  14          1.51          1.06         0.57 o                         
   1  -8  14          0.35          0.02         0.50 o                         
   2  -8  14          2.36          2.07         0.85 o                         
   3  -8  14          2.32          2.00         0.74 o                         
   4  -8  14          0.13          0.44         0.59 o                         
   5  -8  14          0.03          0.03         0.69 o                         
  -5  -7  14          0.78          1.09         1.13 o                         
  -4  -7  14          1.04          0.95         0.75 o                         
  -3  -7  14          2.24          3.01         0.84 o                         
  -2  -7  14          1.61          1.13         0.57 o                         
  -1  -7  14          8.54          7.07         0.92 o                         
   0  -7  14          0.93          0.68         0.57 o                         
   1  -7  14          4.07          3.02         0.64 o                         
   2  -7  14          9.10          9.77         1.56 o                         
   3  -7  14          0.04         -0.30         0.49 o                         
   4  -7  14          1.10          0.08         0.50 o                         
   5  -7  14          0.05          0.59         0.72 o                         
  -5  -6  14          0.00         -0.05         0.67 o                         
  -4  -6  14          2.51          2.56         0.92 o                         
  -3  -6  14          4.74          2.87         0.97 o                         
  -2  -6  14          0.02         -0.07         0.51 o                         
  -1  -6  14          1.28          0.31         0.47 o                         
   0  -6  14          7.21          5.22         0.62 o                         
   1  -6  14          0.03         -0.32         0.32 o                         
   2  -6  14          0.23         -0.01         0.39 o                         
   3  -6  14          9.56          7.08         0.85 o                         
   4  -6  14          4.23          3.63         0.73 o                         
   5  -6  14          0.14         -0.05         0.55 o                         
   6  -6  14          0.13         -0.13         0.84 o                         
  -6  -5  14          3.29          2.91         1.10 o                         
  -5  -5  14          0.37         -0.48         0.48 o                         
  -4  -5  14          0.09         -0.15         0.44 o                         
  -3  -5  14          1.95          1.27         0.72 o                         
  -2  -5  14         51.12         52.77         1.91 o                         
  -1  -5  14          4.99          3.23         0.50 o                         
   0  -5  14         46.50         41.35         1.36 o                         
   1  -5  14         13.06          9.65         0.77 o                         
   2  -5  14          0.19         -0.19         0.40 o                         
   3  -5  14          0.24         -0.21         0.43 o                         
   4  -5  14          1.63          1.25         0.56 o                         
   5  -5  14          0.12         -0.28         0.64 o                         
   6  -5  14          0.77          0.01         0.81 o                         
  -7  -4  14          3.72          4.14         1.25 o                         
  -6  -4  14          6.23          5.03         1.01 o                         
  -5  -4  14          0.00         -0.12         0.58 o                         
  -4  -4  14          4.75          4.42         0.66 o                         
  -3  -4  14          9.41          8.59         0.78 o                         
  -2  -4  14          4.75          4.29         0.52 o                         
  -1  -4  14          0.00         -0.16         0.29 o                         
   0  -4  14          9.73         10.18         0.80 o                         
   1  -4  14          0.07          0.11         0.33 o                         
   2  -4  14          0.14          0.14         0.36 o                         
   3  -4  14          0.35          0.14         0.41 o                         
   4  -4  14          0.86          0.39         0.47 o                         
   5  -4  14         11.03         13.64         1.29 o                         
   6  -4  14          9.25         12.83         1.40 o                         
  -7  -3  14          2.31          2.58         0.98 o                         
  -6  -3  14          0.25          0.42         0.68 o                         
  -5  -3  14          3.97          3.99         1.40 o                         
  -4  -3  14          6.76          4.47         0.68 o                         
  -3  -3  14          1.81          1.92         0.37 o                         
  -2  -3  14         33.18         38.17         1.14 o                         
  -1  -3  14         19.25         20.27         1.03 o                         
   0  -3  14         36.28         36.03         1.26 o                         
   1  -3  14          0.16          0.35         0.30 o                         
   2  -3  14          2.78          3.63         0.53 o                         
   3  -3  14          4.52          6.64         0.65 o                         
   4  -3  14          0.32         -0.07         0.44 o                         
   5  -3  14          1.00          2.21         0.69 o                         
   6  -3  14          0.79          0.09         1.41 o                         
  -7  -2  14          0.68          0.81         0.70 o                         
  -6  -2  14         14.41         15.44         1.41 o                         
  -5  -2  14          4.52          3.51         0.72 o                         
  -4  -2  14         92.95        102.32         2.00 o                         
  -3  -2  14          0.16          0.20         0.31 o                         
  -2  -2  14         18.18         20.61         0.91 o                         
  -1  -2  14          4.84          3.88         0.52 o                         
   0  -2  14         20.52         24.29         1.23 o                         
   1  -2  14         36.53         34.58         1.10 o                         
   2  -2  14          9.00          6.71         0.60 o                         
   3  -2  14          0.43         -0.25         0.36 o                         
   4  -2  14          2.37          1.50         0.62 o                         
   5  -2  14          0.14          0.14         0.66 o                         
   6  -2  14          0.67          1.51         1.18 o                         
  -8  -1  14          0.88          1.71         0.91 o                         
  -7  -1  14          2.41          2.61         0.81 o                         
  -6  -1  14          5.02          5.00         1.30 o                         
  -5  -1  14         15.23         13.27         0.99 o                         
  -4  -1  14         94.42         91.62         1.87 o                         
  -3  -1  14         73.64         83.47         2.13 o                         
  -2  -1  14        208.93        221.32         3.29 o                         
  -1  -1  14        570.70        606.71         5.22 o                         
   0  -1  14          4.00          2.73         0.41 o                         
   1  -1  14          2.83          3.16         0.43 o                         
   2  -1  14          2.66          1.59         0.46 o                         
   3  -1  14          3.66          6.03         0.80 o                         
   4  -1  14          0.31          0.62         0.62 o                         
   5  -1  14          1.18          2.46         0.87 o                         
  -8   0  14          0.18          0.81         0.74 o                         
  -7   0  14          0.63          0.83         0.61 o                         
  -6   0  14          0.15          0.31         0.51 o                         
  -5   0  14         10.83          9.31         0.89 o                         
  -4   0  14          1.21          0.60         0.33 o                         
  -3   0  14          2.49          1.86         0.36 o                         
  -2   0  14         53.38         52.48         1.57 o                         
  -1   0  14         23.06         23.31         1.03 o                         
   0   0  14         23.00         21.78         1.10 o                         
   1   0  14         15.08         14.38         0.95 o                         
   2   0  14         13.74         12.95         0.95 o                         
   3   0  14          0.21          0.48         0.50 o                         
   4   0  14          5.38          4.11         1.23 o                         
   5   0  14          0.47          0.11         0.78 o                         
  -8   1  14          0.52          0.65         0.75 o                         
  -7   1  14          0.00          0.64         0.67 o                         
  -6   1  14          0.21          0.37         0.50 o                         
  -5   1  14          0.13          0.12         0.36 o                         
  -4   1  14          4.02          2.25         0.48 o                         
  -3   1  14         64.42         63.27         1.78 o                         
  -2   1  14          8.19          7.35         0.72 o                         
  -1   1  14         42.01         41.87         1.35 o                         
   0   1  14         66.85         66.46         1.58 o                         
   1   1  14         29.17         26.61         1.29 o                         
   2   1  14          1.92          2.06         0.58 o                         
   3   1  14          0.46          0.95         0.66 o                         
   4   1  14          1.94          2.28         0.80 o                         
   5   1  14          1.36          1.69         0.97 o                         
  -8   2  14          0.00          0.01         0.88 o                         
  -7   2  14          0.79          0.25         0.62 o                         
  -6   2  14          1.69          1.89         0.60 o                         
  -5   2  14          5.40          5.29         0.71 o                         
  -4   2  14         14.64         16.39         0.99 o                         
  -3   2  14         11.42          9.40         0.78 o                         
  -2   2  14         31.18         26.77         1.32 o                         
  -1   2  14          3.34          3.07         0.53 o                         
   0   2  14         18.67         13.58         0.94 o                         
   1   2  14          0.69          0.32         0.46 o                         
   2   2  14          0.98          0.37         0.52 o                         
   3   2  14          0.15          0.50         0.63 o                         
   4   2  14          2.26          2.57         1.09 o                         
  -8   3  14          0.71          0.24         0.91 o                         
  -7   3  14          1.57          1.35         0.67 o                         
  -6   3  14          0.05         -0.44         0.44 o                         
  -5   3  14          0.21          0.71         0.52 o                         
  -4   3  14          0.79         -0.04         0.42 o                         
  -3   3  14          0.38          0.33         0.46 o                         
  -2   3  14          3.43          3.27         0.55 o                         
  -1   3  14         55.39         51.08         1.67 o                         
   0   3  14          9.62          9.90         1.05 o                         
   1   3  14          0.49          1.12         0.49 o                         
   2   3  14          2.85          3.83         0.84 o                         
   3   3  14          4.36          4.05         0.90 o                         
   4   3  14          1.33          2.39         1.07 o                         
  -7   4  14          0.02         -0.39         0.60 o                         
  -6   4  14          0.02          0.34         0.54 o                         
  -5   4  14          0.88          0.10         0.50 o                         
  -4   4  14          2.55          1.35         0.54 o                         
  -3   4  14          4.47          5.75         0.73 o                         
  -2   4  14         18.12         16.15         1.17 o                         
  -1   4  14          1.54          0.51         0.50 o                         
   0   4  14          0.32          0.50         0.41 o                         
   1   4  14          0.00         -0.25         0.43 o                         
   2   4  14          2.19          4.33         1.01 o                         
   3   4  14          1.17          1.49         1.03 o                         
  -7   5  14          2.93          3.95         1.25 o                         
  -6   5  14          5.37          8.17         0.99 o                         
  -5   5  14          0.37          0.52         0.62 o                         
  -4   5  14          0.26         -0.08         0.51 o                         
  -3   5  14          5.37          3.54         0.82 o                         
  -2   5  14          8.68         10.03         1.32 o                         
  -1   5  14          0.01         -0.48         0.48 o                         
   0   5  14          4.20          2.90         0.75 o                         
   1   5  14          4.15          2.05         0.98 o                         
   2   5  14          3.92          2.91         1.11 o                         
  -6   6  14          0.74         -0.02         0.67 o                         
  -5   6  14          3.55          1.77         0.77 o                         
  -4   6  14          2.44          1.12         0.84 o                         
  -3   6  14          1.82          1.95         0.70 o                         
  -2   6  14          2.27          2.47         0.83 o                         
  -1   6  14          2.91          3.42         1.08 o                         
   0   6  14          1.39          0.44         0.85 o                         
   1   6  14          0.58          0.57         0.89 o                         
  -5   7  14          5.42          3.93         1.32 o                         
  -4   7  14          2.43          1.33         0.96 o                         
  -3   7  14         12.60         15.14         1.59 o                         
  -2   7  14          0.25          0.73         0.75 o                         
  -1   7  14          8.98         14.81         1.40 o                         
   0   7  14          4.17          5.08         1.17 o                         
   0 -10  15          0.05         -0.03         0.76 o                         
   1 -10  15          0.01         -0.06         0.67 o                         
   2 -10  15          0.18          0.80         0.81 o                         
  -2  -9  15          1.51          3.35         0.95 o                         
  -1  -9  15          0.68          0.94         0.70 o                         
   0  -9  15          0.05         -0.06         0.56 o                         
   1  -9  15          3.47          1.83         1.06 o                         
   2  -9  15          6.92          7.05         1.29 o                         
   3  -9  15          1.38          0.60         0.67 o                         
   4  -9  15          0.05         -0.58         0.71 o                         
  -3  -8  15          0.00         -0.60         0.64 o                         
  -2  -8  15          0.01          0.99         0.64 o                         
  -1  -8  15          0.01         -0.59         0.59 o                         
   0  -8  15          7.61          7.66         1.08 o                         
   1  -8  15         15.17         19.70         2.40 o                         
   2  -8  15          2.60          2.28         0.82 o                         
   3  -8  15          0.03          0.89         0.66 o                         
   4  -8  15          0.78         -0.08         0.67 o                         
  -4  -7  15          0.95          1.61         0.82 o                         
  -3  -7  15          0.91          0.71         0.91 o                         
  -2  -7  15          0.60         -0.19         0.57 o                         
  -1  -7  15          0.02          0.08         0.50 o                         
   0  -7  15          1.98          1.04         0.58 o                         
   1  -7  15          0.28         -0.39         0.47 o                         
   2  -7  15          0.11         -0.35         0.53 o                         
   3  -7  15          0.21         -0.50         0.50 o                         
   4  -7  15          1.45          0.39         0.69 o                         
   5  -7  15          3.41          5.03         1.24 o                         
  -5  -6  15         11.63         13.50         1.40 o                         
  -4  -6  15          0.96          0.00         0.65 o                         
  -3  -6  15          4.17          4.09         0.78 o                         
  -2  -6  15          7.28          9.64         1.05 o                         
  -1  -6  15          1.69          1.79         0.56 o                         
   0  -6  15          0.48          0.61         0.48 o                         
   1  -6  15          0.66          0.33         0.44 o                         
   2  -6  15          6.96          6.07         0.92 o                         
   3  -6  15          1.61          1.49         0.70 o                         
   4  -6  15          7.15          6.34         0.89 o                         
   5  -6  15          0.08         -0.36         0.70 o                         
  -6  -5  15          0.86          1.61         0.86 o                         
  -5  -5  15          0.01          0.20         0.64 o                         
  -4  -5  15          7.91          7.83         1.33 o                         
  -3  -5  15          5.27          5.18         0.86 o                         
  -2  -5  15         26.42         26.35         1.48 o                         
  -1  -5  15         12.19         10.46         0.82 o                         
   0  -5  15          1.94          1.81         0.45 o                         
   1  -5  15          3.24          3.62         0.56 o                         
   2  -5  15          0.74          0.11         0.36 o                         
   3  -5  15          0.58         -0.20         0.45 o                         
   4  -5  15          1.63          1.53         0.61 o                         
   5  -5  15          0.24          0.23         0.70 o                         
  -6  -4  15          0.58          0.66         0.78 o                         
  -5  -4  15          0.67          0.06         0.64 o                         
  -4  -4  15          3.62          2.38         0.73 o                         
  -3  -4  15         19.25         20.28         1.18 o                         
  -2  -4  15          1.00          0.43         0.35 o                         
  -1  -4  15         10.19          7.90         0.69 o                         
   0  -4  15          0.16         -0.17         0.29 o                         
   1  -4  15          0.22          0.07         0.32 o                         
   2  -4  15          0.78          0.00         0.39 o                         
   3  -4  15          0.16          0.33         0.41 o                         
   4  -4  15          0.07          0.36         0.64 o                         
   5  -4  15          0.00         -0.24         0.66 o                         
  -7  -3  15          0.52          0.49         0.84 o                         
  -6  -3  15          0.00          0.61         0.74 o                         
  -5  -3  15          0.02         -0.49         0.49 o                         
  -4  -3  15          2.22          0.73         0.51 o                         
  -3  -3  15          2.18          1.59         0.45 o                         
  -2  -3  15          2.41          2.19         0.46 o                         
  -1  -3  15          2.45          1.50         0.43 o                         
   0  -3  15          0.65          1.61         0.44 o                         
   1  -3  15         13.69         12.77         0.82 o                         
   2  -3  15          0.39          0.24         0.38 o                         
   3  -3  15          0.02          0.35         0.43 o                         
   4  -3  15          2.46          2.57         0.71 o                         
   5  -3  15          5.15          4.67         0.95 o                         
  -7  -2  15          0.01          0.41         1.06 o                         
  -6  -2  15         12.27         12.12         1.30 o                         
  -5  -2  15          8.59          9.76         1.13 o                         
  -4  -2  15         48.44         51.11         1.54 o                         
  -3  -2  15         57.98         60.56         1.54 o                         
  -2  -2  15         40.05         45.69         1.57 o                         
  -1  -2  15        269.98        291.70         3.98 o                         
   0  -2  15        122.50        124.84         2.08 o                         
   1  -2  15         10.31          9.46         0.78 o                         
   2  -2  15          0.00         -0.34         0.34 o                         
   3  -2  15          0.25         -0.33         0.43 o                         
   4  -2  15          1.04          0.96         0.56 o                         
   5  -2  15          0.07          0.37         0.70 o                         
  -7  -1  15          0.33          1.47         1.07 o                         
  -6  -1  15          9.03          9.41         1.66 o                         
  -5  -1  15          3.14          2.45         0.58 o                         
  -4  -1  15         20.07         18.72         1.57 o                         
  -3  -1  15        186.49        201.90         2.97 o                         
  -2  -1  15         86.30         95.32         1.90 o                         
  -1  -1  15         46.65         42.86         1.30 o                         
   0  -1  15          0.09         -0.23         0.32 o                         
   1  -1  15          4.41          3.02         0.87 o                         
   2  -1  15          0.56         -0.03         0.49 o                         
   3  -1  15          3.66          3.47         0.73 o                         
   4  -1  15          0.17         -0.34         0.57 o                         
   5  -1  15          0.11         -0.52         0.71 o                         
  -8   0  15          8.78         15.04         3.32 o                         
  -7   0  15          0.06          0.30         0.69 o                         
  -6   0  15          0.04          0.53         0.59 o                         
  -5   0  15          1.10          0.74         0.48 o                         
  -4   0  15          0.15         -0.04         0.39 o                         
  -3   0  15          1.90          1.24         0.53 o                         
  -2   0  15        114.99        127.47         2.40 o                         
  -1   0  15         24.46         24.02         1.21 o                         
   0   0  15         42.14         35.14         1.36 o                         
   1   0  15          3.08          2.23         0.50 o                         
   2   0  15          0.12          0.42         0.49 o                         
   3   0  15          0.17          0.11         0.61 o                         
   4   0  15          4.38          6.78         1.52 o                         
   5   0  15          0.17          0.16         0.80 o                         
  -8   1  15          8.22         12.73         1.85 o                         
  -7   1  15          0.02         -0.52         0.82 o                         
  -6   1  15          5.45          5.23         0.93 o                         
  -5   1  15          0.31         -0.03         0.56 o                         
  -4   1  15          3.69          2.91         0.84 o                         
  -3   1  15          1.42          0.28         0.42 o                         
  -2   1  15          4.41          3.80         0.57 o                         
  -1   1  15         21.15         23.56         1.26 o                         
   0   1  15          0.52          0.47         0.40 o                         
   1   1  15          8.54          6.63         0.76 o                         
   2   1  15          0.03          0.58         0.46 o                         
   3   1  15          1.45          1.24         0.65 o                         
   4   1  15         12.38         16.16         1.63 o                         
  -8   2  15          0.60          3.69         1.42 o                         
  -7   2  15          0.01          0.33         0.52 o                         
  -6   2  15          8.20          8.65         1.34 o                         
  -5   2  15          0.62          0.78         0.51 o                         
  -4   2  15         31.29         36.13         2.04 o                         
  -3   2  15          0.13          0.28         0.41 o                         
  -2   2  15         39.23         37.59         1.61 o                         
  -1   2  15          1.30          1.71         0.49 o                         
   0   2  15          0.80          1.07         0.49 o                         
   1   2  15          0.09          0.35         0.60 o                         
   2   2  15          4.66          5.91         0.90 o                         
   3   2  15          0.14         -0.63         0.63 o                         
   4   2  15          0.01          0.38         0.83 o                         
  -7   3  15          0.09         -0.39         0.61 o                         
  -6   3  15          8.87         10.16         1.05 o                         
  -5   3  15         14.95         16.19         1.24 o                         
  -4   3  15          2.69          1.75         0.67 o                         
  -3   3  15          8.18          7.72         0.98 o                         
  -2   3  15         11.11          9.71         0.92 o                         
  -1   3  15          1.36          2.47         0.56 o                         
   0   3  15          0.08          0.29         0.57 o                         
   1   3  15          0.29          0.64         0.67 o                         
   2   3  15          0.05         -0.39         0.64 o                         
   3   3  15          3.63          4.37         1.00 o                         
  -7   4  15          3.59          5.93         0.99 o                         
  -6   4  15          5.60          4.98         0.88 o                         
  -5   4  15          0.56          0.82         0.59 o                         
  -4   4  15          4.22          3.29         0.72 o                         
  -3   4  15          2.99          1.31         0.53 o                         
  -2   4  15          0.69          0.36         0.53 o                         
  -1   4  15          0.74          0.96         0.50 o                         
   0   4  15          6.97          8.14         0.95 o                         
   1   4  15          0.94          0.30         0.75 o                         
   2   4  15          0.16          1.17         0.80 o                         
  -7   5  15          0.82          2.24         0.85 o                         
  -6   5  15          0.36          1.23         0.70 o                         
  -5   5  15          0.27         -0.60         0.60 o                         
  -4   5  15          0.51          0.84         0.59 o                         
  -3   5  15          0.82          1.36         0.67 o                         
  -2   5  15         17.42         19.26         1.55 o                         
  -1   5  15         11.50          9.09         1.01 o                         
   0   5  15          3.50          2.81         0.82 o                         
   1   5  15          0.62         -0.71         0.73 o                         
  -6   6  15          0.03         -0.53         0.72 o                         
  -5   6  15          0.02          0.66         0.70 o                         
  -4   6  15         15.01         23.41         2.04 o                         
  -3   6  15          5.18          6.59         1.10 o                         
  -2   6  15          0.29         -0.38         0.63 o                         
  -1   6  15          0.85          0.82         0.74 o                         
   0   6  15          0.09          0.55         0.76 o                         
  -4   7  15          0.60          2.14         1.09 o                         
  -3   7  15          1.25          1.80         0.87 o                         
  -2   7  15          6.31         11.49         1.49 o                         
  -2  -9  16          1.60         -0.38         0.87 o                         
  -1  -9  16          2.51          2.70         0.90 o                         
   0  -9  16          0.22          0.25         0.75 o                         
   1  -9  16          0.35          0.61         0.74 o                         
   2  -9  16          0.01          0.56         0.87 o                         
   3  -9  16          1.71          1.54         0.82 o                         
  -3  -8  16          0.03          0.12         0.61 o                         
  -2  -8  16          1.31          1.69         0.71 o                         
  -1  -8  16          1.79          2.37         0.80 o                         
   0  -8  16          0.19          0.24         0.62 o                         
   1  -8  16          0.04         -0.23         0.70 o                         
   2  -8  16          0.26          0.33         0.84 o                         
   3  -8  16          1.72          3.90         0.87 o                         
   4  -8  16          3.47          4.11         0.95 o                         
  -4  -7  16          0.25         -0.22         0.79 o                         
  -3  -7  16          0.22         -0.48         0.59 o                         
  -2  -7  16          0.05         -0.49         0.49 o                         
  -1  -7  16          0.50         -0.12         0.56 o                         
   0  -7  16          1.15          0.53         0.58 o                         
   1  -7  16          0.05         -0.23         0.64 o                         
   2  -7  16          0.49          0.35         0.57 o                         
   3  -7  16          1.28          1.25         0.61 o                         
   4  -7  16          5.13          6.94         0.99 o                         
  -5  -6  16          0.03         -0.21         0.80 o                         
  -4  -6  16          1.11          0.08         0.72 o                         
  -3  -6  16          4.61          6.19         0.90 o                         
  -2  -6  16          1.01          2.35         0.65 o                         
  -1  -6  16          1.01          1.16         0.51 o                         
   0  -6  16          0.21          0.59         0.48 o                         
   1  -6  16          5.31          4.40         0.85 o                         
   2  -6  16          0.25          0.18         0.53 o                         
   3  -6  16          0.28         -0.30         0.55 o                         
   4  -6  16          0.00          0.60         0.63 o                         
   5  -6  16          0.00          0.38         0.75 o                         
  -6  -5  16          3.99          4.10         1.18 o                         
  -5  -5  16          0.11         -0.06         0.95 o                         
  -4  -5  16         11.36         14.10         1.43 o                         
  -3  -5  16          0.97         -0.26         0.48 o                         
  -2  -5  16          3.58          2.87         0.59 o                         
  -1  -5  16          4.23          3.49         0.65 o                         
   0  -5  16         17.36         19.01         1.12 o                         
   1  -5  16          3.89          3.10         0.66 o                         
   2  -5  16          0.04         -0.23         0.50 o                         
   3  -5  16          1.33          0.59         0.55 o                         
   4  -5  16          3.78          5.48         0.87 o                         
   5  -5  16          1.85          2.62         0.91 o                         
  -6  -4  16          0.38         -0.26         0.65 o                         
  -5  -4  16          4.59          4.78         1.03 o                         
  -4  -4  16          0.99          0.83         0.68 o                         
  -3  -4  16         16.56         16.01         1.13 o                         
  -2  -4  16          7.20          6.29         0.86 o                         
  -1  -4  16          0.26          0.48         0.43 o                         
   0  -4  16         34.43         37.46         1.55 o                         
   1  -4  16          6.02          4.50         0.60 o                         
   2  -4  16          3.07          2.59         0.61 o                         
   3  -4  16          3.40          3.08         0.63 o                         
   4  -4  16          0.68          1.25         0.70 o                         
   5  -4  16          6.55          8.31         2.16 o                         
  -6  -3  16          3.00          4.61         1.01 o                         
  -5  -3  16          0.02         -0.24         0.62 o                         
  -4  -3  16         20.59         21.30         1.42 o                         
  -3  -3  16         19.50         20.55         1.75 o                         
  -2  -3  16         11.43          9.82         0.81 o                         
  -1  -3  16         51.87         56.42         1.57 o                         
   0  -3  16         16.76         15.06         1.05 o                         
   1  -3  16          4.36          4.81         0.56 o                         
   2  -3  16          0.00          0.26         0.47 o                         
   3  -3  16          0.31         -0.33         0.45 o                         
   4  -3  16          0.63          1.07         0.84 o                         
   5  -3  16          0.36          0.01         1.04 o                         
  -7  -2  16          0.34          0.71         0.81 o                         
  -6  -2  16         15.04         13.60         1.42 o                         
  -5  -2  16          4.52          5.57         1.06 o                         
  -4  -2  16          6.38          9.53         0.91 o                         
  -3  -2  16         11.88         10.72         0.92 o                         
  -2  -2  16         32.58         34.88         1.57 o                         
  -1  -2  16          7.46          7.57         0.76 o                         
   0  -2  16         33.81         38.45         1.49 o                         
   1  -2  16          2.11          2.44         0.71 o                         
   2  -2  16          7.35          7.99         1.09 o                         
   3  -2  16          5.74          7.10         1.06 o                         
   4  -2  16          0.00          0.36         0.68 o                         
   5  -2  16          0.29         -0.80         0.80 o                         
  -7  -1  16          0.01          0.85         0.82 o                         
  -6  -1  16          7.09          9.42         1.18 o                         
  -5  -1  16         34.36         39.35         2.68 o                         
  -4  -1  16          5.32          4.95         0.64 o                         
  -3  -1  16         49.37         52.46         2.18 o                         
  -2  -1  16         34.84         34.92         3.52 o                         
  -1  -1  16         46.07         49.77         1.91 o                         
   0  -1  16          0.01         -0.08         0.43 o                         
   1  -1  16          0.67          0.59         0.40 o                         
   2  -1  16         10.87         11.09         1.06 o                         
   3  -1  16          1.84          1.81         0.71 o                         
   4  -1  16          0.11         -0.53         0.53 o                         
   5  -1  16          0.11         -0.09         1.25 o                         
  -7   0  16          1.51          1.95         0.84 o                         
  -6   0  16          0.05         -0.27         0.64 o                         
  -5   0  16          0.00          0.00         0.57 o                         
  -4   0  16          1.23          0.32         0.46 o                         
  -3   0  16         10.95          9.77         0.98 o                         
  -2   0  16          7.21          6.92         1.03 o                         
  -1   0  16          4.17          4.55         0.72 o                         
   0   0  16         21.67         21.88         1.35 o                         
   1   0  16          0.31         -0.36         0.36 o                         
   2   0  16         14.25         15.25         1.38 o                         
   3   0  16          0.87          0.25         0.68 o                         
   4   0  16          1.04          0.86         0.78 o                         
  -7   1  16          0.61          0.39         0.93 o                         
  -6   1  16          6.99          8.51         1.51 o                         
  -5   1  16          1.53          2.28         0.77 o                         
  -4   1  16          8.97         10.08         1.10 o                         
  -3   1  16         36.09         42.23         1.66 o                         
  -2   1  16          0.02         -0.35         0.35 o                         
  -1   1  16          1.02          0.58         0.48 o                         
   0   1  16         16.89         15.25         1.29 o                         
   1   1  16          6.64          4.67         0.79 o                         
   2   1  16         16.21         15.26         1.42 o                         
   3   1  16          7.37         10.97         1.82 o                         
   4   1  16          0.19          0.64         0.84 o                         
  -7   2  16          0.64          0.80         0.75 o                         
  -6   2  16          2.69          3.29         1.46 o                         
  -5   2  16          0.35         -0.27         0.45 o                         
  -4   2  16          5.45          3.67         0.68 o                         
  -3   2  16          2.19          1.43         0.52 o                         
  -2   2  16          0.51          0.99         0.45 o                         
  -1   2  16          4.10          2.65         0.73 o                         
   0   2  16          0.07         -0.16         0.48 o                         
   1   2  16          0.51          0.38         0.73 o                         
   2   2  16          0.62          0.54         0.59 o                         
   3   2  16          3.88          4.62         1.43 o                         
  -7   3  16          1.00          1.61         0.95 o                         
  -6   3  16          6.38          6.22         0.93 o                         
  -5   3  16          0.24         -0.56         0.56 o                         
  -4   3  16          4.28          4.06         0.76 o                         
  -3   3  16         20.27         18.59         1.24 o                         
  -2   3  16          0.38          0.62         0.44 o                         
  -1   3  16          0.04          0.50         0.48 o                         
   0   3  16         13.23         12.64         1.36 o                         
   1   3  16          0.26          0.10         0.70 o                         
   2   3  16          0.05          0.42         0.73 o                         
   3   3  16          2.20          1.27         1.16 o                         
  -7   4  16          3.76          4.93         0.93 o                         
  -6   4  16          7.88          8.12         1.07 o                         
  -5   4  16          0.03          0.61         0.60 o                         
  -4   4  16          0.55          0.35         0.64 o                         
  -3   4  16          7.27          9.40         0.99 o                         
  -2   4  16          1.48          2.75         0.72 o                         
  -1   4  16          2.00          1.13         0.63 o                         
   0   4  16          7.75         10.59         1.13 o                         
   1   4  16          0.64          1.06         0.73 o                         
   2   4  16         12.43         17.10         1.99 o                         
  -6   5  16          1.01          0.53         0.73 o                         
  -5   5  16          3.88          5.92         0.98 o                         
  -4   5  16          2.55          1.76         0.77 o                         
  -3   5  16          8.25          9.58         1.16 o                         
  -2   5  16          7.84         10.55         1.14 o                         
  -1   5  16          5.06          5.72         0.87 o                         
   0   5  16         15.13         19.53         1.53 o                         
   1   5  16          7.87          9.00         1.52 o                         
  -5   6  16          4.00          3.72         1.22 o                         
  -4   6  16          0.31          0.43         0.98 o                         
  -3   6  16          0.58          0.33         0.77 o                         
  -2   6  16          0.11          0.31         0.68 o                         
  -1   6  16         15.43         20.94         1.70 o                         
  -1  -9  17          0.00         -0.24         0.99 o                         
   0  -9  17          0.90          1.23         0.96 o                         
   1  -9  17          0.01          0.62         0.81 o                         
   2  -9  17          0.04         -0.37         0.82 o                         
  -3  -8  17          0.03          0.14         2.10 o                         
  -2  -8  17          1.14          0.82         0.79 o                         
  -1  -8  17          0.68          0.31         0.71 o                         
   0  -8  17          1.27          2.19         0.94 o                         
   1  -8  17          0.21          1.50         1.14 o                         
   2  -8  17          1.71          1.73         0.91 o                         
   3  -8  17          9.85         11.35         1.21 o                         
  -4  -7  17          0.09          0.05         0.74 o                         
  -3  -7  17          0.10          1.24         0.73 o                         
  -2  -7  17          4.35          3.29         0.84 o                         
  -1  -7  17          0.06          0.23         0.70 o                         
   0  -7  17          0.31         -0.33         0.52 o                         
   1  -7  17          0.67          0.78         0.73 o                         
   2  -7  17          1.55          0.87         0.61 o                         
   3  -7  17          0.66          1.40         0.61 o                         
   4  -7  17          9.62         14.41         1.87 o                         
  -5  -6  17          2.45         -0.18         1.74 o                         
  -4  -6  17          2.49          1.97         1.23 o                         
  -3  -6  17          0.31         -0.48         0.57 o                         
  -2  -6  17          7.01          7.23         0.93 o                         
  -1  -6  17          2.27          1.78         0.61 o                         
   0  -6  17          2.61          1.91         0.92 o                         
   1  -6  17          0.00         -0.37         0.54 o                         
   2  -6  17          1.85          2.50         0.69 o                         
   3  -6  17          0.04         -0.57         0.57 o                         
   4  -6  17          0.58          0.26         0.69 o                         
  -5  -5  17          0.49          0.08         0.85 o                         
  -4  -5  17          3.18          2.73         0.82 o                         
  -3  -5  17         22.63         22.44         1.47 o                         
  -2  -5  17          4.54          4.09         0.74 o                         
  -1  -5  17          1.07          0.35         0.50 o                         
   0  -5  17          0.01         -0.10         0.46 o                         
   1  -5  17          0.36          0.65         0.49 o                         
   2  -5  17          4.14          2.84         0.80 o                         
   3  -5  17          0.26          0.51         0.54 o                         
   4  -5  17          2.09          2.53         0.75 o                         
  -6  -4  17          0.71          1.56         0.98 o                         
  -5  -4  17          1.75          3.08         1.27 o                         
  -4  -4  17          0.09          0.97         0.65 o                         
  -3  -4  17          0.15          0.03         0.69 o                         
  -2  -4  17          3.85          4.95         0.75 o                         
  -1  -4  17          1.03          0.91         0.48 o                         
   0  -4  17         47.39         49.65         1.65 o                         
   1  -4  17         23.80         27.94         1.71 o                         
   2  -4  17          3.81          4.41         0.71 o                         
   3  -4  17          8.02         14.83         1.21 o                         
   4  -4  17          1.05          1.17         1.12 o                         
  -6  -3  17          0.02         -0.01         0.76 o                         
  -5  -3  17          5.38          8.92         1.96 o                         
  -4  -3  17          4.83          4.90         0.91 o                         
  -3  -3  17          0.00         -0.02         0.49 o                         
  -2  -3  17          0.16         -0.03         0.49 o                         
  -1  -3  17         23.87         24.40         1.26 o                         
   0  -3  17         51.27         54.18         1.99 o                         
   1  -3  17          0.11          0.50         0.43 o                         
   2  -3  17          0.46         -0.03         0.57 o                         
   3  -3  17          2.16          3.74         0.94 o                         
   4  -3  17          0.83          2.47         0.94 o                         
  -6  -2  17         10.07         13.66         1.43 o                         
  -5  -2  17          4.70          3.07         0.87 o                         
  -4  -2  17         16.08         16.50         1.22 o                         
  -3  -2  17          2.41          2.43         0.57 o                         
  -2  -2  17          1.78          1.00         0.56 o                         
  -1  -2  17         12.26         11.80         1.18 o                         
   0  -2  17          1.78          1.83         0.86 o                         
   1  -2  17          1.15         -0.02         0.50 o                         
   2  -2  17          1.73          1.42         0.76 o                         
   3  -2  17          2.23          2.22         0.84 o                         
   4  -2  17          0.11          0.63         0.84 o                         
  -7  -1  17          1.13          2.14         0.97 o                         
  -6  -1  17          4.24          3.08         0.90 o                         
  -5  -1  17         77.29         93.61         4.33 o                         
  -4  -1  17          1.12          2.33         0.75 o                         
  -3  -1  17          6.97          6.96         0.93 o                         
  -2  -1  17          5.65          5.59         1.23 o                         
  -1  -1  17          2.86          1.49         0.63 o                         
   0  -1  17          1.12          0.69         0.56 o                         
   1  -1  17         28.65         36.77         2.30 o                         
   2  -1  17         11.21         11.55         1.33 o                         
   3  -1  17          1.30          0.14         0.72 o                         
   4  -1  17          0.57          1.04         0.87 o                         
  -7   0  17          1.32          2.82         1.98 o                         
  -6   0  17          0.02         -1.08         1.15 o                         
  -5   0  17         15.37         15.15         1.46 o                         
  -4   0  17         26.00         28.30         1.63 o                         
  -3   0  17          0.75          0.84         0.57 o                         
  -2   0  17          0.14          0.17         0.52 o                         
  -1   0  17          0.00         -0.15         0.43 o                         
   0   0  17         13.23         15.09         1.39 o                         
   1   0  17          4.46          4.41         0.69 o                         
   2   0  17          3.74          1.86         0.75 o                         
   3   0  17          3.79          4.37         1.01 o                         
   4   0  17          0.23          0.83         0.86 o                         
  -7   1  17          7.00          7.67         1.45 o                         
  -6   1  17          1.27          1.17         0.79 o                         
  -5   1  17         28.88         34.20         2.14 o                         
  -4   1  17          8.04          8.95         1.10 o                         
  -3   1  17          0.73          0.57         0.53 o                         
  -2   1  17          7.20          6.86         0.99 o                         
  -1   1  17         14.74         16.23         1.25 o                         
   0   1  17         21.66         27.75         2.16 o                         
   1   1  17          2.30          2.65         1.01 o                         
   2   1  17          5.25          5.65         1.04 o                         
   3   1  17          3.33          5.06         1.03 o                         
  -7   2  17          0.01          0.01         0.76 o                         
  -6   2  17          0.04          0.28         0.73 o                         
  -5   2  17          3.78          3.67         0.93 o                         
  -4   2  17          6.71          4.41         0.94 o                         
  -3   2  17          0.09          0.23         0.42 o                         
  -2   2  17          0.04          0.19         0.50 o                         
  -1   2  17          0.52          0.60         0.60 o                         
   0   2  17          0.00          0.13         0.64 o                         
   1   2  17          0.32         -0.51         0.51 o                         
   2   2  17          1.16          0.96         0.88 o                         
   3   2  17          0.25         -0.93         0.93 o                         
  -6   3  17          1.27          1.38         0.89 o                         
  -5   3  17          8.98          7.12         0.95 o                         
  -4   3  17          1.46          2.11         0.75 o                         
  -3   3  17          1.02          2.84         0.66 o                         
  -2   3  17          5.31          7.38         1.03 o                         
  -1   3  17          1.36          0.79         0.67 o                         
   0   3  17          0.08          0.09         0.55 o                         
   1   3  17          2.90          3.15         1.78 o                         
   2   3  17          0.37         -0.10         0.76 o                         
  -6   4  17          0.25         -0.30         0.87 o                         
  -5   4  17          0.38         -0.50         0.62 o                         
  -4   4  17          5.15          5.08         0.97 o                         
  -3   4  17         13.71         18.06         1.54 o                         
  -2   4  17          2.59          2.22         0.68 o                         
  -1   4  17          0.07         -0.47         0.47 o                         
   0   4  17         16.51         22.58         2.01 o                         
   1   4  17          0.23          0.04         0.92 o                         
  -5   5  17          0.90          1.78         0.89 o                         
  -4   5  17          3.98          2.26         1.06 o                         
  -3   5  17          8.55         11.41         1.77 o                         
  -2   5  17          2.14          1.63         0.74 o                         
  -1   5  17          3.42          5.45         0.99 o                         
   0   5  17          0.26          2.37         0.98 o                         
  -3   6  17          0.10         -1.01         1.01 o                         
  -2  -8  18          0.62          0.69         0.81 o                         
  -1  -8  18          0.02          1.15         0.75 o                         
   0  -8  18          1.98          4.06         0.98 o                         
   1  -8  18          5.27          9.30         2.64 o                         
   2  -8  18          1.40          3.92         1.05 o                         
  -3  -7  18          0.09         -0.68         0.68 o                         
  -2  -7  18          0.37         -0.19         0.64 o                         
  -1  -7  18          0.34          0.72         0.61 o                         
   0  -7  18          0.01          0.43         0.64 o                         
   1  -7  18          0.20         -0.38         0.65 o                         
   2  -7  18          2.40          3.61         0.84 o                         
   3  -7  18          0.01          0.10         0.65 o                         
  -4  -6  18          1.05          0.76         0.84 o                         
  -3  -6  18          0.64          0.61         0.65 o                         
  -2  -6  18          9.64          9.60         1.03 o                         
  -1  -6  18          1.16          0.49         0.66 o                         
   0  -6  18          0.21         -0.54         0.54 o                         
   1  -6  18          7.55          6.93         1.06 o                         
   2  -6  18          5.28          3.39         0.80 o                         
   3  -6  18          0.31         -0.06         0.67 o                         
   4  -6  18          0.01         -1.47         1.81 o                         
  -5  -5  18          0.59         -0.75         1.29 o                         
  -4  -5  18          0.08         -0.67         0.67 o                         
  -3  -5  18          0.16         -0.56         0.56 o                         
  -2  -5  18          1.05          1.11         0.63 o                         
  -1  -5  18          2.31          1.57         0.71 o                         
   0  -5  18         17.60         22.19         1.40 o                         
   1  -5  18          1.68          2.68         0.74 o                         
   2  -5  18          5.90          6.80         0.92 o                         
   3  -5  18          0.53          2.35         0.73 o                         
   4  -5  18          1.44          1.04         0.84 o                         
  -5  -4  18          0.05          1.78         1.12 o                         
  -4  -4  18          0.00         -0.30         0.67 o                         
  -3  -4  18          2.58          2.15         0.96 o                         
  -2  -4  18          0.08         -0.58         0.58 o                         
  -1  -4  18          0.53          0.55         0.54 o                         
   0  -4  18          7.14          8.93         0.90 o                         
   1  -4  18          2.06          0.83         0.57 o                         
   2  -4  18          0.22          0.64         0.67 o                         
   3  -4  18          0.81          1.05         0.86 o                         
   4  -4  18          0.40         -0.06         0.80 o                         
  -6  -3  18          2.11          2.59         1.23 o                         
  -5  -3  18          0.87          0.83         0.88 o                         
  -4  -3  18          1.11          0.52         0.71 o                         
  -3  -3  18          1.86          1.65         0.75 o                         
  -2  -3  18          0.73          0.71         0.57 o                         
  -1  -3  18         25.70         29.37         1.69 o                         
   0  -3  18         33.67         36.40         1.85 o                         
   1  -3  18          6.97          8.71         1.20 o                         
   2  -3  18          6.34          6.57         1.09 o                         
   3  -3  18          8.39         11.86         1.43 o                         
   4  -3  18          0.18         -0.64         0.98 o                         
  -6  -2  18          3.79          3.74         1.08 o                         
  -5  -2  18          1.05          1.01         0.94 o                         
  -4  -2  18          2.24          2.13         0.82 o                         
  -3  -2  18          0.38         -0.36         0.77 o                         
  -2  -2  18          0.51          0.05         0.55 o                         
  -1  -2  18          4.41          4.80         0.91 o                         
   0  -2  18          1.15          1.03         0.51 o                         
   1  -2  18          6.26          4.49         1.27 o                         
   2  -2  18          0.08          0.50         0.67 o                         
   3  -2  18          0.15         -0.62         0.70 o                         
   4  -2  18          0.06          0.74         1.21 o                         
  -6  -1  18          0.46          2.19         1.08 o                         
  -5  -1  18          2.25          1.40         0.99 o                         
  -4  -1  18          1.03         -0.32         0.57 o                         
  -3  -1  18          4.56          2.84         0.82 o                         
  -2  -1  18          2.77          2.93         0.74 o                         
  -1  -1  18         17.09         19.26         1.78 o                         
   0  -1  18          0.02         -0.17         0.61 o                         
   1  -1  18          2.93          1.33         0.70 o                         
   2  -1  18          2.92          1.57         0.94 o                         
   3  -1  18          0.24         -0.18         0.85 o                         
  -6   0  18          0.86         -0.04         1.11 o                         
  -5   0  18          0.29         -0.66         0.66 o                         
  -4   0  18          7.24          4.13         0.98 o                         
  -3   0  18          5.07          4.82         0.96 o                         
  -2   0  18          2.59          1.66         0.71 o                         
  -1   0  18          4.90          5.13         0.98 o                         
   0   0  18          2.13          1.91         0.77 o                         
   1   0  18          2.82          4.40         1.14 o                         
   2   0  18          2.30          3.76         1.62 o                         
   3   0  18          0.78         -0.44         0.77 o                         
  -6   1  18          0.02          0.30         0.74 o                         
  -5   1  18          0.06          1.39         0.84 o                         
  -4   1  18          0.45          0.18         0.61 o                         
  -3   1  18          4.51          4.95         0.95 o                         
  -2   1  18          1.23          2.10         0.75 o                         
  -1   1  18          0.99          0.52         1.07 o                         
   0   1  18          9.38          9.91         1.20 o                         
   1   1  18         18.86         22.74         1.80 o                         
   2   1  18          0.03          0.37         1.16 o                         
  -6   2  18         16.72         21.16         1.90 o                         
  -5   2  18          7.11          5.94         1.90 o                         
  -4   2  18          0.65         -0.72         0.72 o                         
  -3   2  18          1.63          1.36         0.69 o                         
  -2   2  18          6.99          7.62         0.97 o                         
  -1   2  18          0.01         -0.61         0.61 o                         
   0   2  18          2.79          2.83         0.90 o                         
   1   2  18          4.27          5.82         1.06 o                         
   2   2  18          0.04         -1.24         1.33 o                         
  -6   3  18          0.11         -0.78         0.79 o                         
  -5   3  18          0.01         -0.28         0.77 o                         
  -4   3  18          3.07          3.09         1.00 o                         
  -3   3  18          0.92          1.61         0.67 o                         
  -2   3  18          0.35          0.05         0.69 o                         
  -1   3  18         10.17         13.81         1.72 o                         
   0   3  18          2.38          2.58         0.91 o                         
   1   3  18         11.90         16.05         2.43 o                         
  -5   4  18          2.31          2.67         0.92 o                         
  -4   4  18          0.22         -0.01         0.73 o                         
  -3   4  18          0.27          0.55         0.68 o                         
  -2   4  18          0.73          1.32         0.71 o                         
  -1   4  18          0.16          0.05         0.81 o                         
   0   4  18          0.01          0.11         0.96 o                         
  -4   5  18          4.32          5.33         1.91 o                         
  -3   5  18          0.17          0.77         0.93 o                         
  -2   5  18          5.82          5.84         1.12 o                         
   0  -8  19          1.62          2.94         1.40 o                         
  -2  -7  19          1.16          1.07         0.85 o                         
  -1  -7  19          0.13         -0.61         0.61 o                         
   0  -7  19          2.11          2.22         0.98 o                         
   1  -7  19          0.48          0.91         0.88 o                         
   2  -7  19         11.39         15.52         1.48 o                         
  -3  -6  19          0.14         -0.64         0.65 o                         
  -2  -6  19          0.02         -0.09         0.64 o                         
  -1  -6  19          0.75          2.05         0.79 o                         
   0  -6  19          5.28          5.97         1.09 o                         
   1  -6  19         16.10         19.53         1.62 o                         
   2  -6  19          4.11          3.33         0.82 o                         
   3  -6  19          1.34         -0.23         0.80 o                         
  -4  -5  19          0.00         -0.29         0.70 o                         
  -3  -5  19          0.05          0.00         0.74 o                         
  -2  -5  19          0.36          0.60         0.75 o                         
  -1  -5  19          0.35          0.24         0.65 o                         
   0  -5  19          2.39          1.45         0.67 o                         
   1  -5  19         17.62         21.96         1.64 o                         
   2  -5  19          4.01          7.37         0.98 o                         
   3  -5  19          0.04         -0.24         0.88 o                         
  -5  -4  19          0.00         -0.48         0.83 o                         
  -4  -4  19          0.03         -0.22         0.66 o                         
  -3  -4  19          0.47          0.95         0.79 o                         
  -2  -4  19          0.10          0.25         0.66 o                         
  -1  -4  19          1.99          1.74         0.69 o                         
   0  -4  19          6.09          9.06         0.98 o                         
   1  -4  19         12.77         16.55         1.59 o                         
   2  -4  19          2.68          3.21         1.04 o                         
   3  -4  19          2.39          1.10         1.63 o                         
  -5  -3  19          0.55          2.08         1.10 o                         
  -4  -3  19          2.42          1.95         0.73 o                         
  -3  -3  19          0.22          0.39         0.65 o                         
  -2  -3  19          0.61          0.19         0.55 o                         
  -1  -3  19          7.58          5.00         0.94 o                         
   0  -3  19          0.01          0.62         0.60 o                         
   1  -3  19          1.14         -0.60         0.60 o                         
   2  -3  19          1.37          0.15         0.79 o                         
   3  -3  19          2.25          1.98         0.95 o                         
  -5  -2  19          0.36          0.78         1.86 o                         
  -4  -2  19          3.28          2.48         0.95 o                         
  -3  -2  19          2.07          1.61         0.73 o                         
  -2  -2  19          0.76         -0.37         0.55 o                         
  -1  -2  19          2.40          3.50         0.97 o                         
   0  -2  19          0.74          1.51         0.72 o                         
   1  -2  19          0.84          0.25         0.69 o                         
   2  -2  19          1.12          0.56         1.11 o                         
   3  -2  19          1.23          0.79         1.09 o                         
  -6  -1  19          1.99          1.16         1.13 o                         
  -5  -1  19          0.11         -0.93         1.03 o                         
  -4  -1  19          4.43          5.58         1.45 o                         
  -3  -1  19          0.04         -1.01         1.06 o                         
  -2  -1  19          0.33         -0.15         0.64 o                         
  -1  -1  19          1.20          0.91         0.69 o                         
   0  -1  19          1.42          1.39         0.77 o                         
   1  -1  19          0.37         -0.76         0.87 o                         
   2  -1  19          1.24          2.05         1.00 o                         
   3  -1  19          0.02          0.48         1.06 o                         
  -6   0  19          3.26          2.98         1.26 o                         
  -5   0  19          5.25          6.11         1.15 o                         
  -4   0  19          5.88          5.60         1.19 o                         
  -3   0  19          0.65          0.62         0.64 o                         
  -2   0  19          5.24          5.95         1.10 o                         
  -1   0  19          2.71          2.51         0.80 o                         
   0   0  19          5.26          5.14         1.15 o                         
   1   0  19          0.76          0.76         1.20 o                         
   2   0  19          0.05         -0.78         0.78 o                         
  -6   1  19          1.31          2.35         1.36 o                         
  -5   1  19          0.06          0.57         0.91 o                         
  -4   1  19          4.38          5.64         1.28 o                         
  -3   1  19          2.67          1.29         0.70 o                         
  -2   1  19         17.67         23.36         1.80 o                         
  -1   1  19         13.47         19.45         1.71 o                         
   0   1  19          0.21         -0.44         0.89 o                         
   1   1  19          4.78          4.57         1.57 o                         
   2   1  19          0.03          0.79         1.27 o                         
  -5   2  19          1.24          0.15         0.77 o                         
  -4   2  19          1.64          0.24         0.81 o                         
  -3   2  19          1.13          1.63         0.74 o                         
  -2   2  19         15.47         23.54         1.89 o                         
  -1   2  19          3.52          4.43         1.10 o                         
   0   2  19          0.40          0.29         0.84 o                         
   1   2  19          0.83          0.21         0.97 o                         
  -5   3  19          0.11         -0.13         0.76 o                         
  -4   3  19          0.17          0.27         0.81 o                         
  -3   3  19          0.12          0.46         0.69 o                         
  -2   3  19          0.41          1.24         0.73 o                         
  -1   3  19          1.17          0.57         0.84 o                         
   0   3  19          1.19          1.09         0.97 o                         
  -4   4  19          1.26          0.78         2.06 o                         
  -3   4  19          0.00         -0.02         0.95 o                         
  -2   4  19         13.19         20.23         1.91 o                         
  -1  -7  20          2.11          3.76         1.10 o
[truncated: 8,911 more chars]
